# Supplementary material for: Identification of Heat Responsive Genes in Brassica napus Siliques at the Seed-Filling Stage through Transcriptional Profiling
Source: PLoS One. 2014 Jul 11;9(7):e101914. doi: 10.1371/journal.pone.0101914 (PMC4094393; doi:10.1371/journal.pone.0101914)
Supplement: Table S1 — Identification of functional categories that are enriched or reduced in the SW and/or seeds after heat stress during the seed-filling stage in B. napus . (XLSX) [file pone.0101914.s004.xlsx]

## Sheet: Sheet2
Table S1. Identification of functional categories that are enriched or reduced in SW or/and seeds after heat stress during seed filling stage in B. napus.
Bin	Assignment 1)	All 2)	SW & Seed (Up)	SW & Seed (Down)	Only in SW (Up)	Only in SW (Down)	Only in seed (Up)	Only in seed (Down)
				(Down)	(Up)	(Down)	(Up)	(Down)
1	Photosynthesis	319 (1.66)	8 (1.57)	0 (0)	4 (0.97)	3 (0.58)	1 (0.31)	1 (0.32)
2	Major carbohydrates (sucrose degradation)	110 (0.57)	2 (0.39)	0 (0)	1 (0.24)	2 (0.39)	2 (0.62)	2 (0.64)
3	Minor carbohydrates	107 (0.56)	7 (1.37)	0 (0)	8 (1.95)*	1 (0.19)	1 (0.31)	2 (0.64)
4	Glycolysis	102 (0.53)	4 (0.78)	0 (0)	3 (0.73)	4 (0.78)	3 (0.92)	2 (0.64)
5	Fermentation	20 (0.1)	0 (0)	0 (0)	0 (0)	0 (0)	3 (0.92)*	0 (0)
6	Gluconeogenese/glyoxylate cycle	24 (0.12)	0 (0)	0 (0)	0 (0)	2 (0.39)	0 (0)	1 (0.32)
7	Oxidative PP cycle	34 (0.18)	0 (0)	0 (0)	1 (0.24)	1 (0.19)	0 (0)	1 (0.32)
8	TCA/organic acid transformation	108 (0.56)	0 (0)	0 (0)	0 (0)	1 (0.19)	0 (0)	0 (0)
9	Mitochondrial electron transport/ATP synthesis	166 (0.86)	3 (0.59)	0 (0)	8 (1.95)	0 (0)	3 (0.92)	0 (0)
10	Cell wall (degradation)	328 (1.7)	4 (0.78)	1 (1.52)	2 (0.49)	26 (5.06)**	5 (1.54)	9 (2.87)
11	Lipid metabolism (FA desaturation)	386 (2)	4 (0.78)	3 (4.55)	7 (1.7)	9 (1.75)	4 (1.23)	13 (4.14)*
12	N-metabolism	35 (0.18)	1 (0.2)	0 (0)	0 (0)	0 (0)	0 (0)	3 (0.96)
13	Amino acid metabolism	328 (1.7)	0 (0)**	4 (6.06)	1 (0.24)*	11 (2.14)	2 (0.62)	13 (4.14)*
14	S-assimilation	32 (0.17)	0 (0)	0 (0)	0 (0)	9 (1.75)**	0 (0)	0 (0)
15	Metal handling	71 (0.37)	0 (0)	2 (3.03)	2 (0.49)	10 (1.95)**	0 (0)	0 (0)
16	Secondary metabolism (isoprenoids, phenylpropanoids, N misc, sulfur-containing wax, flavonoids, simple phenols)	292 (1.52)	1 (0.2)*	2 (3.03)	7 (1.7)	29 (5.64)**	5 (1.54)	21 (6.69)**
17	Hormone metabolism (abscisic acid, auxin, brassinosteroid, cytokinin, ethylene, gibberelin, jasmonate, salicylic acid)	345 (1.79)	5 (0.98)	1 (1.52)	7 (1.7)	19 (3.7)*	6 (1.85)	17 (5.41)**
18	Co-factor and vitamin metabolism	81 (0.42)	1 (0.2)	0 (0)	0 (0)	0 (0)	2 (0.62)	1 (0.32)
19	Tetrapyrrole synthesis	59 (0.31)	1 (0.2)	0 (0)	0 (0)	1 (0.19)	3 (0.92)	1 (0.32)
20	Stress (biotic and abiotic)	650 (3.37)	106 (20.74)**	4 (6.06)	48 (11.68)**	22 (4.28)	19 (5.85)	8 (2.55)
21	Redox regulation (thioredoxin)	216 (1.12)	7 (1.37)	0 (0)	5 (1.22)	4 (0.78)	3 (0.92)	3 (0.96)
22	Polyamine metabolism	18 (0.09)	0 (0)	0 (0)	0 (0)	1 (0.19)	0 (0)	1 (0.32)
23	Nucleotide metabolism	158 (0.82)	1 (0.2)	2 (3.03)	2 (0.49)	11 (2.14)*	0 (0)	3 (0.96)
24	Biodegradation of Xenobiotics	25 (0.13)	0 (0)	1 (1.52)	0 (0)	2 (0.39)	1 (0.31)	1 (0.32)
25	C1-metabolism	36 (0.19)	0 (0)	1 (1.52)	0 (0)	1 (0.19)	0 (0)	5 (1.59)**
26	Miscellaneous enzyme families	770 (4)	8 (1.57)*	1 (1.52)	20 (4.87)	40 (7.78)**	13 (4)	31 (9.87)**
27	RNA (RNA processing, splicing, regulation of transcription, RNA binding)	2038 (10.58)	48 (9.39)	5 (7.58)	43 (10.46)	49 (9.53)	49 (15.08)*	21 (6.69)
28	DNA (synthesis repair)	273 (1.42)	1 (0.2)*	6 (9.09)**	3 (0.73)	6 (1.17)	6 (1.85)	4 (1.27)
29	Protein (synthesis, targeting, post-translational modification, degradation, folding, glycosylation, protein assembly, co-factor ligation)	3172 (16.47)	67 (13.11)	5 (7.58)	40 (9.73)**	27 (5.25)**	34 (10.46)*	24 (7.64)**
30	Signaling	779 (4.04)	9 (1.76)*	1 (1.52)	15 (3.65)	19 (3.7)	12 (3.69)	9 (2.87)
31	Cell (vesicle transport)	652 (3.38)	16 (3.13)	0 (0)	11 (2.68)	13 (2.53)	11 (3.38)	3 (0.96)*
32	micro RNA, natural antisense etc.	1 (0.01)	0 (0)	0 (0)	0 (0)	0 (0)	0 (0)	0 (0)
33	Development (storage proteins, late embryogenesis abundant)	572 (2.97)	12 (2.35)	4 (6.06)	8 (1.95)	18 (3.5)	14 (4.31)	9 (2.87)
34	Transport (metabolite transporter at the mitochondrial membrane)	734 (3.81)	17 (3.33)	2 (3.03)	22 (5.35)	31 (6.03)*	12 (3.69)	17 (5.41)
35	Not assigned	6222 (32.3)	178 (34.83)	21 (31.82)	143 (34.79)	142 (27.63)	111 (34.15)	88 (28.03)
	Total	19263	511	66	411	514	325	314
1) Probe sets on the 95 k Brassica 60-mer GeneChip were classified into functional categories using MapMan 3.5.1. 2) The number of mRNAs in each functional category was compared against the total number of mRNAs within a similar functional group on the 95 k Brassica 60-mer GeneChip. Number in parentheses indicates the percentage of the total number of mRNAs within a functional group. P-values wer…
