# Supplementary material for: Identification of Heat Responsive Genes in Brassica napus Siliques at the Seed-Filling Stage through Transcriptional Profiling
Source: PLoS One. 2014 Jul 11;9(7):e101914. doi: 10.1371/journal.pone.0101914 (PMC4094393; doi:10.1371/journal.pone.0101914)
Supplement: Table S2 — Gene information corresponding to the heat map in Figure 2 . (XLSX) [file pone.0101914.s005.xlsx]

## Sheet: Sheet1
Table S2. Gene information corresponding to heat map in Figure 2. The detailed information for terms of "Bincate" and "Bincode" can be found in the Mapman software. The "Type" term indicates all of the expression patterns of the differentially expressed genes, they are PU, SU, PU-SU, PD, SD, PD-SD, etc. P and S represent SW and seed, respectively; While U and D mean up-regulated genes and down-re…
Gene	Decription	Bin (cate)	Bincode	Cate	ATH	Fold change (H/C)
						SW & Seed (group I)	Only SW (group II)	Only seed (group III)
EV092700	LHCII Type III chlorophyll a/b binding protein	1	1.1.1.1	PU	AT5G54270		2.33074
JCVI_184	Chloroplast chlorophyll a/b binding protein	1	1.1.1.1	PD	AT1G29920		0.443759
JCVI_21886	Chloroplast chlorophyll a/b binding protein	1	1.1.1.1	PD	AT1G29930		0.207522
JCVI_400	Oygen-evolving enhancer protein 2-1, chloroplast precursor	1	1.1.1.2	PU-SU	AT1G06680	13.9768
JCVI_12780	F11M15.26 protein	1	1.1.1.2	PU-SU	AT1G51400	4.96955
EV133623	Unknown	1	1.1.1.2	PU-SU	AT1G51400	4.9992
JCVI_34608	F11M15.26 protein	1	1.1.1.2	PU-SU	AT1G51400	4.31645
JCVI_14961	Ferredoin-2, chloroplast precursor	1	1.1.5.2	PU-SU	AT1G10960	3.41646
JCVI_6882	Ferredoin-1, chloroplast precursor	1	1.1.5.2	PD	AT1G60950		0.392478
EV199291	F15H11.1 protein	1	1.1.6	PU	AT1G70760		65.3908
JCVI_37564	Probable peroisomal (S)-2-hydroy-acid oidase 2	1	1.2.2	SD	AT3G14420			0.365278
JCVI_20369	Fructose-bisphosphatase-like protein	1	1.3.7	SU	AT5G64380			2.09568
EE504879	Putative rubisco subunit binding-protein alpha subunit	1	1.3.13	PU	AT2G28000		4.60526
EE439455	RuBisCO large subunit-binding protein subunit beta, chloroplast precursor	1	1.3.13	PU	AT1G55490		2.57557
JCVI_15389	RuBisCO large subunit-binding protein subunit alpha, chloroplast precursor	1	1.3.13	PU-SU	AT2G28000	3.08731
JCVI_7255	RuBisCO large subunit-binding protein subunit alpha, chloroplast precursor	1	1.3.13	PU-SU	AT2G28000	3.21178
JCVI_887	RuBisCO large subunit-binding protein subunit alpha, chloroplast precursor	1	1.3.13	PU-SU	AT2G28000	2.59273
JCVI_31101	Sucrose-phosphate synthase-like protein	2	2.1.1.1	PU-SU	AT5G11110	4.33656
JCVI_23142	Glucose-1-phosphate adenylyltransferase small subunit	2	2.1.2.1	PD	AT5G48300		0.475056
JCVI_30755	Probable fructokinase-1	2	2.2.1.1	PD	AT2G31390		0.476289
JCVI_23812	Heokinase-3	2	2.2.1.4	PU	AT1G50460		3.01465
JCVI_22978	Sucrose-UDP glucosyltransferase	2	2.2.1.5	SU	AT5G20830			2.2816
JCVI_22876	Sucrose synthase 1	2	2.2.1.5	SU	AT5G20830			2.8502
BQ704486	Unknown	2	2.2.2.2	SD	AT3G29320			0.369518
EV048621	Maltose ecess protein 1, chloroplast precursor	2	2.2.2.6	PU-SU	AT5G17520	6.25018
E126807	Putative uncharacterized protein	2	2.2.2.10	SD	AT3G52180			0.354135
JCVI_26215	Galactinol synthase	3	3.1.1.1	PU-SU	AT2G47180	163.714
JCVI_40980	Galactinol synthase	3	3.1.1.1	PU-SU	AT2G47180	59.6182
EE569999	Raffinose synthase protein	3	3.1.2.1	PU	AT5G40390		5.52714
JCVI_24058	Raffinose synthase protein	3	3.1.2.1	PU	AT5G40390		4.62683
JCVI_24805	Raffinose synthase protein	3	3.1.2.1	PU	AT5G40390		3.47943
JCVI_20009	Putative uncharacterized protein	3	3.1.2.2	PU-SU	AT5G20250	2.98413
JCVI_19944	Putative uncharacterized protein At2g18700	3	3.2.3	SU	AT2G18700			2.21441
JCVI_18367	Trehalase-like protein	3	3.2.4	PD	AT4G24040		0.376669
JCVI_14133	Inositol-3-phosphate synthase	3	3.4.3	PU-SU	AT2G22240	6.95425
EV136490	Hydroyproline-rich glycoprotein DZ-HRGP precursor	3	3.4.3	PU	AT2G22240		3.93113
JCVI_32459	Inositol-3-phosphate synthase	3	3.4.3	PU	AT4G39800		3.08551
EE475977	Inositol-3-phosphate synthase	3	3.4.3	PU-SU	AT2G22240	4.47145
JCVI_6880	Inositol-3-phosphate synthase	3	3.4.3	PU	AT4G39800		2.66538
JCVI_1352	Inositol-3-phosphate synthase	3	3.4.3	PU	AT2G22240		2.91772
JCVI_27465	Inositol-3-phosphate synthase	3	3.4.3	PU-SU	AT2G22240	3.07664
JCVI_26209	F19P19.12 protein	3	3.5	PU	AT1G04420		2.19836
EV096343	Aldo-keto reductase	3	3.5	SD	AT2G37770			0.41748
EE432213	Aldo-keto reductase	3	3.5	SD	AT2G37770			0.383659
JCVI_17730	Alpha-galactosidase-like protein	3	3.8.2	PU-SU	AT3G56310	3.05944
EE423714	Fructose-bisphosphate aldolase	4	4.1.10	PU-SU	AT2G36460	10.1228
JCVI_38387	Fructose-bisphosphate aldolase	4	4.1.10	PU-SU	AT2G36460	8.11354
JCVI_15840	Fructose-bisphosphate aldolase	4	4.1.10	PU-SU	AT2G36460	8.32098
EV213099	Phosphoglycerate mutase	4	4.1.12	PU	AT3G08590		2.30289
JCVI_6979	Putative 2,3-bisphosphoglycerate-independent phosphoglycerate mutase	4	4.1.12	PU-SU	AT3G08590	2.43928
JCVI_1244	2,3-bisphosphoglycerate-independent phosphoglycerate mutase 1	4	4.1.12	PD	AT1G09780		0.447847
JCVI_4055	Enolase	4	4.1.13	PD	AT2G36530		0.491972
JCVI_18451	Phosphoenolpyruvate carboylase 2	4	4.1.15	SU	AT2G42600			2.05415
JCVI_11140	Phosphoenolpyruvate carboylase	4	4.1.15	SU	AT2G42600			2.54684
JCVI_14178	Phosphoenolpyruvate carboylase	4	4.1.15	SU	AT3G14940			2.09962
EV210298	F10K1.19 protein	4	4.1.6	PD	AT1G07110		0.401549
JCVI_18549	Glyceraldehyde-3-phosphate dehydrogenase, cytosolic	4	4.1.8	PU	AT3G04120		2.11094
JCVI_37895	Glyceraldehyde-3-phosphate dehydrogenase, cytosolic	4	4.1.8	PD	AT3G04120		0.475924
JCVI_5532	NADP-dependent glyceraldehyde-3-phosphate dehydrogenase	4	4.1.9	SD	AT2G24270			0.42501
JCVI_42209	NADP-dependent glyceraldehyde-3-phosphate dehydrogenase	4	4.1.9	SD	AT2G24270			0.39444
ES900874	Pyrophosphate-dependent phosphofructo-1-kinase-like protein	4	4.3.4	PU	AT5G56630		2.68656
JCVI_29479	Pyruvate decarboylase-like protein	5	5.2	SU	AT5G01330			2.94743
JCVI_10431	Pyruvate decarboylase	5	5.2	SU	AT5G54960			2.58804
EE559463	Putative pyruvate decarboylase	5	5.2	SU	AT5G01320			3.59622
JCVI_11047	Citrate synthase 2, peroisomal precursor	6	6.1	PD	AT3G58750		0.445335
JCVI_17460	Citrate synthase 2, peroisomal precursor	6	6.1	PD	AT3G58750		0.390608
E130439	Citrate synthase 2, peroisomal precursor	6	6.1	SD	AT3G58750			0.290267
JCVI_41466	Putative 6-phosphogluconolactonase	7	7.1.2	PD	AT5G24420		0.413866
JCVI_40183	Unknown	7	7.1.3	PU	AT3G02360		2.63005
JCVI_2625	6-phosphogluconate dehydrogenase, decarboylating	7	7.1.3	SD	AT3G02360			0.426607
JCVI_29857	Carbonic anhydrase	8	8.3	PD	AT1G70410		0.321512
JCVI_12591	NADH dehydrogenase subunit 5	9	9.1.2	PU	ATMG00513		3.21149
JCVI_3355	Putative uncharacterized protein	9	9.1.2	PU	AT5G67590		2.25027
JCVI_5342	Derlin-2.1	9	9.1.2	PU-SU	AT4G21810	3.68895
JCVI_27370	Putative uncharacterized protein orf122	9	9.1.2	SU	ATMG00580			3.86047
JCVI_11429	Alternative oidase 1a, mitochondrial precursor	9	9.4	PU	AT3G22370		3.72812
AM390499	Alternative oidase 1a, mitochondrial precursor	9	9.4	PU	AT3G22370		3.14544
JCVI_19235	Alternative oidase 1a, mitochondrial precursor	9	9.4	PU	AT3G22370		2.99462
JCVI_33865	Protein At5g25450	9	9.5	PU-SU	AT5G25450	71.5401
JCVI_22218	Probable cytochrome c At4g10040	9	9.6	SU	AT4G10040			2.83487
JCVI_22794	G1p	9	9.6	SU	AT3G51790			2.17304
JCVI_5735	Cytochrome c oidase polypeptide II	9	9.7	PU	ATMG00160		2.70226
JCVI_40752	ATP synthase subunit alpha	9	9.9	PU	ATMG01190		4.88709
JCVI_17126	ATP synthase A chain	9	9.9	PU	ATMG00410		2.36857
JCVI_21976	ATP synthase protein 9, mitochondrial	9	9.9	PU-SU	ATMG01080	3.5757
E128399	At1g31070/F17F8_1	10	10.1	SD	AT1G31070			0.406101
JCVI_4982	AT5g59290/mnc17_180	10	10.1.5	PD	AT5G59290		0.451327
JCVI_31624	Putative uncharacterized protein	10	10.1.7	PD-SD	AT3G51160	0.408292
JCVI_23306	Putative uncharacterized protein F17C15_180	10	10.2	PD	AT5G03760		0.455014
CV432383	Cellulose synthase catalytic subunit	10	10.2.1	PD	AT5G64740		0.384606
JCVI_33490	Cellulose synthase A catalytic subunit 2 [UDP-forming]	10	10.2.1	PD	AT4G39350		0.355902
JCVI_455	COBRA-like protein 2 precursor	10	10.2.2	PU	AT3G29810		3.23315
JCVI_4704	COBRA-like protein 2 precursor	10	10.2.2	PU-SU	AT3G29810	2.72623
JCVI_17829	Putative uncharacterized protein	10	10.3.2	PD	AT4G36890		0.482074
JCVI_1387	Putative uncharacterized protein	10	10.5.1.1	PD	AT4G16980		0.311165
AM060227	Fasciclin-like arabinogalactan protein 2 precursor	10	10.5.1.1	PD	AT4G12730		0.376598
JCVI_36490	Fasciclin-like arabinogalactan protein 2 precursor	10	10.5.1.1	PD	AT4G12730		0.358359
JCVI_7117	Classical arabinogalactan protein 10 precursor	10	10.5.1.1	SU	AT4G09030			2.12735
JCVI_6969	Fasciclin-like arabinogalactan protein 2 precursor	10	10.5.1.1	PD	AT4G12730		0.280738
EV219985	CRANTZ hydroyproline-rich glycoprotein	10	10.5.4	PU-SU	AT2G43150	3.76309
JCVI_15760	Protein At4g28300	10	10.5.4	SU	AT4G28300			2.44499
JCVI_39082	Heparanase-like protein 3 precursor	10	10.6	SD	AT5G34940			0.425465
JCVI_38843	Arabidopsis thaliana genomic DNA, chromosome 5, P1 clone:MTG10	10	10.6	PD	AT5G62150		0.221899
EE503331	glycosyl hydrolase family 1 protein	10	10.6.1	PD	AT3G62740		0.437597
JCVI_37586	Putative alpha-L-arabinofuranosidase	10	10.6.2	SU	AT3G10740			2.14402
EE568940	Alpha-L-arabinofuranosidase	10	10.6.2	SD	AT5G64570			0.430517
EE426309	Alpha-L-arabinofuranosidase	10	10.6.2	SD	AT5G64570			0.408912
JCVI_14284	Alpha-L-arabinofuranosidase	10	10.6.2	SD	AT5G64570			0.232511
E077398	Polygalacturonase-like protein	10	10.6.3	PD	AT3G16850		0.35957
ES915213	Polygalacturonase-like protein	10	10.6.3	PD	AT3G16850		0.340319
JCVI_26309	Probable pectate lyase 5 precursor	10	10.6.3	PD	AT1G67750		0.237002
E132070	yloglucan endotransglucosylase/hydrolase protein 22 precursor	10	10.7	PU-SU	AT4G25810	8.02041
JCVI_40407	yloglucan endotransglucosylase/hydrolase protein 22 precursor	10	10.7	PU-SU	AT5G57560	7.66407
JCVI_231	Probable yloglucan endotransglucosylase/hydrolase protein 23 precursor	10	10.7	PU	AT4G25810		2.58781
E044080	Probable yloglucan endotransglucosylase/hydrolase protein 29 precursor	10	10.7	PD	AT4G18990		0.381745
JCVI_30940	Putative uncharacterized protein	10	10.7	SD	AT1G14720			0.425925
EV227530	Probable yloglucan endotransglucosylase/hydrolase protein 23 precursor	10	10.7	SU	AT4G25810			5.04515
EV138903	Unknown	10	10.7	PD	AT1G69530		0.297292
JCVI_3033	Epansin-A1 precursor	10	10.7	SU	AT1G69530			2.09678
JCVI_18998	Epansin-A5 precursor	10	10.7	PD	AT3G29030		0.110708
ES913245	Putative pectin methylesterase	10	10.8.1	SD	AT5G19730			0.475528
JCVI_29328	Putative pectin methylesterase	10	10.8.1	SD	AT5G19730			0.415411
JCVI_5853	Pectinesterase	10	10.8.1	PD	AT5G53370		0.433667
JCVI_14603	Pectinesterase	10	10.8.1	PD	AT3G14310		0.325213
EV013260	Putative pectin methylesterase precursor	10	10.8.1	PD	AT3G14310		0.342821
JCVI_674	AT3g14310/MLN21_9	10	10.8.1	PD	AT3G14310		0.226069
JCVI_5699	Pectin acetylesterase	10	10.8.2	PD	AT5G45280		0.381551
JCVI_1418	At5g26670	10	10.8.2	SD	AT5G26670			0.335216
CD828796	Pectinesterase-2 precursor	10	10.8.99	PD	AT2G45220		0.47277
JCVI_14440	Pectinesterase-2 precursor	10	10.8.99	PD	AT2G45220		0.381925
EE402061	Pectinesterase like protein	10	10.8.99	PD	AT2G45220		0.357448
EV193389	Pectinesterase-like protein	10	10.8.99	PD	AT3G59010		0.11131
JCVI_22797	Beta-ketoacyl-CoA synthase	11	11.1.11	SD	AT4G34520			0.34363
BG543150	Acyl carrier protein, putative	11	11.1.12	PU-SU	AT1G65290	4.9489
JCVI_5710	Acyl carrier protein, putative	11	11.1.12	PU-SU	AT1G65290	3.55689
JCVI_6616	Acyl-[acyl-carrier-protein] desaturase, chloroplast precursor	11	11.1.15	SU	AT2G43710			2.64457
JCVI_1950	Acyl-[acyl-carrier protein] desaturase	11	11.1.15	SU	AT2G43710			2.29267
JCVI_28015	Br FatA1	11	11.1.7	PU	AT3G25110		4.73566
JCVI_29193	Palmitoyl-ACP thioesterase	11	11.1.7	SD	AT1G08510			0.376041
JCVI_16953	Oleoyl-[acyl-carrier protein] hydrolase	11	11.1.7	SD	AT4G13050			0.384375
JCVI_9776	fatty acid desaturase family protein	11	11.2.1	PD	AT3G15870		0.402717
JCVI_13651	Probable lipid desaturase ADS3.2, chloroplast precursor	11	11.2.1	PD	AT3G15870		0.358825
JCVI_24311	Delta-9 desaturase-like 5 protein	11	11.2.1	SD	AT1G06360			0.24638
EV014782	Delta-9 desaturase-like 5 protein	11	11.2.1	SD	AT1G06360			0.20988
JCVI_23874	Delta-9 acyl-lipid desaturase 2	11	11.2.1	SD	AT2G31360			0.253407
JCVI_8087	Delta-9 acyl-lipid desaturase 1	11	11.2.1	SU	AT1G06080			2.63706
JCVI_21704	Phosphoethanolamine N-methyltransferase	11	11.3	SD	AT3G18000			0.484389
JCVI_29339	Phosphoethanolamine N-methyltransferase	11	11.3	SD	AT3G18000			0.39125
JCVI_8812	Probable 1-acyl-sn-glycerol-3-phosphate acyltransferase 5	11	11.3.1	PU	AT3G18850		2.47282
JCVI_20760	At1g74320/F1O17_1	11	11.3.2	PU	AT1G74320		2.30416
JCVI_8474	At1g74320/F1O17_1	11	11.3.2	PU	AT1G74320		2.34812
AM385523	Putative glycerol kinase; 69575-71670	11	11.5.1	PD	AT1G80460		0.373515
AT002090	Nonspecific lipid-transfer protein-like protein	11	11.6	PD	AT5G59320		0.379565
JCVI_37342	Nonspecific lipid-transfer protein	11	11.6	PD	AT5G59320		0.313019
EV100225	Nonspecific lipid-transfer protein	11	11.6	PD	AT5G59320		0.313741
C190148	Nonspecific lipid-transfer protein	11	11.6	SD	AT2G44300			0.423223
JCVI_5756	Nonspecific lipid-transfer protein	11	11.6	PD-SD	AT2G44300	0.413072
CN828072	Putative steroid sulfotransferase	11	11.8	PD	AT2G03750		0.381513
JCVI_33475	Putative steroid sulfotransferase	11	11.8	PD	AT2G03750		0.373147
JCVI_42161	Delta-8 sphingolipid desaturase	11	11.8.1	PD-SD	AT3G61580	0.217486
JCVI_19784	Delta-8 sphingolipid desaturase	11	11.8.1	PD-SD	AT3G61580	0.385957
EE558221	T21P5.27 protein	11	11.8.10	PU	AT3G03310		2.41331
JCVI_5417	Putative uncharacterized protein At2g44970	11	11.9.2	PU-SU	AT2G44970	2.54139
JCVI_6169	lipase class 3 family protein	11	11.9.2.1	PU	AT4G13550		3.20234
EE401106	Putative uncharacterized protein At3g14360	11	11.9.2.1	SD	AT3G14360			0.452577
JCVI_16001	Putative phospholipase	11	11.9.2.2	SD	AT2G39400			0.319926
JCVI_21849	Similarity to unknown protein	11	11.9.3.3	SD	AT5G41080			0.225592
JCVI_18449	Protein At5g41080	11	11.9.3.3	SD	AT5G41080			0.259297
JCVI_40657	Probable glycerophosphoryl diester phosphodiesterase 2 precursor	11	11.9.3.3	SU	AT4G26690			2.35753
JCVI_26879	Male sterility 2-like protein	11	11.9.4.13	PD	AT4G33790		0.0374858
JCVI_13583	Acyl-coenzyme A oidase 2, peroisomal precursor	11	11.9.4.2	PU	AT5G65110		3.00925
JCVI_23231	Digalactosyldiacylglycerol synthase 1, chloroplast precursor	11	11.10.2	PU-SU	AT3G11670	2.90323
JCVI_213	Glutamine synthetase	12	12.2.2	SD	AT5G37600			0.414318
ES910827	Glutamate dehydrogenase 1	12	12.3.1	SD	AT5G18170			0.475987
JCVI_39435	Glutamate dehydrogenase 1	12	12.3.1	SD	AT5G18170			0.442934
JCVI_24095	T7I23.2 protein	12	12.4	PU-SU	AT1G02020	6.75906
JCVI_15173	Predicted protein	13	13	SU	AT5G65890			2.26178
JCVI_31307	Aspartate aminotransferase, chloroplast precursor	13	13.1.1.2.1	PU	AT4G31990		2.23346
JCVI_10533	Aspartate aminotransferase (EC 2.6.1.1){EA5}. Protein At1g62800	13	13.1.1.2.1	SD	AT1G62800			0.489222
EV111169	UPI0000ECBAF8 related cluster	13	13.1.1.3.11	PD	AT4G39660		0.422374
EE418144	Threonine synthase, chloroplast precursor	13	13.1.3.2.1	SD	AT4G29840			0.439214
JCVI_3144	S-adenosylmethionine synthetase 1	13	13.1.3.4	SD	AT2G36880			0.339152
JCVI_1514	S-adenosylmethionine synthetase	13	13.1.3.4	SD	AT2G36880			0.40461
JCVI_1756	S-adenosylmethionine synthetase	13	13.1.3.4	SD	AT2G36880			0.347082
JCVI_22121	S-adenosylmethionine synthetase	13	13.1.3.4	SD	AT2G36880			0.286284
EV124630	5-methyltetrahydropteroyltriglutamate--homocysteine methyltransferase	13	13.1.3.4	PD	AT5G17920		0.444256
JCVI_21371	5-methyltetrahydropteroyltriglutamate--homocysteine methyltransferase	13	13.1.3.4	PD	AT5G17920		0.406924
AM060805	Putative uncharacterized protein	13	13.1.3.4.3	PD	AT3G03780		0.393613
JCVI_34763	Probable branched-chain-amino-acid aminotransferase 4	13	13.1.4.1.4	SD	AT3G19710			0.431256
JCVI_3635	Branched-chain-amino-acid aminotransferase 1, mitochondrial precursor	13	13.1.4.1.4	SU	AT1G10060			3.08168
JCVI_5550	Protein At5g14200	13	13.1.4.4.3	PD	AT5G14200		0.151189
JCVI_17489	D-3-phosphoglycerate dehydrogenase, chloroplast precursor	13	13.1.5.1.1	PD	AT1G17745		0.29628
EV162102	D-3-phosphoglycerate dehydrogenase, chloroplast precursor	13	13.1.5.1.1	PD	AT1G17745		0.272444
JCVI_6928	D-3-phosphoglycerate dehydrogenase, chloroplast precursor	13	13.1.5.1.1	PD	AT1G17745		0.280226
JCVI_934	Cysteine synthase	13	13.1.5.3.1	PD	AT3G61440		0.478744
JCVI_14744	ATP phosphoribosyl transferase	13	13.1.7.1	SD	AT1G09795			0.471001
JCVI_16807	Proline oidase, mitochondrial precursor	13	13.2.2.2	SD	AT3G30775			0.429662
EE569533	Proline oidase, mitochondrial precursor	13	13.2.2.2	SD	AT3G30775			0.421661
JCVI_25744	Adenosylhomocysteinase 2	13	13.2.3.4	PD-SD	AT3G23810	0.425598
JCVI_56	Adenosylhomocysteinase 1	13	13.2.3.4	PD-SD	AT4G13940	0.430999
JCVI_337	Adenosylhomocysteinase 1	13	13.2.3.4	PD-SD	AT4G13940	0.311942
JCVI_22858	Adenosylhomocysteinase	13	13.2.3.4	PD-SD	AT4G13940	0.436939
JCVI_1489	Adenosylhomocysteinase 2	13	13.2.3.4	SD	AT3G23810			0.368308
JCVI_5131	3-ketoacyl-CoA thiolase 5, peroisomal precursor	13	13.2.4.5	SD	AT5G48880			0.44993
EV203293	AT3g04520	13	13.2.5.2	SD	AT3G04520			0.399765
E112446	Protein At2g20610	13	13.2.6.2	PD	AT2G20610		0.45924
JCVI_32185	ROOTY/SUPERROOT1	13	13.2.6.2	PD	AT2G20610		0.419958
EV211102	Unknown	14	14.1	PD	AT3G22890		0.392037
JCVI_40558	5-adenylylsulfate reductase	14	14.2	PD	AT4G04610		0.460422
JCVI_30269	APS reductase precursor	14	14.2	PD	AT4G21990		0.466015
JCVI_32166	APS reductase precursor	14	14.2	PD	AT4G21990		0.470758
JCVI_1969	APS reductase precursor	14	14.2	PD	AT4G21990		0.335149
EV198826	Adenylyl-sulfate kinase 1, chloroplast precursor	14	14.15	PD	AT2G14750		0.290083
JCVI_41905	Adenylyl-sulfate kinase 2, chloroplast precursor	14	14.15	PD	AT4G39940		0.115367
E132209	Adenylyl-sulfate kinase 2, chloroplast precursor	14	14.15	PD	AT4G39940		0.0963214
JCVI_10648	Adenylyl-sulfate kinase 2, chloroplast precursor	14	14.15	PD	AT4G39940		0.0955522
JCVI_6203	Putative selenium-binding protein	15	15	PD	AT4G14040		0.379957
EV193644	FRO2-like protein	15	15.1	PD	AT5G49730		0.421596
JCVI_5757	FRO2-like protein; NADPH oidase-like	15	15.1	PD	AT5G49730		0.372536
E121975	FRO1-like protein; NADPH oidase-like	15	15.1	PD	AT5G49740		0.348409
JCVI_28412	FRO1-like protein; NADPH oidase-like	15	15.1	PD	AT5G49730		0.367133
E045717	FRO2-like protein	15	15.1	PD	AT5G49730		0.319725
JCVI_36596	FRO1-like protein	15	15.1	PD	AT5G49740		0.377015
JCVI_8744	Metallothionein-like protein type 2, MT2-18	15	15.2	PU	AT3G09390		4.06546
JCVI_24574	Metallothionein protein	15	15.2	PU	AT1G07610		3.76493
JCVI_488	S-adenosylmethionine synthetase	15	15.2	PD-SD	AT3G17390	0.337537
JCVI_24915	Unknown	15	15.2	PD	AT5G01600		0.35123
JCVI_3342	S-adenosylmethionine synthetase	15	15.2	PD	AT3G17390		0.355005
JCVI_2485	S-adenosylmethionine synthetase	15	15.2	PD	AT3G17390		0.299715
JCVI_19097	Farnesylated protein	15	15.2	PD-SD	AT4G38580	0.324932
JCVI_9289	AT5g60600/mup24_10	16	16.1.1.6	PU-SU	AT5G60600	2.39664
JCVI_2752	HMG-CoA synthase	16	16.1.2.2	SD	AT4G11820			0.478652
EH429199	Putative uncharacterized protein	16	16.1.4.21	SU	AT2G21860			6.22366
JCVI_3911	Putative beta-carotene hydroylase	16	16.1.4.6	SU	AT4G25700			2.32572
AM386177	Putative beta-carotene hydroylase	16	16.1.4.6	SU	AT5G52570			2.35595
E137765	Terpene cyclase/synthase	16	16.1.5	PU	AT5G44630		2.88603
CD835924	Terpene cyclase like protein	16	16.1.5	SD	AT3G29190			0.226529
JCVI_22503	Myrcene/ocimene synthase	16	16.1.5	PD	AT2G24210		0.170399
JCVI_16753	Arabidopsis thaliana genomic DNA, chromosome 5, P1 clone:MKD15	16	16.2	PU	AT5G23230		17.34
JCVI_19090	Anthranilate N-hydroycinnamoyl/benzoyltransferase-like protein	16	16.2	PD	AT3G50270		0.420877
JCVI_31369	Putative cinnamoyl CoA reductase	16	16.2	SD	AT2G23910			0.274893
DT317691	Phenylalanine ammonia-lyase class 1	16	16.2.1.1	PD	AT3G53260		0.438806
EV152862	Phenylalanine ammonia-lyase 3	16	16.2.1.1	SD	AT2G37040			0.318705
JCVI_13216	Phenylalanine ammonia-lyase	16	16.2.1.1	SD	AT2G37040			0.340754
JCVI_10975	Phenylalanine ammonia-lyase	16	16.2.1.1	PD-SD	AT3G53260	0.356851
JCVI_1330	Probable mannitol dehydrogenase 2	16	16.2.1.10	PD	AT4G37990		0.317501
E137858	Cinnamate 4-hydroylase isoform 1	16	16.2.1.2	SD	AT2G30490			0.463595
JCVI_121	Cinnamate 4-hydroylase isoform 1	16	16.2.1.2	SD	AT2G30490			0.36644
JCVI_38583	4-coumarate--CoA ligase 4	16	16.2.1.3	PD	AT3G21230		0.413381
JCVI_22820	4-coumarate--CoA ligase 4	16	16.2.1.3	PD	AT3G21230		0.370448
JCVI_36583	Putative caffeoyl-CoA O-methyltransferase protein	16	16.2.1.6	SD	AT4G34050			0.252568
JCVI_1016	Caffeoyl-CoA 3-O-methyltransferase	16	16.2.1.6	SD	AT4G34050			0.209225
JCVI_13416	T24D18.5 protein	16	16.2.1.7	PD-SD	AT1G15950	0.320566
JCVI_6919	Protein At3g57020	16	16.4.1	PU	AT3G57020		4.48111
JCVI_15749	Putative uncharacterized protein F24I3.100	16	16.4.1	PU	AT3G57020		4.53592
JCVI_34890	Putative uncharacterized protein F24I3.100	16	16.4.1	PU	AT3G57020		3.92148
EV049076	Putative uncharacterized protein F24I3.100	16	16.4.1	PU	AT3G57020		2.98094
H74709	Putative uncharacterized protein	16	16.4.1	PD	AT3G57010		0.0990543
JCVI_1570	Putative uncharacterized protein F24I3.90	16	16.4.1	PD	AT3G57010		0.10431
JCVI_6514	Putative uncharacterized protein	16	16.4.1	PD	AT3G57010		0.0882307
JCVI_15640	Putative flavin-binding monooygenase protein	16	16.5.1.1.1.10	PD	AT1G62540		0.449882
JCVI_9973	Putative dioygenase	16	16.5.1.1.1.13	PD	AT2G25450		0.172306
EE401951	Methylthioalkylmalate synthase precursor	16	16.5.1.1.1.2	SU	AT5G23010			23.8197
JCVI_30455	2-isopropylmalate synthase	16	16.5.1.1.1.2	PD	AT5G23010		0.203111
JCVI_33391	Cytochrome P450	16	16.5.1.1.3.1	PD	AT4G39950		0.183553
EE468053	Putative flavonol sulfotransferase	16	16.5.1.1.3.3	SD	AT1G74100			0.432709
JCVI_6034	Putative flavonol sulfotransferase; 7673-8689	16	16.5.1.1.3.3	PD	AT1G74100		0.317554
JCVI_4650	Cytochrome P450 83B1	16	16.5.1.1.4.1	PD	AT4G31500		0.37562
JCVI_109	Cytochrome P450 83B1	16	16.5.1.1.4.1	PD	AT4G31500		0.373729
JCVI_8635	Nitrilase-like protein	16	16.5.1.3.3	PU	AT3G44300		2.68283
EV212459	Putative alliinase; 54807-57232	16	16.5.99.1	SD	AT1G70560			0.459017
JCVI_9912	Putative alliinase; 54807-57232	16	16.5.99.1	SD	AT1G70560			0.455687
ES961043	Very-long-chain fatty acid condensing enzyme CUT1 like protein	16	16.7	SD	AT1G19440			0.479749
JCVI_5581	3-ketoacyl-CoA synthase 6	16	16.7	PD	AT1G68530		0.36012
EV140887	3-ketoacyl-CoA synthase 6	16	16.7	PD	AT1G68530		0.359914
JCVI_34860	Cuticle protein	16	16.7	PD	AT5G57800		0.298522
JCVI_24802	Cuticle protein	16	16.7	PD	AT5G57800		0.25934
JCVI_6942	Cuticle protein	16	16.7	PD	AT5G57800		0.183834
JCVI_30902	Leucoanthocyanidin dioygenase-like protein	16	16.8.1	PD	AT5G05600		0.366262
JCVI_1498	Leucoanthocyanidin dioygenase-like protein	16	16.8.1	PD	AT5G05600		0.343726
E130001	Leucoanthocyanidin reductase	16	16.8.1.2	SD	AT1G61720			0.430142
JCVI_6971	Leucoanthocyanidin reductase	16	16.8.1.2	SD	AT1G61720			0.372401
JCVI_27419	AT5g39050/MF12_60	16	16.8.1.21	PD	AT5G39050		0.435422
JCVI_1334	Chalcone synthase 3	16	16.8.2.1	SD	AT5G13930			0.252361
JCVI_31142	Chalcone--flavonone isomerase	16	16.8.2.2	SD	AT3G55120			0.333437
CD834583	Chalcone--flavonone isomerase	16	16.8.2.2	SD	AT3G55120			0.306182
JCVI_22775	Glucosyltransferase	16	16.8.3	PD	AT4G01070		0.317206
JCVI_12895	Flavonol 3-O-glucosyltransferase-like protein	16	16.8.3	SD	AT5G54010			0.0787166
DY010548	Glucosyltransferase	16	16.8.3	PD	AT4G01070		0.296208
JCVI_13196	Glucosyltransferase	16	16.8.3	PD	AT4G01070		0.300791
JCVI_19465	Flavonol synthase/flavanone 3-hydroylase	16	16.8.4.1	SD	AT5G08640			0.391208
JCVI_35049	Putative glucosyltransferase	16	16.8.4.2	SD	AT4G34135			0.463795
EE558777	NADPH oidoreductase, putative; 12234-10951	16	16.8.5.1	PD	AT1G75290		0.444396
JCVI_38481	Isoflavone reductase homolog P3	16	16.8.5.1	PD	AT1G75280		0.378299
JCVI_32230	Putative catechol O-methyltransferase; 60402-59127	16	16.10	SU	AT1G76790			2.07005
JCVI_36053	Protein phosphatase 2C ABI2	17	17.1.2	PD	AT5G57050		0.368003
JCVI_13901	HVA22-like protein d	17	17.1.3	PU-SU	AT4G24960	2.93148
JCVI_9239	Late embryogenesis-abundant protein	17	17.1.3	SU	AT2G40170			4.03909
ES913545	Susceptible endoplasmic reticulum auin-binding protein 2	17	17.2.2	PU-SU	AT4G02980	3.33072
JCVI_8950	Resistant endoplasmic reticulum auin-binding protein 1	17	17.2.2	PU-SU	AT4G02980	3.27122
JCVI_19120	F14P3.9 protein	17	17.2.2	SU	AT3G02260			2.69503
EV220496	Dormancy-associated protein homolog	17	17.2.3	PD	AT2G33830		0.454169
JCVI_375	Genomic DNA, chromosome 3, P1 clone: MJK13	17	17.2.3	PD	AT3G15450		0.482735
EV222836	Genomic DNA, chromosome 3, P1 clone: MJK13	17	17.2.3	PD	AT3G15450		0.430338
JCVI_2400	Indole-3-acetic acid-amido synthetase GH3.3	17	17.2.3	SU	AT2G23170			3.11476
JCVI_7899	Dormancy-associated protein homolog	17	17.2.3	SD	AT2G33830			0.306086
E086968	AT3g47620/F1P2_170	17	17.2.3	PD	AT3G47620		0.252218
JCVI_7201	Auin-repressed protein	17	17.2.3	SD	AT2G33830			0.199554
JCVI_29938	AT3g07900/F17A17_24	17	17.2.3	SU	AT3G07900			2.35979
JCVI_2908	Steroid 5alpha-reductase-like protein	17	17.3.1.1.1	PU	AT5G16010		5.71156
JCVI_23295	Cycloartenol-C-24-methyltransferase	17	17.3.1.2.2	SD	AT5G13710			0.388993
JCVI_595	24-methylenesterol C-methyltransferase 3	17	17.3.1.2.2	SD	AT1G76090			0.438325
E038707	Putative squalene epoidase	17	17.3.1.2.99	PU	AT2G22830		3.13116
JCVI_20429	Squalene monooygenase 1,1	17	17.3.1.2.99	PD	AT5G24150		0.393636
JCVI_7441	Squalene monooygenase 1,1	17	17.3.1.2.99	PD	AT5G24150		0.286679
JCVI_13106	Squalene monooygenase 1,1	17	17.3.1.2.99	PD	AT5G24150		0.235751
JCVI_3674	Shaggy-related protein kinase eta	17	17.3.2.1	PD	AT4G18710		0.405601
JCVI_9672	Epressed protein	17	17.3.2.99	SD	AT2G17230			0.409652
JCVI_26431	Transcription factor BIM1	17	17.3.2.99	PD	AT5G08130		0.305018
JCVI_35593	Cytokinin-O-glucosyltransferase 2	17	17.4.1	SD	AT1G22400			0.403864
JCVI_5873	Cytokinin dehydrogenase 5 precursor	17	17.4.1	SD	AT1G75450			0.446356
E065636	Cytokinin dehydrogenase 5 precursor	17	17.4.1	SD	AT1G75450			0.399803
JCVI_4153	Protein At5g59540	17	17.5.1	PU	AT5G59540		2.29298
JCVI_33477	Putative 1-aminocyclopropane-1-carboylate oidase	17	17.5.1	SD	AT1G04380			0.354077
EE436585	1-aminocyclopropane-1-carboylate oidase	17	17.5.1.2	SD	AT2G19590			0.359814
EV110780	Ethylene-responsive transcription factor 2	17	17.5.2	PU	AT5G47220		2.20697
JCVI_802	Ethylene-responsive transcriptional coactivator-like protein	17	17.5.3	PU-SU	AT3G24500	25.4931
JCVI_27680	Probable pyridoal biosynthesis protein PD1.2	17	17.5.3	PU-SU	AT3G16050	19.7366
JCVI_7066	BHLH transcription factor	17	17.5.3	PD	AT1G05710		0.413372
JCVI_34330	Gibberellin 20 oidase 3	17	17.6.1.11	SD	AT5G07200			0.437409
JCVI_17833	Gibberellin 20 oidase 3	17	17.6.1.11	SD	AT5G07200			0.350326
JCVI_26594	Probable gibberellin receptor GID1L3	17	17.6.2	SU	AT5G27320			2.86697
JCVI_6598	Gibberellin-regulated protein 1 precursor	17	17.6.3	PU	AT1G75750		3.00749
JCVI_20190	Putative uncharacterized protein T22E16.220	17	17.6.3	PU	AT3G55560		2.91772
JCVI_18763	GASA2-like protein	17	17.6.3	SD	AT3G10185			0.373278
ES945605	GASA2-like protein	17	17.6.3	SD	AT3G10185			0.291688
JCVI_29204	GASA2-like protein	17	17.6.3	SD	AT3G10185			0.241584
JCVI_40230	Contains similarity to gibberellin-stimulated transcript 1 like protein	17	17.6.3	SU	AT5G59845			2.64919
JCVI_24170	Lipoygenase 2	17	17.7.1.2	PD-SD	AT3G45140	0.272608
JCVI_26448	Lipoygenase 2	17	17.7.1.2	PD	AT3G45140		0.260272
JCVI_18327	Lipoygenase, chloroplast precursor	17	17.7.1.2	PD	AT3G45140		0.325189
EV124150	PREDICTED: hypothetical protein	17	17.7.1.3	PD	AT5G42650		0.468983
EE428698	Cytochrome P450 74A, chloroplast precursor	17	17.7.1.3	PD	AT5G42650		0.436916
JCVI_1817	12-oophytodienoate reductase 3	17	17.7.1.5	PD	AT2G06050		0.399135
JCVI_145	12-oophytodienoate reductase 1	17	17.7.1.5	SD	AT1G76680			0.181787
JCVI_22691	12-oophytodienoate reductase 1	17	17.7.1.5	SD	AT1G76680			0.186036
JCVI_25178	Gb|AAF09073.1	17	17.7.2	PD	AT3G17860		0.331886
JCVI_27	Gb|AAF09073.1	17	17.7.2	PD	AT3G17860		0.225344
JCVI_9479	Protein At5g04380	17	17.8.1	PU	AT5G04380		6.02829
ES911529	Protein At5g04380	17	17.8.1	PD	AT5G04380		0.0935209
JCVI_5737	Biotin holocarboylase synthetase	18	18	SD	AT2G25710			0.448712
JCVI_37508	naphthoate synthase, putative / dihydroynaphthoic acid synthetase, putative / DHNA synthetase, putative	18	18.5.2.5	SU	AT1G60550			2.35865
	SufE-like protein, chloroplast precursor	18	18.7	PU-SU	AT4G26500	2.8335
JCVI_5604	NADH kinase	18	18.12	SU	AT1G78590			2.42336
JCVI_34565	Glu-tRNA(Gln) amidotransferase subunit B	19	19.1	PD	AT1G48520		0.324005
JCVI_31353	Coproporphyrinogen III oidase, chloroplast precursor	19	19.8	PU-SU	AT1G03475	2.60367
CD824219	Coproporphyrinogen III oidase, chloroplast precursor	19	19.8	SU	AT1G03475			2.41046
JCVI_10484	Chlorophyll synthase, chloroplast precursor	19	19.15	SD	AT3G51820			0.32306
EV091965	Tetrapyrrole-binding protein, chloroplast precursor	19	19.40	SU	AT3G59400			2.76235
JCVI_5957	Tetrapyrrole-binding protein, chloroplast precursor	19	19.40	SU	AT3G59400			2.30003
JCVI_16615	Stress-induced protein sti1-like protein	20	20	PU-SU	AT4G12400	41.9094
JCVI_15301	Stress-induced protein sti1-like protein	20	20	PU-SU	AT4G12400	23.7208
JCVI_26445	At1g62740	20	20	PU	AT1G62740		3.30813
JCVI_1837	At1g62740	20	20	PU	AT1G62740		3.26989
JCVI_2074	F5O11.2	20	20	PU	AT1G62740		3.56224
JCVI_32809	At1g62740	20	20	PU	AT1G62740		3.20821
JCVI_16780	At1g62740	20	20	PU-SU	AT1G62740	2.71767
E137235	Putative uncharacterized protein T10D17_10	20	20.1	PD-SD	AT3G44220	0.37884
JCVI_4966	Ba inhibitor 1	20	20.1	PU	AT5G47120		4.87921
JCVI_1535	Ba inhibitor-like protein	20	20.1	PU-SU	AT5G47120	11.7976
JCVI_7455	UPI0000E11DAF related cluster	20	20.1	PU	AT1G70830		2.48164
JCVI_28739	Epressed protein	20	20.1	PU	AT2G15220		2.3286
EE550056	Unknown	20	20.1	SD	AT3G11650			0.488939
JCVI_5965	Putative uncharacterized protein T10D17_10	20	20.1	SD	AT3G44220			0.427963
JCVI_40109	At3g48720	20	20.1	PD	AT3G48720		0.295059
EV108083	Cytokinin-O-glucosyltransferase 3	20	20.1	SD	AT2G36800			0.385893
JCVI_35353	Cysteine-rich antifungal protein 3 precursor	20	20.1	SD	AT1G75830			0.347663
EV128932	At3g48720	20	20.1	PD	AT3G48720		0.285273
JCVI_15763	RAR1	20	20.1.3	SU	AT5G51700			3.67245
JCVI_33588	MLO1	20	20.1.3.1	PD	AT1G11310		0.438815
EV090704	disease resistance protein (TIR-NBS class), putative	20	20.1.7	PD	AT1G72890		0.221114
EV168019	Putative trypsin inhibitor I6	20	20.1.7.6.1	PD	AT2G43550		0.125569
JCVI_20985	Similarity to unknown protein	20	20.2	SD	AT5G52060			0.381552
JCVI_649	Feebly-like protein	20	20.2	PD	AT3G01420		0.400288
JCVI_5504	Putative uncharacterized protein T28J14_160	20	20.2	PD	AT5G07220		0.398422
JCVI_5215	AT5g20150/F5O24_40	20	20.2	SD	AT5G20150			0.414707
JCVI_3832	17.6 kDa class II heat shock protein	20	20.2.1	PU-SU	AT5G12020	305.004
JCVI_18703	Heat shock protein 18	20	20.2.1	PU-SU	AT5G59720	151.491
JCVI_1142	AtHSP22.0 precursor	20	20.2.1	PU-SU	AT4G10250	269.73
JCVI_16492	Putative heat shock protein 21	20	20.2.1	PU-SU	AT4G27670	362.473
EE519954	Putative uncharacterized protein At2g46240	20	20.2.1	PU-SU	AT2G46240	115.757
C268602	Heat shock protein 101	20	20.2.1	PU	AT1G74310		32.037
JCVI_37017	Protein At1g72416	20	20.2.1	PU	AT1G72416		22.8167
JCVI_20329	Protein At1g72416	20	20.2.1	PU	AT1G72416		18.0171
JCVI_6561	Heat shock hsp20 protein-like	20	20.2.1	PU-SU	AT5G37670	82.3315
BQ790750	22.0 kDa class IV heat shock protein precursor	20	20.2.1	PU-SU	AT4G10250	77.3628
JCVI_25068	T24D18.14 protein	20	20.2.1	PU-SU	AT1G16030	115.237
E130125	T24D18.14 protein	20	20.2.1	PU-SU	AT1G16030	98.624
JCVI_15005	Putative uncharacterized protein At2g46240	20	20.2.1	PU-SU	AT2G46240	123.703
JCVI_26578	Heat shock protein 18	20	20.2.1	PU-SU	AT5G59720	107.931
EL590013	Putative uncharacterized protein At2g46240	20	20.2.1	PU-SU	AT2G46240	106.095
JCVI_29070	Putative heat shock protein	20	20.2.1	PU-SU	AT2G20560	54.0814
CN725708	Low molecular weight heat-shock protein	20	20.2.1	PU-SU	AT3G46230	43.5272
EV035159	Putative uncharacterized protein At2g46240	20	20.2.1	PU-SU	AT2G46240	95.9359
JCVI_1953	Heat shock 22 kDa protein, mitochondrial precursor	20	20.2.1	PU-SU	AT4G25200	112.555
ES981094	Heat shock protein 101	20	20.2.1	PU	AT1G74310		19.221
JCVI_4924	17.6 kDa class II heat shock protein	20	20.2.1	PU-SU	AT5G12020	83.7242
JCVI_41359	At2g25140/F13D4.100	20	20.2.1	PU	AT2G25140		17.9928
JCVI_4382	Heat-shock protein, putative	20	20.2.1	PU-SU	AT1G54050	61.9763
CV545695	T24D18.14 protein	20	20.2.1	PU-SU	AT1G16030	80.1885
JCVI_7830	Putative uncharacterized protein At2g46240	20	20.2.1	PU-SU	AT2G46240	79.1751
BG543222	17.6 kDa class II heat shock protein	20	20.2.1	PU-SU	AT5G12030	135.329
JCVI_6717	Heat shock protein 101	20	20.2.1	PU-SU	AT1G74310	38.1818
JCVI_39566	Heat shock protein 101	20	20.2.1	PU-SU	AT1G74310	40.9611
JCVI_21847	Heat shock protein Hsp70	20	20.2.1	PU-SU	AT1G16030	39.1313
EV049953	ClpB heat shock protein-like	20	20.2.1	PU	AT5G15450		12.1849
JCVI_33394	Heat shock protein 18	20	20.2.1	PU-SU	AT5G59720	98.5178
JCVI_23423	Heat shock protein 101	20	20.2.1	PU-SU	AT1G74310	40.6101
JCVI_18518	Putative small heat shock protein	20	20.2.1	PU-SU	AT2G29500	51.7824
EV134547	Cytosolic class I small heat shock protein 3B	20	20.2.1	PU-SU	AT2G29500	60.4458
JCVI_14808	F6D8.22 protein	20	20.2.1	PU-SU	AT1G52560	41.1391
JCVI_14801	Mitochondrial heat shock 22 kd protein-like	20	20.2.1	PU-SU	AT5G51440	34.0314
JCVI_12018	Heat shock protein 101	20	20.2.1	PU-SU	AT1G74310	36.3438
JCVI_11018	Heat shock 70 kDa protein, mitochondrial precursor	20	20.2.1	PU	AT5G09590		7.5774
JCVI_15625	Heat shock protein 101	20	20.2.1	PU-SU	AT1G74310	36.1901
JCVI_27596	Putative small heat shock protein	20	20.2.1	PU-SU	AT2G29500	38.1573
JCVI_10184	ClpB heat shock protein-like	20	20.2.1	PU-SU	AT5G15450	13.8627
CV545605	Hsp 70-like protein	20	20.2.1	PU	AT4G24280		7.06632
JCVI_5841	Mitochondrial heat shock 22 kd protein-like	20	20.2.1	PU-SU	AT5G51440	23.7233
JCVI_13423	Putative uncharacterized protein At4g21320/T6K22_50	20	20.2.1	PU-SU	AT4G21320	15.3081
JCVI_7022	17.6 kDa class II heat shock protein	20	20.2.1	PU-SU	AT5G12020	38.9407
JCVI_39578	At2g25140/F13D4.100	20	20.2.1	PU-SU	AT2G25140	14.6613
JCVI_5164	T24D18.14 protein	20	20.2.1	PU-SU	AT1G16030	16.6027
EE565349	Putative heat shock protein	20	20.2.1	PU-SU	AT3G07770	15.73
EL587715	Heat stress transcription factor A-2	20	20.2.1	PU-SU	AT2G26150	28.2379
JCVI_29269	70kD heat shock protein	20	20.2.1	PU-SU	AT2G32120	13.9847
JCVI_27216	Heat stress transcription factor A-2	20	20.2.1	PU-SU	AT2G26150	22.8282
JCVI_12383	70 kDa heat shock protein	20	20.2.1	PU-SU	AT3G12580	26.8562
CN731264	Heat stress transcription factor A-2	20	20.2.1	PU-SU	AT2G26150	23.1952
EV135327	70kD HSP	20	20.2.1	PU-SU	AT3G12580	19.7225
JCVI_41556	Heat stress transcription factor A-4a	20	20.2.1	PU	AT4G18880		3.87166
JCVI_11676	Putative heat shock protein 81-2	20	20.2.1	PU-SU	AT5G56030	23.5752
JCVI_1592	Heat shock protein 81-2	20	20.2.1	PU	AT5G56030		3.80534
EV000321	Mitochondrial heat shock 22 kd protein-like	20	20.2.1	PU-SU	AT5G51440	16.556
JCVI_10022	70kD heat shock protein	20	20.2.1	PU-SU	AT2G32120	12.3891
JCVI_3547	Heat shock protein 81-1	20	20.2.1	PU-SU	AT5G56000	18.1142
JCVI_25959	Putative heat shock protein	20	20.2.1	PU-SU	AT3G07770	11.8416
JCVI_8012	Heat shock cognate 70 kDa protein 1	20	20.2.1	PU	AT5G02500		3.81582
JCVI_20172	Putative DnaJ protein	20	20.2.1	PU-SU	AT3G08970	13.8772
BG544859	Unknown	20	20.2.1	PU-SU	AT5G56030	20.701
JCVI_28176	Heat stress transcription factor A-2	20	20.2.1	PU-SU	AT2G26150	19.5251
JCVI_23204	Heat shock protein 81-2	20	20.2.1	PU-SU	AT5G56030	18.4273
JCVI_33458	Chloroplast HSP70	20	20.2.1	PU-SU	AT4G24280	10.8904
JCVI_37295	Hsc70	20	20.2.1	PU-SU	AT3G12580	18.8872
BQ791001	Heat shock protein 70	20	20.2.1	PU-SU	AT5G09590	11.7683
JCVI_20605	Protein At5g42020	20	20.2.1	SU	AT5G42020			9.34757
CV545685	Luminal-binding protein 1 precursor	20	20.2.1	PU-SU	AT5G28540	7.48712
JCVI_12024	Heat shock protein 70	20	20.2.1	PU-SU	AT3G12580	14.6093
JCVI_31453	Heat stress transcription factor B-1	20	20.2.1	PU	AT4G36990		3.85301
C279790	Putative vicilin storage protein	20	20.2.1	PU-SU	AT3G12580	12.1757
JCVI_14292	Heat stress transcription factor B-2b	20	20.2.1	PU-SU	AT4G11660	7.92791
JCVI_31941	Heat shock protein 81-2	20	20.2.1	PU	AT5G56010		3.28462
EE530313	Putative DnaJ protein	20	20.2.1	PU-SU	AT3G08970	11.6994
JCVI_28384	Heat stress transcription factor B-2b	20	20.2.1	PU-SU	AT4G11660	7.83223
JCVI_24470	Heat shock cognate protein HSC70	20	20.2.1	PU	AT5G02500		3.05775
EE531178	Putative heat shock protein	20	20.2.1	PU-SU	AT3G07770	6.45906
JCVI_5467	Heat stress transcription factor B-1	20	20.2.1	SU	AT4G36990			6.75919
JCVI_4805	F15H11.19 protein	20	20.2.1	PU-SU	AT1G71000	21.4039
JCVI_30953	At2g17880	20	20.2.1	PU	AT2G17880		3.17045
CD828159	Heat shock protein 70	20	20.2.1	PU-SU	AT5G09590	7.31621
JCVI_24890	Heat stress transcription factor B-1	20	20.2.1	PU-SU	AT4G36990	4.8852
JCVI_32187	Epressed protein	20	20.2.1	PU	AT2G33735		3.10824
H74670	Heat-shock protein 84 homolog	20	20.2.1	PU-SU	AT5G56030	8.34333
JCVI_2382	Heat shock protein 81-2	20	20.2.1	PU-SU	AT5G56010	7.91682
JCVI_32529	Chaperone protein dnaJ 20, chloroplast precursor	20	20.2.1	PU-SU	AT4G13830	4.02485
JCVI_20755	ATP binding	20	20.2.1	PU-SU	AT3G07770	4.11792
JCVI_30362	Genomic DNA, chromosome 3, P1 clone: MAG2	20	20.2.1	PU	AT3G14200		3.12435
EE432264	DnaJ protein-like	20	20.2.1	PU	AT5G48030		2.96647
JCVI_11973	Putative heat-shock protein	20	20.2.1	PU-SU	AT1G79920	4.41748
EV135112	70kD HSP	20	20.2.1	SU	AT3G12580			13.6677
JCVI_12640	Hsp 70-like protein	20	20.2.1	PU-SU	AT4G24280	4.8643
JCVI_22381	F15H11.19 protein	20	20.2.1	PU-SU	AT1G71000	17.459
EE539186	F15H11.19 protein	20	20.2.1	PU-SU	AT1G71000	16.3704
E050343	Endoplasmin homolog precursor	20	20.2.1	PU	AT4G24190		3.2723
JCVI_32372	Heat shock cognate protein 70	20	20.2.1	PU	AT5G02500		2.83537
JCVI_38288	Hsp 70-like protein	20	20.2.1	PU	AT4G24280		2.4485
JCVI_19884	Putative DnaJ protein	20	20.2.1	SU	AT2G22360			4.29578
JCVI_18467	Putative DnaJ protein	20	20.2.1	PU-SU	AT5G48030	2.8598
JCVI_30830	Chaperone protein dnaJ 3	20	20.2.1	PU-SU	AT3G44110	3.66799
EV090980	Hsp 70-like protein	20	20.2.1	PU-SU	AT4G24280	3.62577
JCVI_31095	ClpB heat shock protein-like	20	20.2.1	PU-SU	AT5G15450	2.93277
JCVI_8870	Endoplasmin homolog precursor	20	20.2.1	PU-SU	AT4G24190	4.08603
JCVI_13893	Mitochondrial heat shock 22 kd protein-like	20	20.2.1	PU-SU	AT5G51440	3.90056
EV224667	Heat shock protein 81-3	20	20.2.1	PU-SU	AT5G56030	4.88875
JCVI_17313	Heat shock like protein	20	20.2.1	PU-SU	AT3G07770	2.77336
EV036551	Putative uncharacterized protein	20	20.2.1	PU	AT2G33735		2.34597
JCVI_6152	Chaperone protein dnaJ 2	20	20.2.1	PU-SU	AT5G22060	3.25831
JCVI_992	Putative uncharacterized protein F26K9_30	20	20.2.1	PU	AT3G62600		2.27991
ES981692	Hsp 70-like protein	20	20.2.1	PU	AT4G24280		2.3603
JCVI_10360	Genomic DNA, chromosome 3, P1 clone: MAG2	20	20.2.1	PU	AT3G14200		2.27731
AM062591	Heat shock cognate protein HSC70	20	20.2.1	PU	AT5G02500		2.23507
EE556987	Mitochondrial heat shock 22 kd protein-like	20	20.2.1	PU-SU	AT5G51440	2.94543
JCVI_8014	Putative uncharacterized protein	20	20.2.1	PU	AT2G33735		2.31146
JCVI_17445	Heat shock protein 70 cytosolic isoform	20	20.2.1	PU	AT5G02500		2.49854
CN729799	HSP like protein	20	20.2.1	PU	AT4G16660		2.315
E101623	Heat-shock protein	20	20.2.1	PU-SU	AT4G28480	3.06451
EV148416	SHEPHERD	20	20.2.1	PU-SU	AT4G24190	2.75725
JCVI_24452	Putative uncharacterized protein F17I14_270	20	20.2.1	SD	AT5G09540			0.445577
JCVI_20525	Heat shock cognate 70 kDa protein 1	20	20.2.1	PD	AT5G02500		0.478874
JCVI_1845	Endoplasmin homolog precursor	20	20.2.1	PU-SU	AT4G24190	2.49361
JCVI_3562	Putative DNAJ protein	20	20.2.1	PU-SU	AT3G44110	2.55441
JCVI_6030	Chaperone protein dnaJ 20, chloroplast precursor	20	20.2.1	SU	AT4G13830			2.72174
JCVI_1143	Heat shock cognate protein HSC70	20	20.2.1	PU-SU	AT5G02500	3.34662
E062395	Unknown	20	20.2.1	SU	AT4G24280			2.43772
AM056728	Endoplasmin homolog precursor	20	20.2.1	PU-SU	AT4G24190	2.78852
JCVI_16588	Putative heat-shock protein; 41956-44878	20	20.2.1	SU	AT1G79920			2.61036
EV123737	Putative uncharacterized protein F26K9_30	20	20.2.1	SU	AT3G62600			2.15639
JCVI_15996	Genomic DNA, chromosome 3, P1 clone: MAG2	20	20.2.1	PU-SU	AT3G14200	2.26084
JCVI_32257	Heat-shock protein	20	20.2.1	PU-SU	AT4G28480	2.71264
JCVI_17388	Luminal-binding protein 1 precursor	20	20.2.1	PU-SU	AT5G28540	2.21289
JCVI_15737	Genomic DNA, chromosome 5, P1 clone:MNJ7	20	20.2.1	SU	AT5G47590			2.50381
JCVI_10987	Heat shock protein - like	20	20.2.1	PU-SD	AT4G21870
E115272	Heat shock protein - like	20	20.2.1	PU-SD	AT4G21870
JCVI_20894	Emb|CAB80929.1	20	20.2.2	PU	AT5G23950		2.32779
JCVI_6780	CBRCI35	20	20.2.2	PD	AT1G05260		0.405392
JCVI_34233	Low-temperature-induced 65 kDa protein	20	20.2.2	SU	AT5G52300			2.54745
JCVI_26540	Low-temperature-induced 65 kDa protein	20	20.2.2	SU	AT5G52300			2.63357
JCVI_12658	Stress responsive protein	20	20.2.2	PD	AT5G52300		0.350973
H74571	Stress responsive protein	20	20.2.2	PD	AT5G52310		0.343069
JCVI_18770	Stress responsive protein	20	20.2.2	PD	AT5G52300		0.342382
JCVI_17105	Stress responsive protein	20	20.2.2	PD	AT5G52300		0.337399
JCVI_20125	UPF0057 membrane protein At2g24040	20	20.2.3	PU-SU	AT2G24040	3.12505
JCVI_16168	F7A19.2 protein	20	20.2.3	PU	AT1G13930		2.37189
JCVI_9142	Putative uncharacterized protein F3C3.11	20	20.2.3	SU	AT1G32090			2.39848
JCVI_18037	Ankyrin-like protein	20	20.2.3	PU-SU	AT5G64030	2.68169
EV211001	Putative uncharacterized protein	20	20.2.3	SD	AT1G13930			0.317391
JCVI_767	ERD3 protein	20	20.2.3	PD	AT4G19120		0.455813
EV142532	Ankyrin-like protein	20	20.2.3	PU-SU	AT5G64030	2.25251
E042209	ERD3 protein	20	20.2.3	PD	AT4G19120		0.414359
JCVI_38586	ERD3 protein	20	20.2.3	PD	AT4G19120		0.381564
JCVI_5867	Ankyrin-like protein	20	20.2.3	PD-SD	AT1G04430	0.373991
JCVI_704	Ankyrin-like protein	20	20.2.3	PD	AT1G04430		0.366445
EV213570	Putative uncharacterized protein At1g04430	20	20.2.3	PD	AT1G04430		0.327217
JCVI_20564	Arabidopsis thaliana genomic DNA, chromosome 5, TAC clone:K19B1	20	20.2.3	SU	AT5G62520			4.76527
JCVI_21149	Ankyrin-like protein	20	20.2.3	SU	AT5G64030			2.27901
JCVI_140	F9F8.20 protein	20	20.2.4	SU	AT3G10985			3.85921
EV177770	F9F8.20 protein	20	20.2.4	SU	AT3G10985			3.64482
DN962661	CPRD48 protein	20	20.2.4	SU	AT5G42050			2.52869
JCVI_17183	DNA damage-binding protein 1b	20	20.2.5	PU	AT4G21100		3.82345
JCVI_31427	UVB-resistance protein UVR8	20	20.2.5	PU	AT5G63860		3.6129
EV115518	Epressed protein	20	20.2.99	PU	AT2G40330		2.74292
ES909645	Epressed protein	20	20.2.99	PU-SU	AT2G47710	3.26152
ES969062	Putative uncharacterized protein	20	20.2.99	PU-SU	AT2G47710	3.02949
JCVI_74	Epressed protein	20	20.2.99	PU	AT2G40330		2.38805
JCVI_932	Epressed protein	20	20.2.99	PU	AT2G40330		2.61712
BQ704947	Pollen coat protein	20	20.2.99	PU	AT1G76180		2.49344
ES966646	Epressed protein	20	20.2.99	PU	AT2G40330		2.42668
JCVI_1393	Dehydrin	20	20.2.99	PU	AT1G20440		2.62952
JCVI_14980	Germin-like protein 1 precursor	20	20.2.99	PU	AT5G20630		2.16839
JCVI_1652	Pollen coat protein	20	20.2.99	PU	AT1G76180		2.10949
JCVI_10537	Putative uncharacterized protein At5g54430	20	20.2.99	PU-SU	AT5G54430	2.79566
JCVI_7454	Gb|AAF26483.1	20	20.2.99	PD	AT3G25930		0.376721
JCVI_3387	pollen Ole e 1 allergen and etensin family protein	20	20.2.99	PD	AT1G28290		0.43601
JCVI_10388	GLP5 (GERMIN-LIKE PROTEIN 5); manganese ion binding / metal ion binding / nutrient reservoir	20	20.2.99	PD	AT1G09560		0.450303
JCVI_1637	Putative major late protein	20	20.2.99	SU	AT4G23680			6.02009
EL590925	Putative uncharacterized protein At5g54430	20	20.2.99	PU-SU	AT5G54430	2.45857
JCVI_24026	Water stress induced protein	20	20.2.99	PD-SD	AT1G54410	0.339299
DN192278	Oalic acid oidase	20	20.2.99	PD	AT1G72610		0.176535
JCVI_16815	Water stress induced protein	20	20.2.99	PD-SD	AT1G54410	0.379857
JCVI_41241	Genomic DNA, chromosome 5, TAC clone:K3K7	21	21.1	PU-SU	AT5G51010	3.29645
EV104405	Protein disulfide isomerase	21	21.1.1	PU	AT1G77510		2.28108
E025904	Putative thioredoin	21	21.1	PD	AT1G59730		0.388257
EV083437	At1g14730	21	21.2	SU	AT1G14730			2.85383
CV432063	Ascorbate peroidase	21	21.2.1	PU	AT1G07890		2.65777
JCVI_17	Ascorbate peroidase	21	21.2.1	PU-SU	AT1G07890	2.62739
JCVI_938	Putative GSH-dependent dehydroascorbate reductase	21	21.2.1	SU	AT1G19570			2.96845
ES952545	Ascorbate peroidase	21	21.2.1	PU-SU	AT1G07890	2.50433
DY001519	Dehydroascorbate reductase	21	21.2.1	SD	AT5G16710			0.389153
EV215367	GDP-mannose 3,5-epimerase	21	21.2.1.1	SD	AT5G28840			0.447102
EV194821	GDP-mannose 3,5-epimerase	21	21.2.1.1	SD	AT5G28840			0.417583
ES964933	Unknown	21	21.2.1.4	PU	AT4G33670		2.52116
ES958480	Glutaredoin-C8	21	21.4	PU	AT5G14070		2.35484
JCVI_38444	Putative uncharacterized protein	21	21.5.1	PU-SU	AT5G06290	2.76125
JCVI_35153	T12C24.6	21	21.6	PU-SU	AT1G12520	3.63282
JCVI_322	Catalase	21	21.6	PD	AT1G20620		0.40616
DN964495	Catalase	21	21.6	PD	AT1G20630		0.364994
JCVI_1335	Catalase	21	21.6	PD	AT1G20620		0.326141
JCVI_2748	Catalase	21	21.6	SU	AT4G35090			2.49514
JCVI_12143	Putative uncharacterized protein At1g31170/F28K20_12	21	21.99	PU	AT1G31170		2.69242
JCVI_6035	Cytochrome b5	21	21.99	PU-SU	AT5G53560	3.2173
EE563784	Cytochrome b5	21	21.99	PU-SU	AT5G53560	2.40713
EV129709	CTP synthase, putative / UTP--ammonia ligase, putative	23	23.1.1.10	PD	AT1G30820		0.388631
JCVI_12651	Arginine decarboylase	22	22.1.3	PD	AT4G34710		0.439006
JCVI_10034	Arginine decarboylase	22	22.1.3	SD	AT4G34710			0.338695
EG020475	Probable SAL4 phosphatase (3'(2'),5'-bisphosphate nucleotidase 4) (EC 3.1.3.7) (3'(2'),5'-bisphosphonucleoside 3'(2')-phosphohydrolase 4)	23	23.2	PD	AT5G64000		0.420324
JCVI_32907	SAL2 phosphatase (3'(2'),5'-bisphosphate nucleotidase 2) (EC 3.1.3.7) (3'(2'),5'-bisphosphonucleoside 3'(2')-phosphohydrolase 2)	23	23.2	PD	AT5G64000		0.43056
JCVI_34180	PAP-specific phosphatase HAL2-like (3'(2'),5'-bisphosphate nucleotidase) (EC 3.1.3.7) (3'(2'),5-bisphosphonucleoside 3'(2')- phosphohydrolase)	23	23.2	PD	AT5G54390		0.462696
EH420911	ATUPS5 (ARABIDOPSIS THALIANA UREIDE PERMEASE 5)	23	23.3	SD	AT1G26440			0.426206
ES902210	Adenine phosphoribosyltransferase (EC 2.4.2.7)-like protein	23	23.3.1.1	PD	AT4G22570		0.248895
JCVI_34335	Adenosine kinase 2	23	23.3.2.1	PD-SD	AT5G03300	0.332675
JCVI_18617	Putative uncharacterized protein	23	23.3.2.1	PD-SD	AT5G03300	0.376899
JCVI_16172	Nudi hydrolase 9	23	23.3.3	PU	AT3G46200		2.10277
JCVI_25828	Nudi hydrolase 7	23	23.3.3	SD	AT4G12720			0.444299
JCVI_18242	Hydrolase, NUDI family protein	23	23.3.3	PD	AT5G47240		0.217323
JCVI_37280	Hydrolase, NUDI family protein	23	23.3.3	PD	AT5G47240		0.167233
JCVI_36356	AT3g06200/F28L1_14	23	23.4.2	PU-SU	AT3G06200	5.90151
EV151695	Uridylate kinase	23	23.4.3	SD	AT5G26667			0.447093
JCVI_21390	At1g01050/T25K16_5	23	23.4.99	PD	AT1G01050		0.419965
EE569732	Nucleotide pyrophosphatase-like protein	23	23.4.99	PD	AT4G29680		0.369068
EL592664	Nucleotide pyrophosphatase-like protein	23	23.4.99	PD	AT4G29680		0.382291
JCVI_11240	Nucleotide pyrophosphatase-like protein	23	23.4.99	PD	AT4G29690		0.342512
JCVI_21356	Ribonucleoside-diphosphate reductase small chain C	23	23.5.4	PU	AT3G27060		3.87893
JCVI_41787	Similarity to unknown protein	24	24	SD	AT5G23530			0.486452
JCVI_21604	Similarity to unknown protein	24	24	PD-SD	AT5G23530	0.32036
JCVI_36779	F14J22.11 protein	24	24	PD	AT1G49660		0.460783
JCVI_23730	F14J22.11 protein	24	24	PD	AT1G49660		0.451511
JCVI_8969	F9L1.33 protein	24	24.2	SU	AT1G15380			3.37084
EV114900	Serine hydroymethyltransferase	25	25.1	SD	AT4G13930			0.413815
JCVI_2610	Serine hydroymethyltransferase	25	25.1	SD	AT4G13930			0.379345
JCVI_1680	Serine hydroymethyltransferase	25	25.1	PD-SD	AT4G13930	0.451798
EL587973	Methylenetetrahydrofolate reductase 2	25	25.6	SD	AT2G44160			0.310386
JCVI_20682	Methylenetetrahydrofolate reductase 2	25	25.6	SD	AT2G44160			0.309177
JCVI_40595	Folylpolyglutamate synthetase, cytosolic isoform	25	25.8	PD	AT3G55630		0.398385
JCVI_35432	Unknown	25	25.10	SD	AT5G14780			0.384763
JCVI_30402	Abscisic acid 8'-hydroylase 4	26	26.10	PU-SU	AT3G19270	43.4442
JCVI_31072	Epoide hydrolase-like protein	26	26.1	PU	AT3G51000		3.22892
EE416678	Putative carboymethylenebutenolidase	26	26.1	PU	AT2G32520		2.10955
JCVI_8356	UDPG glucosyltransferase-like protein	26	26.2	SD	AT5G03490			0.286083
EV108354	Putative glucosyl transferase	26	26.2	SD	AT2G36780			0.41717
JCVI_34217	Glucuronosyl transferase-like protein	26	26.2	SU	AT5G05900			11.1386
JCVI_9586	Putative uncharacterized protein T20N10_140	26	26.2	PD	AT3G58790		0.295856
JCVI_8260	Beta-glucosidase	26	26.3	PU	AT3G09260		2.63749
EV111590	Beta-glucosidase homolog	26	26.3	PU	AT3G03640		2.33399
EV178088	Putative beta-glucosidase	26	26.3	SD	AT2G44450			0.446773
EV062060	AT4g27830/T27E11_70	26	26.3	PD	AT4G27820		0.445874
EV212414	MRNA, complete cds, clone: RAFL25-33-F09	26	26.3	PD	AT3G62750		0.319738
JCVI_12236	MRNA, complete cds, clone: RAFL25-33-F09	26	26.3	PD	AT3G62750		0.358912
JCVI_3099	Beta-glucosidase 1 precursor	26	26.3	PD	AT1G52400		0.349111
JCVI_3834	Endoglucanase 8 precursor	26	26.3.4	PU	AT1G70710		2.392
JCVI_41485	Endoglucanase 19 precursor	26	26.3.4	SU	AT4G11050			55.5394
JCVI_31863	Putative glucan endo-1,3-beta-glucosidase 5 precursor (EC 3.2.1.39) ((1->3)-beta-glucan endohydrolase 5) ((1->3)-beta-glucanase 5)	26	26.4	PU	AT4G31140		5.59407
JCVI_17880	Putative glucan endo-1,3-beta-glucosidase 5 precursor (EC 3.2.1.39) ((1->3)-beta-glucan endohydrolase 5) ((1->3)-beta-glucanase 5)	26	26.4	PU	AT4G31140		2.86409
EV212102	Putative uncharacterized protein At1g69295	26	26.4	SU	AT1G69295			2.12614
JCVI_8654	Putative glucan endo-1,3-beta-glucosidase 4 precursor (EC 3.2.1.39) ((1->3)-beta-glucan endohydrolase 4) ((1->3)-beta-glucanase 4)	26	26.4.1	PU	AT3G13560		2.05377
JCVI_19327	Basic glucanase	26	26.4.1	PD	AT3G57240		0.439331
JCVI_24991	Beta-1,3 glucanase	26	26.4.1	PD	AT3G57260		0.380959
JCVI_40406	Beta-1,3-glucanase	26	26.4.1	PD	AT3G57260		0.385039
JCVI_22738	glycosyl hydrolase family 17 protein	26	26.4.1	PD	AT2G05790		0.339478
CN733665	A_IG002N01.17 protein	26	26.5	SD	AT4G01130			0.281568
JCVI_37542	Protein At1g51990	26	26.6	SD	AT1G51990			0.351468
JCVI_1373	O-methyltransferase, putative	26	26.6	SD	AT1G21100			0.47859
JCVI_5408	F5F19.5 protein	26	26.6	SD	AT1G51990			0.218617
JCVI_5383	Pectinesterase like protein	26	26.7	PU-SU	AT5G66920	3.54291
JCVI_27601	Dimethylaniline monooygenase (N-oide-forming)-like protein	26	26.7	PD	AT5G61290		0.462205
E021884	F7A19.20 protein	26	26.7	PD	AT1G14120		0.407118
ES909417	F7A19.20 protein	26	26.7	PD	AT1G14120		0.336665
JCVI_9097	F14O10.12 protein	26	26.7	SU	AT1G20270			2.98773
JCVI_37808	Polyneuridine aldehyde esterase, putative	26	26.8	PU	AT1G33990		2.71544
DN961073	Unknown	26	26.8	PD	AT4G20830		0.458455
JCVI_27521	Isoform 2 of Q9SVG4	26	26.8	PD	AT4G20830		0.463962
JCVI_2250	Putative tropinone reductase	26	26.8	SD	AT2G29330			0.460306
DN964528	Putative tropinone reductase	26	26.8	SD	AT2G29310			0.467502
JCVI_8129	Putative tropinone reductase	26	26.8	SD	AT2G30670			0.443801
JCVI_20063	At1g30760/T5I8_22	26	26.8	PD	AT1G30760		0.432683
JCVI_32396	Putative acetone-cyanohydrin lyase	26	26.8	PD	AT2G23620		0.379798
JCVI_1351	Putative tropinone reductase homolog At1g07440	26	26.8	PD	AT1G07440		0.317723
EV103759	Putative tropinone reductase homolog At1g07440	26	26.8	PD	AT1G07440		0.345682
JCVI_26920	Putative berberine bridge enzyme	26	26.8	PD	AT2G34810		0.201081
JCVI_656	Glutathione S-transferase 103-1A	26	26.9	PU-SU	AT2G29450	4.65677
JCVI_11577	Glutathione S-transferase 103-1A	26	26.9	PU-SU	AT2G29450	6.09006
JCVI_3741	Glutathione transferase-like protein	26	26.9	PU	AT3G43800		2.34875
JCVI_634	Glutathione transferase	26	26.9	PU-SU	AT1G78380	2.22604
JCVI_13432	Putative glutathione transferase	26	26.9	SD	AT1G17180			0.354702
JCVI_129	Glutathione S-transferase	26	26.9	PD	AT2G30860		0.407321
JCVI_22132	Glutathione transferase	26	26.9	SU	AT1G78340			2.48582
JCVI_24588	Glutathione S-transferase-like protein	26	26.9	SD	AT5G17220			0.182305
JCVI_16148	Glutathione S-transferase 1	26	26.9	SD	AT1G02930			0.396783
EV084776	Glutathione S-transferase 1	26	26.9	SD	AT1G02930			0.326137
JCVI_610	Glutathione S-transferase	26	26.9	PD	AT2G30860		0.389649
JCVI_21679	Glutathione S-transferase ERD13	26	26.9	PD	AT2G30870		0.27267
JCVI_19719	Cytochrome P450	26	26.10	PU	AT3G28740		2.36877
EV080390	Cytochrome P450	26	26.10	PU	AT3G28740		2.2737
JCVI_30653	Cytochrome P450 76C2	26	26.10	PD	AT1G33720		0.491595
JCVI_37321	Cytochrome P450	26	26.10	PD	AT5G67310		0.414966
JCVI_19911	Cytochrome P450 71A1	26	26.10	PD	AT2G30750		0.462668
EV121493	Cytochrome P450	26	26.10	PD	AT5G67310		0.423618
JCVI_12612	Cytochrome P450-like protein	26	26.10	PD	AT4G37400		0.456922
JCVI_26408	Cytochrome P450 81D1	26	26.10	PD	AT5G36220		0.308522
JCVI_24285	Cytochrom P450-like protein	26	26.10	SD	AT5G04660			0.441131
JCVI_41257	Cytochrome P450 monooygenase-like protein	26	26.10	SU	AT4G37400			2.33645
JCVI_15484	Cytochrome P450 71B2	26	26.10	SD	AT1G13080			0.324998
JCVI_20441	Cytochrome P450	26	26.10	SD	AT3G28740			0.3416
JCVI_11783	HPL1 (HYDROPEROIDE LYASE 1); heme binding / iron ion binding / monooygenase	26	26.10	PD	AT4G15440		0.258315
JCVI_8990	Cytochrome P450 81D1	26	26.10	PD	AT5G36220		0.214232
JCVI_36814	F14J9.15 protein	26	26.11.1	SD	AT1G09480			0.26389
JCVI_36295	Peroidase 42 precursor	26	26.12	PD	AT4G21960		0.435483
JCVI_40019	Peroidase 13 precursor	26	26.12	SD	AT1G77100			0.356089
JCVI_17604	Acid phosphatase type 5 precursor	26	26.13	PU	AT3G17790		3.93209
JCVI_18736	Putative acid phosphatase	26	26.13	PD	AT1G73010		0.281545
JCVI_39395	Putative uncharacterized protein AT4g11800	26	26.13	PD	AT4G11800		0.362869
JCVI_3160	Acid phosphatase-like protein	26	26.13	PD	AT4G29270		0.302474
JCVI_16277	F11A6.5 protein	26	26.13	SD	AT1G17710			0.241011
JCVI_13387	Putative acid phosphatase	26	26.13	PD	AT1G73010		0.162857
JCVI_13302	Acid phosphatase type 5 precursor	26	26.13	SD	AT3G17790			0.182586
JCVI_4259	F9K20.10 protein	26	26.16	SU	AT1G78860			2.4008
JCVI_411	Myrosinase-binding protein related protein	26	26.16	PD	AT1G52030		0.0338119
JCVI_2556	Putative myrosinase-binding protein 3	26	26.16	PD	AT1G52030		0.0277302
EV003450	Putative phragmoplastin	26	26.17	PU-SU	AT1G10290	2.74064
JCVI_1508	Putative uncharacterized protein F24A6.100	26	26.18	PU-SU	AT4G25260	5.9534
JCVI_2516	Putative uncharacterized protein	26	26.18	SD	AT1G23205			0.346381
JCVI_976	Ripening-related protein-like	26	26.18	PD-SD	AT5G62350	0.34025
JCVI_18321	Arabidopsis thaliana genomic DNA, chromosome 3, TAC clone:K14A17	26	26.18	SU	AT3G17130			2.41782
JCVI_8555	Similarity to phytocyanin/early nodulin-like protein	26	26.19	PU	AT5G53870		3.64683
ES999930	Putative blue copper-binding protein	26	26.19	SD	AT2G26720			0.397359
JCVI_39827	Vegetative cell wall protein	26	26.19	PD	AT4G27520		0.213495
JCVI_7541	T3P18.7	26	26.21	PU	AT1G62510		2.87773
JCVI_8821	Arabidopsis thaliana genomic DNA, chromosome 5, P1 clone:MTE17	26	26.21	PD	AT5G55450		0.437975
JCVI_11267	Epressed protein	26	26.21	SD	AT2G10940			0.354147
JCVI_3618	Epressed protein	26	26.21	SD	AT2G10940			0.318563
JCVI_2691	At2g48140/F11L15.4	26	26.21	SU	AT2G48140			2.40156
JCVI_20476	Arabidopsis thaliana genomic DNA, chromosome 5, P1 clone:MJE7	26	26.21	SD	AT5G48490			0.267805
AM391388	AT3g50560/T20E23_160	26	26.22	PU	AT3G50560		3.12043
JCVI_13823	117M18_6	26	26.22	PU	AT5G10050		2.14986
EE530947	117M18_6	26	26.22	PU	AT5G10050		2.1413
JCVI_3947	Short-chain dehydrogenase reductase	26	26.22	SU	AT5G50700			2.37615
JCVI_9096	Putative dehydrogenase	26	26.22	SD	AT3G01980			0.458331
EV130247	AT3g26770/MDJ14_21	26	26.22	SD	AT3G26770			0.431689
JCVI_859	Rhodanese-like family protein	26	26.23	PU	AT2G42220		3.04019
JCVI_28842	At2g40760	26	26.23	SU	AT2G40760			3.13604
JCVI_8772	At2g40760	26	26.23	SU	AT2G40760			2.8232
JCVI_2084	Putative uncharacterized protein At2g39020	26	26.24	PU	AT2G39020		2.54325
AM057425	Putative uncharacterized protein F28B23.27	26	26.24	PD	AT1G26220		0.468998
JCVI_16219	Separation aniety protein-like	26	26.24	PU-SU	AT5G11340	2.3873
ES941756	Unknown	26	26.28	SD	AT5G03820			0.420123
JCVI_30856	Putative uncharacterized protein F8F6_30	26	26.28	SD	AT5G03820			0.380511
JCVI_5654	Putative uncharacterized protein F17C15_30	26	26.28	SD	AT5G03610			0.362479
JCVI_3320	GDSL-motif lipase/hydrolase-like protein	26	26.28	SU	AT5G45670			3.72046
EV207105	Putative uncharacterized protein	27	27.1	PU	AT4G33370		2.28482
JCVI_30467	Putative uncharacterized protein At2g05580	27	27.1	SU	AT4G34110			2.98293
JCVI_1706	Pre-mRNA-splicing factor SF2	27	27.1.1	PU-SU	AT1G09140	9.20695
JCVI_42159	Unknown	27	27.1.1	PU-SU	AT1G09140	7.38399
JCVI_21299	SF2/ASF-like splicing modulator Srp30	27	27.1.1	PU-SU	AT1G09140	6.0513
JCVI_8055	Putative splicing factor	27	27.1.1	PU-SU	AT1G55310	6.43087
EV094937	Putative U2 snRNP auiliary factor; 19096-22891	27	27.1.1	PU	AT1G60830		2.9454
EE434796	Putative uncharacterized protein	27	27.1.1	PU-SU	AT1G55310	6.52549
EV095087	LacZ protein	27	27.1.1	PU	AT1G60830		2.85503
JCVI_27868	U2 snRNP auiliary factor, small subunit	27	27.1.1	PU-SU	AT5G42820	4.88985
C281027	Putative spliceosome associated protein	27	27.1.1	PU-SU	AT2G18510	3.34885
JCVI_26487	T22C5.10	27	27.1.1	SU	AT1G27650			2.6317
JCVI_5177	Serine/arginine-rich protein	27	27.1.1	SU	AT1G55310			2.26846
E063904	Unknown	27	27.1.1	PU-SU	AT1G02840	2.21337
JCVI_12880	Putative CCR4-associated factor	27	27.1.19	PU-SU	AT2G32070	4.43041
JCVI_9199	Pre-mRNA splicing factor ATP-dependent RNA helicase-like protein	27	27.1.2	SU	AT5G13010			2.18519
EE532148	DEAD-bo ATP-dependent RNA helicase 42	27	27.1.2	SU	AT1G20920			3.68429
JCVI_27150	DEAD-bo ATP-dependent RNA helicase 42	27	27.1.2	SU	AT1G20920			2.06133
JCVI_30578	Protein At3g03300	27	27.1.20	PU-SU	AT3G03300	2.71508
JCVI_39821	Protein At3g03300	27	27.1.20	PU-SU	AT3G03300	2.54782
JCVI_15052	RNA methyltransferase-like protein	27	27.1.21	PU	AT3G21300		2.67751
JCVI_3294	RNA methyltransferase-like protein	27	27.1.21	PU	AT3G21300		2.7111
EE433170	CORYMBOSA2	27	27.1.21	PU-SU	AT4G20910	3.03696
JCVI_30532	Putative uncharacterized protein F18A5.60	27	27.2	PU-SU	AT4G13670	3.0738
JCVI_42021	DNA-directed RNA polymerase 3, chloroplast precursor	27	27.2	PU	AT2G24120		2.08801
JCVI_30925	RPB5d	27	27.2	SD	AT2G41340			0.393524
JCVI_14200	Putative uncharacterized protein F18A5.60	27	27.2	SU	AT4G13670			3.06391
EV088955	Putative uncharacterized protein F18A5.60	27	27.2	SU	AT4G13670			2.90142
E064182	At4g13670	27	27.2	SU	AT4G13670			5.50197
JCVI_15645	Serine/arginine-rich protein, putative; 48931-50251	27	27.3	PU-SU	AT1G55300	2.55659
E138365	Protein At1g55300	27	27.3	PU-SU	AT1G55300	2.3616
JCVI_17320	DRL1 protein	27	27.3	SU	AT1G13870			2.33101
JCVI_27770	Zinc-finger protein-1	27	27.3.11	PU	AT5G67450		16.1993
JCVI_7723	Zinc finger protein	27	27.3.11	SD	AT3G50700			0.452116
JCVI_308	Zinc finger A20 and AN1 domain-containing stress-associated protein 6	27	27.3.11	SU	AT3G52800			2.09474
JCVI_25058	Zinc finger protein	27	27.3.11	PU-SU	AT5G59820	6.52732
JCVI_4571	C2H2-type zinc finger protein	27	27.3.11	PU	AT5G59820		2.61526
JCVI_35	T22C5.18	27	27.3.11	PU-SU	AT1G27730	2.69101
JCVI_17268	Putative C2H2-type zinc finger protein	27	27.3.11	PD	AT2G02070		0.482332
EV216998	Zinc finger CCCH domain-containing protein ZFN-like 3	27	27.3.11	PD	AT5G18550		0.428192
JCVI_38373	Putative C2H2-type zinc finger protein	27	27.3.11	PD	AT2G02080		0.372602
JCVI_20804	Cys2/His2-type zinc finger protein 2	27	27.3.11	SU	AT3G19580			4.5692
JCVI_1832	Putative Ta11-like non-LTR retroelement protein	27	27.3.12	PD	AT2G07760		0.392511
JCVI_3973	Putative uncharacterized protein	27	27.3.20	PU-SU	AT5G05090	9.92339
EE562964	Transfactor-like	27	27.3.20	PD	AT3G04030		0.438251
JCVI_30551	At4g37180	27	27.3.20	PD	AT4G37180		0.375016
JCVI_14092	F24J5.9	27	27.3.20	SU	AT1G68670			2.70193
JCVI_37067	F14J22.20 protein	27	27.3.20	SU	AT1G49560			2.91348
JCVI_37265	DELLA protein RGL2	27	27.3.21	PD	AT5G17490		0.372598
EE418046	DELLA protein RGL3	27	27.3.21	PD	AT5G17490		0.378348
EV136303	Homeobo-leucine zipper protein ATHB-13	27	27.3.22	PU	AT1G69780		3.22867
JCVI_16546	Homeobo-leucine zipper protein ATHB-13	27	27.3.22	PD	AT1G69780		0.46204
JCVI_14550	Homeobo-leucine zipper protein, putative	27	27.3.22	PD	AT5G47370		0.47529
EE552034	Homeobo protein knotted-1-like 4	27	27.3.22	PD	AT5G11060		0.417681
EE471943	Homeobo protein ATH1	27	27.3.22	PD	AT4G32980		0.32053
JCVI_34351	Putative uncharacterized protein	27	27.3.22	PD	AT2G46680		0.33677
E099087	WUSCHEL-related homeobo 13	27	27.3.22	PD	AT4G35550		0.308548
JCVI_41534	Baby boom interacting protein 1B	27	27.3.22	SU	AT1G17920			2.51138
BG543915	Heat stress transcription factor A-7a	27	27.3.23	PU	AT3G51910		87.9939
JCVI_15635	Heat stress transcription factor B-2a	27	27.3.23	PU-SU	AT5G62020	34.7151
BG543639	At3g51910	27	27.3.23	PU-SU	AT3G51910	98.1575
EL592483	Heat stress transcription factor A-7a	27	27.3.23	PU-SU	AT3G51910	58.6995
ES967170	Heat stress transcription factor A-7a	27	27.3.23	PU-SU	AT3G51910	59.7636
JCVI_39942	Heat stress transcription factor A-7a	27	27.3.23	PU-SU	AT3G51910	45.7929
E099869	Heat stress transcription factor C-1	27	27.3.23	PU-SU	AT3G24520	5.58522
JCVI_19793	Agamous-like MADS-bo protein AGL9 homolog	27	27.3.24	PU	AT1G24260		2.64889
JCVI_6812	Unknown	27	27.3.24	SU	AT3G57230			2.31373
EE517949	MADS-bo protein, putative	27	27.3.24	PD	AT1G31630		0.403281
ES913743	Putative transcription factor	27	27.3.25	PU	AT5G16600		3.35667
EV137225	Putative transcription factor	27	27.3.25	PU	AT3G01530		2.5978
JCVI_5124	MYB-like protein	27	27.3.25	PU-SU	AT4G34990	3.43052
EV103797	Putative uncharacterized protein	27	27.3.25	PU-SU	AT3G47680	3.95453
JCVI_6430	MYB-like protein	27	27.3.25	SU	AT4G34990			2.62834
JCVI_9687	Genomic DNA, chromosome 3, TAC clone:K17E12	27	27.3.25	SU	AT3G27220			2.23687
JCVI_30050	Transcription factor MYB48	27	27.3.25	PD	AT3G46130		0.31388
JCVI_32700	F9P14.4 protein	27	27.3.25	SD	AT1G06180			0.270066
JCVI_26346	Myb protein	27	27.3.25	PD	AT1G74430		0.21438
JCVI_10947	AT3g27220/K17E12_4	27	27.3.25	SU	AT3G27220			2.22717
EE450348	Genomic DNA, chromosome 5, P1 clone:MKP11	27	27.3.26	PU-SU	AT5G17300	5.50988
JCVI_19788	EPR1	27	27.3.26	PU-SU	AT1G18330	6.02023
EV135969	EPR1	27	27.3.26	PU-SU	AT1G18330	4.89246
JCVI_14824	MYB-family transcription factor, putative; alternative splicing isoform 2 of 2;71559-70643	27	27.3.26	PU	AT3G11280		2.53647
JCVI_17389	Putative myb-related DNA-binding protein	27	27.3.26	SU	AT4G01280			2.6673
EV176230	Hydroyproline-rich glycoprotein DZ-HRGP precursor	27	27.3.26	SU	AT1G70000			5.33882
JCVI_24487	Putative NAM (No apical meristem)-like protein	27	27.3.27	PD	AT2G33480		0.410689
JCVI_5649	Jasmonic acid regulatory protein-like	27	27.3.27	SD	AT3G15510			0.487919
JCVI_9455	Jasmonic acid regulatory protein-like	27	27.3.27	SD	AT3G15510			0.404673
JCVI_4345	Jasmonic acid regulatory protein-like	27	27.3.27	PD	AT3G15500		0.325497
JCVI_4442	Putative uncharacterized protein	27	27.3.29	PD-SD	AT4G18390	0.408044
JCVI_24249	Dehydration-responsive element-binding protein 2A	27	27.3.3	PU-SU	AT5G05410	22.5753
JCVI_18164	ethylene-responsive element-binding protein, putative	27	27.3.3	PU	AT1G72360		5.59808
JCVI_4906	Ethylene-responsive transcription factor RELATED TO APETALA2 10	27	27.3.3	PU	AT4G36900		5.8141
CN828523	Ethylene-responsive transcription factor ERF017	27	27.3.3	PU	AT1G19210		3.94939
AM387841	Unknown	27	27.3.3	SU	AT2G47520			4.72241
JCVI_8296	Ethylene-responsive transcription factor ERF058	27	27.3.3	PU	AT1G22190		2.48306
EV146737	AP2-like ethylene-responsive transcription factor TARGET OF EAT 3	27	27.3.3	PD	AT5G67180		0.471209
JCVI_2678	AP2-like ethylene-responsive transcription factor TARGET OF EAT 3	27	27.3.3	PD	AT5G67180		0.414827
JCVI_9816	ERF-like transcription factor	27	27.3.3	SU	AT2G47520			5.13131
JCVI_8403	DREB2A	27	27.3.3	SU	AT5G05410			14.6737
JCVI_16393	Ethylene-responsive transcription factor ERF039	27	27.3.3	PD	AT4G16750		0.28403
JCVI_25287	GT-like triheli DNA-binding protein, putative	27	27.3.30	PD	AT1G76880		0.451302
C194470	GTL1-like protein	27	27.3.30	SD	AT5G28300			0.367958
JCVI_28562	Probable WRKY transcription factor 4	27	27.3.32	PD	AT2G03340		0.441226
E125145	Probable WRKY transcription factor 46	27	27.3.32	PU-SU	AT2G46400	2.69724
C189812	Probable WRKY transcription factor 21	27	27.3.32	SD	AT2G30590			0.433432
CD823868	Tumor-related protein-like	27	27.3.35	SU	AT3G14880			2.04968
JCVI_29713	Transcription factor GBF5	27	27.3.35	PD	AT2G18160		0.469405
JCVI_3712	F1B16.8 protein	27	27.3.35	SD	AT1G75390			0.467151
EE422167	DNA-binding protein-related	27	27.3.35	SU	AT3G14880			2.07694
JCVI_171	LOB domain-containing protein 37	27	27.3.37	PD	AT5G67420		0.444821
EV092812	LOB domain-containing protein 37	27	27.3.37	PD	AT5G67420		0.434853
JCVI_15006	LOB domain-containing protein 30	27	27.3.37	SD	AT4G00220			0.386
JCVI_18647	Seed specific protein Bn15D17A	27	27.3.37	PD	AT3G02550		0.301851
JCVI_9771	Auin response factor 16	27	27.3.4	PD	AT4G30080		0.484771
JCVI_20610	Auin response factor 2	27	27.3.4	PD	AT5G62000		0.480794
JCVI_20658	Auin response factor 5	27	27.3.4	PD	AT1G19850		0.449159
JCVI_32238	Auin response factor 11	27	27.3.4	SD	AT3G61830			0.355818
JCVI_32806	Auin-responsive protein IAA3	27	27.3.40	PU	AT1G04240		4.29264
EE551773	Auin-responsive protein IAA10	27	27.3.40	PU	AT1G04100		2.39129
JCVI_6977	Auin-responsive protein IAA4	27	27.3.40	PD	AT5G43700		0.34942
EE541601	Auin-responsive protein IAA30	27	27.3.40	SU	AT3G62100			2.7915
EE524500	Auin-responsive protein IAA30	27	27.3.40	PD-SU	AT3G62100
JCVI_11995	Arabidopsis thaliana genomic DNA, chromosome 5, P1 clone:MGO3	27	27.3.41	PU	AT5G60130		2.54134
JCVI_14729	Gb|AAF30309.1	27	27.3.41	SU	AT5G66980			2.89779
JCVI_22013	DNA binding / transcription factor	27	27.3.41	SD	AT1G49475			0.36227
EV109500	Putative uncharacterized protein At2g44430	27	27.3.42	PD	AT2G44430		0.389841
JCVI_31465	Putative uncharacterized protein At2g44430	27	27.3.42	PD	AT2G44430		0.348052
EV004368	F8K7.13 protein	27	27.3.44	SU	AT1G21700			2.08796
EV030865	Putative uncharacterized protein At2g45460	27	27.3.48	PU	AT2G45460		2.69323
JCVI_10082	Putative uncharacterized protein At3g07220/T1B9_11	27	27.3.48	PU-SU	AT3G07220	2.77353
JCVI_41365	Two-component response regulator ARR7	27	27.3.5	PD	AT1G19050		0.309494
JCVI_19731	Two-component response regulator ARR3	27	27.3.5	PD	AT1G59940		0.202944
JCVI_2273	Histone deacetylase HDT3	27	27.3.55	PU	AT5G03740		2.35109
JCVI_24739	Histone deacetylase 2	27	27.3.55	PU	AT5G26040		2.11813
JCVI_22679	Histone deacetylase HDT3	27	27.3.55	PU-SU	AT5G03740	2.4119
JCVI_31174	Protein At1g68920	27	27.3.6	PU	AT1G68920		2.86621
JCVI_3878	Putative DNA-binding protein; 36199-34606	27	27.3.6	PU	AT1G68810		2.32272
JCVI_11722	Putative uncharacterized protein T9N14.4	27	27.3.6	SU	AT1G72210			4.87621
CN736874	Putative uncharacterized protein T9N14.4	27	27.3.6	SU	AT1G72210			2.15588
JCVI_26332	Unknown	27	27.3.6	PD	AT4G36540		0.365708
JCVI_20305	Emb|CAB10220.1	27	27.3.6	PD	AT3G23210		0.372391
JCVI_18176	Putative bHLH transcription factor	27	27.3.6	PD	AT5G48560		0.379019
CN731343	F1N18.24/F1N18.24	27	27.3.6	SU	AT1G29950			2.24782
JCVI_28391	F13K23.12 protein	27	27.3.6	SD	AT1G12860			0.477883
JCVI_18598	Epressed protein	27	27.3.6	SD	AT2G27230			0.373539
JCVI_38565	Putative uncharacterized protein T5E8_260	27	27.3.6	PD	AT5G09460		0.248234
JCVI_4994	Putative bHLH transcription factor	27	27.3.6	PD	AT2G46510		0.144715
EE552363	T19F6.16 protein	27	27.3.60	SU	AT4G24020			2.07012
JCVI_1229	HMG protein	27	27.3.62	PD-SD	AT1G20696	0.359618
JCVI_3348	F2D10.18	27	27.3.62	PD-SD	AT1G20696	0.379723
JCVI_40662	Two-component response regulator-like APRR5	27	27.3.66	SU	AT5G24470			4.42467
EV080082	Timing of CAB epression 1-like protein	27	27.3.66	SU	AT5G24470			3.19408
JCVI_20772	Similarity to AT-hook DNA-binding protein	27	27.3.67	PU	AT5G49700		2.90526
JCVI_21421	Putative uncharacterized protein F14G6.10	27	27.3.67	SD	AT1G76500			0.481918
JCVI_23934	F14N23.5	27	27.3.67	PU-SU	AT1G10170	2.34785
JCVI_3215	LIM domain protein	27	27.3.67	SD	AT1G10200			0.483164
JCVI_25927	LIM domain protein	27	27.3.67	SD	AT1G10200			0.469309
JCVI_29654	At3g43240	27	27.3.67	SU	AT3G43240			2.24643
JCVI_24744	Probable histone-lysine N-methyltransferase, H3 lysine-9 specific SUVH9 (EC 2.1.1.43) (Histone H3-K9 methyltransferase 9) (H3-K9-HMTase 9) (Suppressor of variegation 3-9 homolog protein 9) (Su(var)3-9 homolog protein 9)	27	27.3.69	PU	AT4G13460		2.37724
JCVI_30095	Histone-lysine N-methyltransferase SUVR4 (EC 2.1.1.43) (Suppressor of variegation 3-9-related protein 4) (Su(var)3-9-related protein 4)	27	27.3.69	PU	AT3G04380		2.18738
JCVI_34600	Zinc finger protein CONSTANS-LIKE 9	27	27.3.7	SD	AT3G07650			0.428795
JCVI_15314	Salt tolerance-like protein	27	27.3.7	SU	AT2G31380			9.36779
JCVI_42563	Putative salt tolerance-like protein At1g78600	27	27.3.7	PU-SU	AT1G78600	2.14567
JCVI_828	Salt-tolerance protein	27	27.3.7	PD	AT2G31380		0.347503
ES937995	Putative uncharacterized protein T12C14_30	27	27.3.73	PU	AT3G62330		2.13377
JCVI_24670	Putative uncharacterized protein T12C14_30	27	27.3.73	PD-SD	AT3G62330	0.340437
CN826382	RNA-binding protein	27	27.3.75	PU	AT4G39260		3.89741
JCVI_10245	Glycine-rich RNA-binding protein 10	27	27.3.75	PU	AT4G39260		3.88789
JCVI_23064	Glycine-rich RNA-binding protein 10	27	27.3.75	PD	AT4G39260		0.430936
JCVI_1606	Glycine-rich RNA-binding protein 10	27	27.3.75	PD	AT4G39260		0.400414
JCVI_6689	F10B6.7	27	27.3.80	SD	AT1G14687			0.31504
EV102078	Basic pentacysteine 4	27	27.3.84	SU	AT4G38910			2.28942
C193255	Putative GATA transcription factor 13	27	27.3.9	PD-SD	AT5G25830	0.288085
JCVI_17678	Putative GATA transcription factor 23	27	27.3.9	SU	AT5G49300			2.37789
JCVI_20932	GATA transcription factor 16	27	27.3.9	SD	AT3G06740			0.388747
JCVI_24064	At5g37340	27	27.3.99	PU-SU	AT5G37340	27.4672
EE463852	Putative uncharacterized protein At1g26660	27	27.3.99	PU	AT1G26660		4.9641
JCVI_11936	Uncharacterized protein At3g17611	27	27.3.99	PU	AT3G17611		3.80863
E057175	At5g37340	27	27.3.99	PU-SU	AT5G37340	12.5263
JCVI_20915	Zinc finger AN1 and C2H2 domain-containing stress-associated protein 13	27	27.3.99	PU	AT3G57480		3.24408
JCVI_18069	Putative RING zinc finger protein	27	27.3.99	PU-SU	AT3G10815	5.40207
JCVI_6791	Uncharacterized protein At3g17611	27	27.3.99	PU	AT3G17611		3.13717
JCVI_29947	Uncharacterized protein At3g17611	27	27.3.99	PU-SU	AT3G17611	4.2182
EE476779	Arabidopsis thaliana genomic DNA, chromosome 5, P1 clone:MGI19	27	27.3.99	PU	AT5G63830		2.41265
JCVI_29586	Probable mediator comple subunit SOH1	27	27.3.99	PU-SU	AT5G19910	2.68083
JCVI_3015	Similarity to unknown protein	27	27.3.99	PU	AT3G18580		2.24425
JCVI_2263	Similarity to remorin	27	27.3.99	SU	AT5G23750			2.4282
EV108070	Remorin	27	27.3.99	PU-SU	AT5G23750	2.84157
JCVI_9399	Putative uncharacterized protein	27	27.3.99	PD	AT3G51950		0.445305
EV108331	Remorin	27	27.3.99	PU-SU	AT5G23750	2.77168
JCVI_14264	Putative uncharacterized protein F7K15_80	27	27.3.99	SU	AT3G43230			3.0298
JCVI_16876	Zinc finger A20 and AN1 domain-containing stress-associated protein 3	27	27.3.99	PU-SU	AT2G27580	3.26797
JCVI_31765	Putative uncharacterized protein At2g20280	27	27.3.99	SU	AT2G20280			2.57978
JCVI_31986	Putative uncharacterized protein At1g56460/F13N6_4	27	27.3.99	SU	AT1G56460			2.78756
JCVI_24612	Putative glycine-rich, zinc-finger DNA-binding protein	27	27.3.99	SU	AT2G17870			2.52329
JCVI_32267	Putative uncharacterized protein At2g20280	27	27.3.99	PU-SU	AT2G20280	2.23685
JCVI_27758	Gb|AAD24370.1	27	27.3.99	PD	AT5G59730		0.392289
EE519126	Zinc finger A20 and AN1 domain-containing stress-associated protein 5	27	27.3.99	PU-SU	AT3G12630	2.14604
JCVI_2711	Putative chloroplast nucleoid DNA-binding protein	27	27.3.99	PD	AT3G18490		0.361381
JCVI_18640	F7G19.21 protein	27	27.3.99	SU	AT1G08910			2.43516
EV154078	Putative chloroplast nucleoid DNA-binding protein	27	27.3.99	PD	AT3G18490		0.319243
JCVI_19467	Genomic DNA, chromosome 5, P1 clone:MDF20	27	27.4	PU	AT5G55670		3.6473
JCVI_18923	UPI0000500395 related cluster	27	27.4	SU	AT1G14340			2.11237
JCVI_20918	At3g21211	27	27.4	PU	AT3G21215		2.27068
JCVI_19624	RNA recognition motif (RRM)-containing protein	27	27.4	PU	AT4G19610		2.16863
JCVI_19192	Splicing factor-like protein	27	27.4	SU	AT5G09880			2.30974
JCVI_15431	Putative uncharacterized protein T21H19_180	27	27.4	PU	AT5G16260		2.24593
EV133541	F7O18.17 protein	27	27.4	PU-SU	AT3G04500	2.93356
JCVI_7075	Putative uncharacterized protein At5g15270	27	27.4	PU	AT5G15270		2.01785
JCVI_13918	Putative uncharacterized protein T8M16_190	27	27.4	SD	AT3G56860			0.456543
JCVI_8572	Putative uncharacterized protein At3g62800	27	27.4	PU-SU	AT3G62800	2.53964
JCVI_33910	Putative uncharacterized protein T21H19_180	27	27.4	SU	AT5G16260			2.60197
JCVI_6620	Putative uncharacterized protein At4g26480	27	27.4	PD	AT4G26480		0.48586
EE521158	Putative uncharacterized protein T21H19_180	27	27.4	PU-SU	AT5G16260	2.36347
JCVI_38432	Putative RNA-binding protein; 37609-36098	27	27.4	SU	AT1G74230			2.22761
JCVI_301	Putative RNA-binding protein	27	27.4	SD	AT2G37220			0.30502
JCVI_32211	Nucleic acid-binding, OB-fold	28	28.1	PD-SD	AT2G05642	0.330453
EE417500	Putative replication factor C; 24844-22715	28	28.1	PU-SU	AT1G77470	3.72438
JCVI_10231	SYD (SPLAYED)	28	28.1	SU	AT2G28290			2.74782
JCVI_35519	Replication protein A1-like	28	28.1	SU	AT5G45400			2.24185
ES952389	Replication factor C 36kDa subunit	28	28.1	SU	AT1G77470			2.57965
DY010664	Putative replication factor C; 24844-22715	28	28.1	SU	AT1G77470			2.50331
JCVI_272	At1g48620	28	28.1.3.1	PD	AT1G48620		0.452813
JCVI_133	Histone H1.2	28	28.1.3.1	PD	AT2G30620		0.275822
JCVI_22202	Histone H1.2	28	28.1.3.1	PD	AT1G06760		0.266301
JCVI_5388	Histone H2A variant 1	28	28.1.3.2.1	PU	AT3G54560		2.13849
JCVI_7329	Histone H2B.10	28	28.1.3.2.1	SD	AT5G22880			0.450283
JCVI_9335	Histone H2B.7	28	28.1.3.2.2	SD	AT1G07790			0.442954
JCVI_6766	Histone H3.2	28	28.1.3.2.3	PU	AT5G65360		3.83815
JCVI_5844	Histone H3.2	28	28.1.3.2.3	PD	AT5G65360		0.37027
JCVI_5644	histone H3.2	28	28.1.3.2.3	PD-SD	AT4G40030	0.380039
JCVI_9012	Histone H3.2	28	28.1.3.2.3	SD	AT5G65360			0.304361
JCVI_4040	Histone H3.3	28	28.1.3.2.3	PD-SD	AT5G10980	0.412292
EV142524	Histone H4	28	28.1.3.2.4	PD-SD	AT5G59970	0.206563
JCVI_11750	Histone H4	28	28.1.3.2.4	PD-SD	AT5G59970	0.259409
JCVI_10137	Homolog of Homo sapiens Histone 1, H2ai	28	28.1.3.2.4	PD-SD	AT5G59970	0.398154
E040504	F22M8.2 protein	28	28.2	PU	AT1G01880		2.39225
JCVI_8752	DNA-damage-repair/toleration protein DRT100 precursor	28	28.2	PD	AT3G12610		0.224144
JCVI_232	DNA-damage-repair/toleration protein DRT100 precursor	28	28.2	PD	AT3G12610		0.211139
JCVI_30712	Protein At4g15248	28	28.99	SD	AT4G15248			0.269238
JCVI_42283	Eonuclease RRP41	28	28.99	SU	AT3G61620			4.65328
JCVI_18767	CHD3-type chromatin-remodeling factor PICKLE	28	28.99	SU	AT2G25170			2.18751
CN727538	30S ribosomal protein S10-like	29	29.2.1.1.1.1.10	SU	AT3G13120			2.84026
JCVI_29967	Putative uncharacterized protein	29	29.2.1.1.3.2.99	SD	AT1G66890			0.397376
JCVI_12704	40S ribosomal protein S9-2	29	29.2.1.2.1.9	PU	AT5G39850		2.70165
JCVI_31211	60S ribosomal protein L18-3	29	29.2.1.2.2.18	PU	AT5G27850		2.87211
ES993530	60S ribosomal protein L3-2	29	29.2.1.2.2.3	PU	AT1G61580		3.80915
JCVI_4545	Ubiquitin fusion protein	29	29.2.1.2.2.40	PU	AT3G52590		2.75777
JCVI_30138	Unknown	29	29.2.1.2.2.41	PU	AT1G56045		3.00847
JCVI_22963	60S ribosomal protein L41	29	29.2.1.2.2.41	PD-SD	AT3G08520	0.342884
JCVI_21353	60S ribosomal protein L27a-2	29	29.2.1.2.2.527	PU	AT1G23290		2.20995
EE427705	60S ribosomal protein L7-3	29	29.2.1.2.2.7	SU	AT2G44120			2.25069
EE545899	DEAD-bo ATP-dependent RNA helicase 10	29	29.2.2.3.5	PU	AT5G60990		2.82872
JCVI_8897	DEAD-bo ATP-dependent RNA helicase 57	29	29.2.2.3.5	SU	AT3G09720			2.30154
AM394993	Translation initiation factor-like protein	29	29.2.3	PU-SU	AT5G54940	3.41858
JCVI_8489	Translation initiation factor-like protein	29	29.2.3	PU-SU	AT5G54940	2.99357
JCVI_18329	Arabidopsis thaliana genomic DNA, chromosome 5, TAC clone:K5J14	29	29.2.3	PU	AT5G42220		2.43145
JCVI_3343	Putative translation initiation factor eIF-1A	29	29.2.3	SU	AT2G04520			2.4718
JCVI_6897	Elongation factor 1-beta 1	29	29.2.4	PU-SU	AT5G12110	10.7729
JCVI_18868	Translation factor EF-1 alpha - like protein	29	29.2.4	SU	AT4G22780			2.40753
JCVI_4513	Putative elongation factor P	29	29.2.4	PU-SU	AT3G08740	2.82643
JCVI_41850	Translation elongation factor EF-1 alpha	29	29.2.4	PU	AT1G07910		2.22796
EE522768	Putative elongation factor P	29	29.2.4	PU-SU	AT3G08740	2.4487
JCVI_952	Nascent polypeptide-associated comple subunit alpha-like protein 4	29	29.2.4	SU	AT4G10480			2.28588
JCVI_27579	Elongation factor 1-delta 1	29	29.2.4	SD	AT1G30230			0.431669
JCVI_16045	Putative uncharacterized protein	29	29.2.5	PD-SD	AT5G47880	0.405838
JCVI_8239	Eukaryotic peptide chain release factor subunit 1-1	29	29.2.5	SD	AT5G47880			0.331574
E036932	Eukaryotic peptide chain release factor subunit 1-1	29	29.2.5	SD	AT5G47880			0.269305
JCVI_26596	Inner mitochondrial membrane protein	29	29.3.2	PU-SU	AT1G72750	3.87131
JCVI_5247	Putative membrane channel protein	29	29.3.3	PD-SD	AT2G28900	0.313581
JCVI_3669	Putative chloroplast protein import component	29	29.3.3	PU-SU	AT4G03320	3.91207
ES943297	Putative membrane channel protein	29	29.3.3	SD	AT2G28900			0.225228
JCVI_37809	Putative membrane channel protein	29	29.3.3	SD	AT2G28900			0.221046
JCVI_34449	ER lumen protein retaining receptor	29	29.3.4.1	SD	AT1G19970			0.474551
JCVI_10387	Putative uncharacterized protein F22H5.20	29	29.3.4.99	SD	AT1G75170			0.399015
JCVI_11203	Protein At1g14820	29	29.3.4.99	PD	AT1G14820		0.403593
JCVI_19308	Peroisomal targeting signal type 2 receptor	29	29.3.5	SU	AT1G29260			2.4233
JCVI_23529	Pectinesterase-like protein	29	29.3.5	SU	AT1G29260			3.07534
JCVI_25642	SGT1a	29	29.4	PU	AT4G23570		10.0924
C194918	Putative uncharacterized protein At2g30040	29	29.4	PU	AT2G30040		9.58653
JCVI_20545	Protein-methionine-S-oide reductase	29	29.4	PU-SU	AT4G25130	13.1365
JCVI_24968	Unknown	29	29.4	PU-SU	AT4G23570	9.66902
JCVI_18054	Putative uncharacterized protein AT4g11260	29	29.4	PU-SU	AT4G23570	9.82429
JCVI_30527	Protein phosphatase 2C	29	29.4	PU	AT3G62260		3.15517
EE515391	unknown protein	29	29.4	SU	AT2G17850			5.13738
JCVI_16939	unknown protein	29	29.4	SU	AT2G17850			3.74553
EV021042	protein kinase family protein	29	29.4	PU	AT2G25760		2.31791
EE402816	At1g04130/F20D22_10	29	29.4	PU-SU	AT1G04130	3.52171
EE462560	Serine/threonine-protein phosphatase PP1 isozyme 7	29	29.4	PU	AT5G43380		2.2812
JCVI_24417	AT3g45100/T14D3_40	29	29.4	PU	AT3G45100		2.32831
JCVI_40119	Putative ADP ribosylation factor 1 GTPase activating protein	29	29.4	PD	AT2G37550		0.473586
JCVI_1054	Putative uncharacterized protein At5g10480; F12B17_170	29	29.4	SD	AT5G10480			0.413447
JCVI_27852	Putative uncharacterized protein	29	29.4	SD	AT4G40010			0.400811
JCVI_2212	Protein phosphatase 2C like protein	29	29.4	SD	AT5G27930			0.286214
JCVI_34124	Protein phosphatase-2C; PP2C-like protein	29	29.4	SU	AT5G51760			2.22426
JCVI_24119	Protein phosphatase 2C	29	29.4	SD	AT3G62260			0.306135
DY004109	Protein At3g62260	29	29.4	SU	AT3G62260			2.92993
ES266449	Protein At3g62260	29	29.4	SU	AT3G62260			2.82781
JCVI_21514	CBL-interacting serine/threonine-protein kinase 15	29	29.4	PD	AT5G01810		0.41809
JCVI_14856	Peptide methionine sulfoide reductase	29	29.4	SD	AT5G07460			0.384984
JCVI_11084	metal ion binding / oidoreductase	29	29.4	SU	AT3G62010			2.13698
EV222018	Transcription factor AtMYC2	29	29.4	PD	AT1G32640		0.331624
JCVI_38226	Serine/threonine protein kinase-like protein	29	29.4	PD	AT5G10930		0.27591
JCVI_16783	Transcription factor AtMYC2	29	29.4	PD	AT1G32640		0.367367
JCVI_25735	Transcription factor AtMYC2	29	29.4	PD	AT1G32640		0.299368
JCVI_806	F8L10.7 protein	29	29.4	PD	AT1G53070		0.266362
EE565993	Calcium-binding protein	29	29.4	SD	AT5G63650			0.420643
JCVI_3006	117M18_27	29	29.4	SD	AT5G10480			0.452201
JCVI_24602	SNF1-related protein kinase catalytic subunit alpha KIN10	29	29.4.1	SU	AT3G01090			2.47069
EV100529	Protein At3g04910	29	29.4.1	PD	AT3G04910		0.47708
JCVI_3102	Protein At3g04910	29	29.4.1	PD	AT3G04910		0.422415
ES904777	Serine/threonine protein kinase-like protein	29	29.4.1.55	PD	AT3G17420		0.439406
JCVI_22622	Serine/threonine protein kinase-like protein	29	29.4.1.55	PD	AT3G17420		0.281059
EV109901	LacZ-alpha peptide	29	29.4.1.57	PD	AT3G55450		0.366128
JCVI_10071	Putative uncharacterized protein At2g05940	29	29.4.1.57	PD-SD	AT2G05940	0.378781
C194376	Putative uncharacterized protein At3g26700/MLJ15_10	29	29.4.1.59	PU	AT3G26700		3.14268
JCVI_13724	HyuC-like protein	29	29.5	PU	AT4G20070		2.4325
JCVI_3367	Sinapoylglucose:choline sinapoyltransferase	29	29.5	SD	AT5G09640			0.25287
JCVI_34840	Putative signal peptidase	29	29.5	PU	AT1G06870		2.20311
JCVI_38813	Similarity to carboyl-terminal proteinase	29	29.5	SD	AT5G05030			0.289689
EE435993	Putative prolylcarboypeptidase	29	29.5	SD	AT2G24280			0.454005
JCVI_2397	metalloendopeptidase	29	29.5	PU-SU	AT1G06900	2.19816
JCVI_17067	AT3g52500/F22O6_120	29	29.5	SD	AT3G52500			0.339389
JCVI_6864	At2g24280/F27D4.19	29	29.5	SD	AT2G24280			0.471758
JCVI_12103	Putative subtilisin-like serine proteinase	29	29.5.1	PD	AT3G14067		0.376987
JCVI_19260	Subtilisin-like serine protease, putative	29	29.5.1	PD	AT2G05920		0.366527
EV223498	Senescence-specific cysteine protease	29	29.5.3	PU	AT5G45890		10.2705
JCVI_4072	Putative uncharacterized protein At4g33620	29	29.5.3	PU	AT4G33620		4.2004
JCVI_18558	Papain-like cysteine peptidase BCP3	29	29.5.3	PU	AT1G09850		2.71587
JCVI_8028	Papain-like cysteine peptidase BCP3	29	29.5.3	PU	AT1G09850		2.69279
JCVI_23889	Senescence-specific cysteine protease	29	29.5.3	SD	AT5G45890			0.477062
JCVI_23767	Senescence-associated cysteine protease	29	29.5.3	PD-SD	AT5G43060	0.408123
JCVI_18721	Cysteine proteinase RD21a precursor	29	29.5.3	PD	AT1G47128		0.4297
JCVI_11245	Cysteine proteinase inhibitor 4 precursor	29	29.5.3	PD	AT4G16500		0.405313
JCVI_10746	Cysteine proteinase inhibitor 4 precursor	29	29.5.3	SU	AT4G16500			2.35804
JCVI_5084	Cysteine proteinase inhibitor 2 precursor	29	29.5.3	SU	AT2G31980			2.36831
JCVI_36434	ATP-dependent Clp protease, ATP-binding subunit	29	29.5.5	PU	AT5G50920		3.50204
EL592658	Unknown	29	29.5.5	PU-SU	AT3G59520	7.23586
JCVI_39258	Putative uncharacterized protein T16L24.70	29	29.5.5	PU-SU	AT3G59520	5.25568
JCVI_36906	At1g11080	29	29.5.5	PU	AT1G11080		3.30889
ES265899	FtsH-like protein Pftf-like	29	29.5.7	PU-SU	AT5G15250	44.0658
C193483	F2H15.10	29	29.5.7	PU-SU	AT1G17870	57.3687
JCVI_22536	F9C16.7	29	29.5.9	SD	AT1G43910			0.369335
JCVI_30973	AAA-type ATPase like protein	29	29.5.9	SD	AT2G18193			0.140811
JCVI_34965	Putative uncharacterized protein At1g24575	29	29.5.11	PU	AT4G31670		14.7491
EV180578	Putative uncharacterized protein At1g24575	29	29.5.11	PU	AT4G31670		14.2432
JCVI_26865	Ubiquitin-fusion degradation protein-like	29	29.5.11	SU	AT5G15400			2.15783
JCVI_35541	Putative ubiquitin carboyl terminal hydrolase	29	29.5.11	PU	AT2G24640		2.39707
JCVI_40859	Putative uncharacterized protein F28B23.7	29	29.5.11	PU-SU	AT1G26270	3.1242
JCVI_7014	Putative uncharacterized protein F28B23.7	29	29.5.11	PU-SU	AT1G26270	3.07556
JCVI_22469	Putative uncharacterized protein T8M16_70	29	29.5.11	SU	AT3G56740			2.16062
JCVI_29640	Ubiquitin	29	29.5.11.1	PU-SU	AT4G02890	13.1983
JCVI_26650	T8F5.13 protein	29	29.5.11.1	SU	AT5G20620			2.12839
JCVI_1069	Ubiquitin	29	29.5.11.1	PU-SU	AT5G20620	2.60429
EE530139	NEDD8-activating enzyme E1 catalytic subunit	29	29.5.11.2	PU-SU	AT5G19180	5.22329
JCVI_24902	Putative 26S proteosome regulatory subunit	29	29.5.11.20	PU-SU	AT3G03060	2.94548
JCVI_23660	Ubiquitin-conjugating enzyme E2 7	29	29.5.11.3	PU-SU	AT5G59300	6.11776
JCVI_26486	T24P13.19	29	29.5.11.4.2	PU-SU	AT1G26800	7.96372
JCVI_15245	T24P13.19	29	29.5.11.4.2	PU-SU	AT1G26800	10.1664
JCVI_11303	zinc finger (C3HC4-type RING finger) family protein	29	29.5.11.4.2	SU	AT1G73950			2.36497
JCVI_5269	F7A19.29 protein	29	29.5.11.4.2	PU-SU	AT1G14200	7.36287
JCVI_4027	T5A14.7 protein	29	29.5.11.4.2	PU-SU	AT1G55530	8.67134
JCVI_39663	T5A14.7 protein	29	29.5.11.4.2	PU-SU	AT1G55530	9.10238
JCVI_977	RNA-binding protein-like protein	29	29.5.11.4.2	PU	AT5G58787		2.64507
JCVI_7807	Protein At5g25560	29	29.5.11.4.2	PU-SU	AT5G25560	5.44871
JCVI_24193	T5A14.7 protein	29	29.5.11.4.2	PU-SU	AT1G55530	4.59569
JCVI_14664	F7A19.29 protein	29	29.5.11.4.2	PU-SU	AT1G14200	5.05183
JCVI_9910	Zinc finger, C3HC4 type (RING finger) containing protein	29	29.5.11.4.2	PU-SU	AT5G47610	6.50956
JCVI_25262	T5A14.7 protein	29	29.5.11.4.2	PU-SU	AT1G55530	3.74073
JCVI_26362	Epressed protein	29	29.5.11.4.2	PU-SU	AT2G40830	2.74632
JCVI_11859	F21O3.8 protein	29	29.5.11.4.2	PU-SU	AT3G07370	2.95819
JCVI_29940	Epressed protein	29	29.5.11.4.2	PU-SU	AT2G40830	3.11704
DY011313	Putative uncharacterized protein T17F15.140	29	29.5.11.4.2	PU	AT3G47990		2.20231
JCVI_28523	MLP3.6 protein	29	29.5.11.4.2	PU	AT3G07610		2.14494
JCVI_706	Protein At3g48070	29	29.5.11.4.2	PU	AT3G48070		2.10249
ES986034	RING-H2 finger protein ATL5P	29	29.5.11.4.2	SU	AT5G66070			2.05651
JCVI_37866	RING-H2 finger protein ATL4M	29	29.5.11.4.2	SU	AT4G35840			2.58864
JCVI_10167	RNA binding-like protein	29	29.5.11.4.2	PU	AT3G47160		2.03014
JCVI_22588	RING-H2 finger protein ATL2A	29	29.5.11.4.2	SD	AT2G17450			0.478838
JCVI_40151	PGPD14 protein	29	29.5.11.4.2	PD	AT5G22920		0.465871
EV059821	UPI00001631CD related cluster	29	29.5.11.4.2	PD	AT1G62310		0.485432
EE438829	PGPD14 protein	29	29.5.11.4.2	PD	AT5G22920		0.463823
JCVI_17195	Putative uncharacterized protein F18O22_210	29	29.5.11.4.2	SU	AT5G14420			2.16287
JCVI_24841	Putative uncharacterized protein T16H5.60	29	29.5.11.4.2	PD	AT4G19700		0.446182
JCVI_40445	F21O3.7 protein	29	29.5.11.4.2	PD	AT3G07360		0.397051
JCVI_9812	Arabidopsis thaliana genomic DNA, chromosome 5, P1 clone:MRG7	29	29.5.11.4.2	PD	AT5G18260		0.363893
JCVI_1995	F21J9.24	29	29.5.11.4.2	SU	AT1G24580			3.77685
JCVI_36407	Arabidopsis thaliana genomic DNA, chromosome 5, TAC clone:K19B1	29	29.5.11.4.2	SU	AT5G62460			2.7199
JCVI_10077	F14N23.11	29	29.5.11.4.3.1	PU	AT1G10230		2.54892
JCVI_9880	F-bo/LRR-repeat protein 5	29	29.5.11.4.3.2	PU-SU	AT1G77000	8.8876
EE460387	F-bo/LRR-repeat protein 5	29	29.5.11.4.3.2	PU-SU	AT1G77000	4.27436
JCVI_41852	F-bo protein At5g46170	29	29.5.11.4.3.2	PU-SU	AT5G46170	3.41164
EV017026	F7H2.1 protein	29	29.5.11.4.3.2	PU-SU	AT1G15670	3.00242
EE549327	F-bo protein At5g46170	29	29.5.11.4.3.2	PU-SU	AT5G46170	3.30089
BG544222	F7H2.1 protein	29	29.5.11.4.3.2	PU-SU	AT1G15670	2.74665
EV217560	F-bo/Kelch-repeat protein At1g80440	29	29.5.11.4.3.2	PU-SU	AT1G80440	2.59798
JCVI_29579	Putative uncharacterized protein At1g08710	29	29.5.11.4.3.2	SU	AT1G08710			2.65702
JCVI_22037	F-bo/Kelch-repeat protein At2g02870	29	29.5.11.4.3.2	PD	AT2G02870		0.444624
JCVI_23684	F14L17.10 protein	29	29.5.11.4.3.2	PD	AT2G02870		0.449073
JCVI_25291	F-bo protein At5g67140	29	29.5.11.4.3.2	SU	AT5G67140			2.3346
JCVI_11160	F-bo protein At2g34280	29	29.5.11.4.3.2	SU	AT2G34280			3.32266
JCVI_30947	F-bo/LRR-repeat protein 3	29	29.5.11.4.3.2	SU	AT5G01720			2.17649
JCVI_41283	F-bo/Kelch-repeat protein At3g59940	29	29.5.11.4.3.2	SU	AT3G59940			3.4991
JCVI_6416	F-bo/Kelch-repeat protein At3g59940	29	29.5.11.4.3.2	SU	AT3G59940			3.02303
JCVI_14067	Putative uncharacterized protein At5g27920/F14I23_80	29	29.5.11.4.3.2	PD	AT5G27920		0.262064
JCVI_5623	Putative uncharacterized protein T1P2.12	29	29.5.11.4.3.3	PU-SU	AT1G30070	18.554
JCVI_8704	Similarity to unknown protein	29	29.5.11.4.5.2	PU	AT5G63160		2.33836
JCVI_17038	F28L1.13 protein	29	29.5.11.4.5.2	PU-SU	AT3G06190	3.51871
JCVI_11794	F28L1.13 protein	29	29.5.11.4.5.2	SU	AT3G06190			2.25338
JCVI_24559	GloEL protein; chaperonin, 60 kDa	29	29.6	PU-SU	AT3G13470	41.839
JCVI_18705	ATP binding / protein binding / unfolded protein binding	29	29.6	PU	AT5G56500		3.18829
JCVI_11378	10 kDa chaperonin	29	29.6	PU-SU	AT1G14980	6.13688
JCVI_24960	GrpE like protein	29	29.6	PU-SU	AT4G26780	5.66097
ES905135	T-comple protein 1, delta subunit	29	29.6	PU	AT3G18190		3.38535
JCVI_14098	RuBisCO subunit binding-protein beta subunit; chaperonin, 60 kDa	29	29.6	PU	AT5G56500		3.32792
JCVI_8582	10 kDa chaperonin	29	29.6	PU-SU	AT1G14980	12.5096
EV123189	Peptidyl-prolyl cis-trans isomerase	29	29.6	PU-SU	AT4G25340	4.52662
JCVI_9719	GrpE like protein	29	29.6	PU-SU	AT4G26780	6.60389
JCVI_23680	Peptidyl-prolyl cis-trans isomerase	29	29.6	PU-SU	AT4G25340	3.65927
JCVI_24920	Chaperonin CPN60, mitochondrial precursor	29	29.6	PU-SU	AT3G23990	4.78998
JCVI_9581	GrpE protein	29	29.6	PU	AT5G17710		2.71433
JCVI_24299	70 kDa peptidyl-prolyl isomerase	29	29.6	PU-SU	AT3G25230	4.52184
JCVI_631	Peptidyl-prolyl cis-trans isomerase	29	29.6	PU-SU	AT5G13410	3.0725
EV146186	Heat shock cognate 70 kDa protein 1	29	29.6	PU-SU	AT5G02490	4.09787
JCVI_288	20 kDa chaperonin, chloroplast precursor	29	29.6	PU-SU	AT5G20720	3.69358
JCVI_36769	Putative chloroplast GrpE protein	29	29.6	PU-SU	AT5G17710	3.17833
JCVI_6346	GrpE protein	29	29.6	PU	AT5G17710		2.41499
JCVI_3603	Chaperonin CPN60-like 2, mitochondrial precursor	29	29.6	PU-SU	AT3G13860	3.38204
JCVI_29142	Putative chaperonin	29	29.6	PU	AT3G02530		2.09705
E079315	20 kDa chaperonin, chloroplast precursor	29	29.6	PU-SU	AT5G20720	3.13105
JCVI_1880	70 kDa peptidyl-prolyl isomerase	29	29.6	PU-SU	AT3G25230	3.82606
JCVI_14886	Peptidyl-prolyl cis-trans isomerase	29	29.6	PU-SU	AT4G25340	2.35156
JCVI_10029	Chaperonin CPN60-like 2, mitochondrial precursor	29	29.6	PU-SU	AT3G13860	3.42919
JCVI_31240	T-comple protein 1, delta subunit	29	29.6	PU-SU	AT3G18190	3.00228
EV131354	Putative chloroplast GrpE protein	29	29.6	PU-SU	AT5G17710	2.71338
JCVI_28811	Chaperonin CPN60-like 1, mitochondrial precursor	29	29.6	PU-SU	AT2G33210	2.38485
ES999189	T23G18.14	29	29.7	PD	AT1G08280		0.447085
EE548285	APO protein 1, chloroplast precursor	29	29.8	PU-SU	AT1G64810	5.37142
EV213791	Putative uncharacterized protein ycf1	29	29.8	SU	ATCG01130			2.25347
JCVI_30448	Unknown	30	30.1	PU	AT5G64260		2.33762
JCVI_2328	Putative phi-1 protein	30	30.1	PD	AT5G64260		0.384133
JCVI_425	Putative uncharacterized protein T5E8_240	30	30.1	PD	AT5G64260		0.304785
JCVI_17588	Receptor-like protein kinase 5 precursor	30	30.2.11	PD	AT4G28490		0.421257
CO749459	Leucine-rich receptor-like protein kinase, putative; 28019-31149	30	30.2.11	PD	AT1G72180		0.402644
JCVI_41573	Receptor protein kinase-like protein	30	30.2.11	PD	AT5G61480		0.30331
EE551171	Receptor-like protein kinase	30	30.2.11	PD	AT5G44700		0.260515
JCVI_27351	Receptor protein kinase-like protein	30	30.2.16	PU	AT5G38990		2.46366
JCVI_22043	Putative receptor-like protein kinase	30	30.2.16	SU	AT4G39110			3.78413
JCVI_40520	Putative uncharacterized protein	30	30.2.2	PD	AT5G16000		0.322509
JCVI_13723	Unknown	30	30.2.22	PU-SU	AT3G24550	6.50446
JCVI_16723	Receptor kinase, putative	30	30.2.3	PU	AT3G17840		3.41692
DY023358	Receptor-kinase isolog, 5' partial; 115640-113643	30	30.2.3	PU-SU	AT1G10850	4.3666
EV120245	RPGR	30	30.2.6	SD	AT1G63430			0.451026
JCVI_33111	Putative receptor-like protein kinase	30	30.2.7	SD	AT2G24230			0.391963
JCVI_20813	T6H22.8.2 protein	30	30.2.8.2	PD	AT1G56130		0.4289
CV432724	Receptor-like serine/threonine kinase (RFK1), putative	30	30.2.8.2	PD	AT1G29720		0.329036
E092746	Putative cysteine-rich repeat secretory protein 61 precursor	30	30.2.99	PD	AT3G58310		0.270879
JCVI_21265	F24J8.15 protein	30	30.3	PU	AT1G21550		22.6583
JCVI_1137	Calreticulin 3	30	30.3	PU	AT1G08450		4.06712
JCVI_9802	Calreticulin, putative	30	30.3	PU-SU	AT1G08450	3.97664
DN961805	Calreticulin 3	30	30.3	PU-SU	AT1G08450	3.53053
JCVI_42421	Putative calcium binding protein	30	30.3	PU	AT2G27480		2.33545
JCVI_28497	T11I18.6 protein	30	30.3	PU-SU	AT3G03950	2.96202
JCVI_5223	Putative calmodulin-like protein	30	30.3	PU	AT2G15680		2.28886
JCVI_8076	Putative uncharacterized protein F10N7.140	30	30.3	SU	AT4G32060			2.04599
JCVI_596	Putative papillar cell-specific calnein	30	30.3	SU	AT5G61790			2.0985
JCVI_41465	Putative caltractin	30	30.3	SU	AT2G46600			2.16035
JCVI_32319	Putative calcium-transporting ATPase 13, plasma membrane-type (EC 3.6.3.8) (Ca(2+)-ATPase isoform 13)	30	30.3	SU	AT3G22910			2.43834
JCVI_17030	Putative calcium-transporting ATPase 13, plasma membrane-type (EC 3.6.3.8) (Ca(2+)-ATPase isoform 13)	30	30.3	SU	AT3G22910			2.31252
JCVI_36265	Putative uncharacterized protein At5g07240	30	30.3	PD	AT5G07240		0.403525
JCVI_3654	NaCl-inducible Ca2+-binding protein-like; calmodulin-like	30	30.3	SD	AT5G49480			0.401246
JCVI_16987	Putative uncharacterized protein F15A17_70	30	30.3	PD	AT5G03040		0.374573
DY020441	Emb|CAB68186.1	30	30.3	SD	AT3G13600			0.440248
JCVI_1249	Calmodulin-like protein 1	30	30.3	SU	AT2G41410			2.26565
JCVI_14090	Calcineurin B-like protein 3	30	30.3	SD	AT4G26570			0.408515
JCVI_5554	Calcineurin B-like protein 3	30	30.3	SD	AT4G26570			0.375043
JCVI_32558	Epressed protein	30	30.4	PU	AT2G03890		2.52637
ES963420	Protein At2g03890	30	30.4	PU-SU	AT2G03890	2.54587
EV109707	Endomembrane-associated protein	30	30.4	SD	AT4G20260			0.471448
JCVI_25668	Phosphoinositide specific phospholipase C	30	30.4.4	PD	AT5G58670		0.237348
EV198491	Zinc finger protein VAR3, chloroplast precursor	30	30.5	SU	AT5G17790			2.24544
JCVI_8832	GTP-binding-like protein	30	30.5	PU	AT4G39520		2.51569
EV145264	Putative uncharacterized protein	30	30.5	PU	AT1G18070		2.49854
JCVI_34707	Putative uncharacterized protein At5g61530	30	30.5	SU	AT5G61530			3.61198
JCVI_28442	Putative uncharacterized protein	30	30.5	SU	AT4G02080			4.08269
JCVI_4551	Putative guanine nucleotide regulatory protein	30	30.5	PU-SU	AT1G18070	2.4804
JCVI_15010	At4g28550	30	30.5	PD	AT4G28550		0.354557
JCVI_23066	Putative ROP family GTPase	30	30.5	PD-SD	AT3G51300	0.343388
JCVI_36120	Mitogen-activated protein kinase kinase 4	30	30.6	PU	AT1G51660		2.03496
JCVI_5617	Gb|AAF64534.1	30	30.8	SD	AT5G67070			0.368397
JCVI_35800	Gb|AAF16571.1	30	30.11	PU	AT3G26490		6.81714
JCVI_2085	ELIP	30	30.11	PU	AT3G22840		5.13303
JCVI_14669	Phytochrome kinase substrate 1, putative	30	30.11	PU	AT1G14280		2.75792
JCVI_38912	Photomorphogenesis repressor protein-like	30	30.11	PD	AT3G15354		0.472216
JCVI_17899	Phytochrome A	30	30.11	PU-SU	AT1G09570	2.59673
JCVI_193	Root phototropism protein 2	30	30.11	PD	AT2G30520		0.392812
JCVI_9968	Phytochrome-interacting factor 3	30	30.11	SU	AT1G09530			3.84783
JCVI_1007	Phototropin-1	30	30.11	SD	AT3G45780			0.406623
JCVI_3001	AT5g66560/K1F13_23	30	30.11	PD	AT5G66560		0.372284
DN963092	Isoform 2 of O64511	30	30.11	SU	AT2G02710			3.25655
JCVI_16575	Isoform 2 of O64511	30	30.11	PD	AT2G02710		0.401488
AM385154	PIF4 (PHYTOCHROME INTERACTING FACTOR 4); DNA binding / transcription factor	30	30.11	PD	AT2G43010		0.235975
JCVI_4265	COP9 signalosome comple subunit 2	30	30.11.1	PU-SU	AT2G26990	2.31187
EE452176	T30F21.6 protein	30	30.99	PU	AT1G78610		3.76874
ES939253	Putative uncharacterized protein F24M12.190	31	31.1	PU-SU	AT3G51150	4.51865
JCVI_34337	F-bo protein PP2-A11	31	31.1	PU	AT1G63090		2.51059
JCVI_23095	Probable plastid-lipid-associated protein 1, chloroplast precursor	31	31.1	PU-SU	AT4G04020	4.43897
JCVI_991	Putative uncharacterized protein	31	31.1	PU	AT5G53400		2.48513
JCVI_5246	Putative profilin protein	31	31.1	PU-SU	AT5G56600	3.16975
EE481731	Protein At3g04710	31	31.1	PU-SU	AT3G04710	2.91101
JCVI_28724	Ankyrin-like protein	31	31.1	PU-SU	AT3G04710	3.03636
JCVI_14099	Actin-depolymerizing factor 5	31	31.1	PD	AT2G16700		0.429507
JCVI_8179	Plastid lipid-associated protein 1, chloroplast precursor	31	31.1	PU-SU	AT4G04020	2.58681
C195401	Kinesin-related protein	31	31.1	PD	AT4G39050		0.464192
JCVI_23686	Putative uncharacterized protein F15H21.4	31	31.1	SU	AT1G64330			3.03746
EE438900	Kinesin-related protein	31	31.1	PD	AT4G39050		0.463545
JCVI_155	Putative uncharacterized protein T27E11.130	31	31.1	PU-SU	AT5G53400	2.31419
JCVI_23917	Annein D2	31	31.1	PD	AT5G65020		0.444257
ES941763	F10B6.24	31	31.1	PD	AT1G14840		0.448287
JCVI_14483	Protein At2g34560	31	31.1	SD	AT2G34560			0.485833
JCVI_13716	AT3g16060/MSL1_10	31	31.1	PD	AT3G16060		0.414348
JCVI_12298	Kinesin-like protein	31	31.1	PD	AT5G47820		0.374488
JCVI_373	Nuclear movement protein	31	31.1	SU	AT5G53400			3.8816
JCVI_31730	Protein At3g23670	31	31.1	PD	AT3G23670		0.412831
DY020406	F28J7.8 protein	31	31.1	PD	AT3G01750		0.358383
JCVI_33645	Genomic DNA, chromosome 5, P1 clone:MBK20	31	31.1	SU	AT5G07740			3.18332
JCVI_38868	Annein D3	31	31.1	PD	AT2G38760		0.285499
JCVI_1224	Tubulin beta-1 chain	31	31.1	PD	AT1G75780		0.176933
E076132	Arabidopsis thaliana genomic DNA, chromosome 5, P1 clone:MCO15	31	31.1	SD	AT5G55230			0.386512
JCVI_445	Annein D4	31	31.1	PD	AT2G38750		0.0936178
ES997334	80C09_22	31	31.1	SD	AT5G65020			0.421787
JCVI_14587	Meiotic recombination protein DMC1 homolog	31	31.2	PU	AT3G22880		3.76646
EE532069	Cell division control protein 48 homolog E	31	31.2	PU	AT5G03340		3.83885
EE517619	Cell division control protein 48 homolog E	31	31.2	PU-SU	AT5G03340	4.75608
C280611	CePP protein	31	31.2	PU	AT1G66510		3.04377
JCVI_42398	Cell division control protein 48 homolog E	31	31.2	PU-SU	AT5G03340	4.61527
JCVI_28657	Cell division control protein 48 homolog E	31	31.2	PU-SU	AT5G03340	4.59707
JCVI_17557	F14P3.5 protein	31	31.2	PU	AT3G02300		3.38118
JCVI_24800	Cell division control protein 48 homolog E	31	31.2	PU	AT5G03340		3.13771
JCVI_21646	Meiotic recombination protein DMC1 homolog	31	31.2	PU	AT3G22880		2.42203
JCVI_15275	F14P3.5 protein	31	31.2	PU-SU	AT3G02300	3.85764
JCVI_34439	Putative uncharacterized protein F5K20_130	31	31.2	PU-SU	AT3G53830	3.36408
JCVI_38103	Putative uncharacterized protein At5g12350	31	31.2	PU	AT5G12350		2.36499
E042384	Putative uncharacterized protein	31	31.2	PU-SU	AT3G53230	3.47414
JCVI_24562	Prohibitin	31	31.2	SU	AT5G40770			2.28013
DY010614	Peptidyl-prolyl cis-trans isomerase	31	31.3	PU	AT1G53720		2.52742
JCVI_21312	Peptidylprolyl isomerase	31	31.3.1	PU-SU	AT5G48570	289.158
JCVI_24281	Peptidylprolyl isomerase	31	31.3.1	PU-SU	AT5G48570	141.089
JCVI_34934	Peptidyl-prolyl cis-trans isomerase CYP18-3	31	31.3.1	SU	AT4G38740			2.45039
DY014258	Syntain-related protein KNOLLE	31	31.4	PU	AT1G08560		6.66185
JCVI_39229	Vesicle transport v-SNARE 12	31	31.4	SU	AT1G26670			2.95791
JCVI_36341	F15I1.17 protein	31	31.4	PU-SU	AT1G54090	3.01296
JCVI_22485	Unknown	31	31.4	PD	AT4G34450		0.459294
JCVI_9449	Putative uncharacterized protein T5C23.170	31	31.4	SU	AT4G11740			2.18098
EV166265	Oysterol-binding protein	31	31.4	SU	AT5G59420			2.53699
EV114945	Oysterol-binding protein	31	31.4	SU	AT5G59420			2.26094
DY030168	Membrin-11	31	31.4	SU	AT5G50440			2.12
JCVI_13866	Chloroplast pheophorbide a oygenase PaO2	31	31.5.1	SU	AT3G44880			3.00727
EE548927	Putative uncharacterized protein T16O9.13	33	33.1	PU-SU	AT1G33270	3.4386
JCVI_3072	Putative uncharacterized protein At3g22640	33	33.1	SU	AT3G22640			14.53
JCVI_14124	Napin-B precursor (1.7S seed storage protein) [Contains: Napin-B small chain; Napin-B large chain]	33	33.1	SU	AT4G27140			2.78749
AM385821	AT5g19120/T24G5_20	33	33.1	SU	AT5G19120			3.38319
JCVI_1699	Group I late embryogenesis abundant protein	33	33.2	SU	AT5G06760			2.60628
JCVI_20450	F9L1.21 protein	33	33.3	PD	AT1G15270		0.461775
JCVI_29636	Putative uncharacterized protein At3g10500	33	33.99	PU-SU	AT3G10500	19.8687
JCVI_19927	F3F19.27 protein	33	33.99	PU	AT1G13245		4.17893
JCVI_32967	T19E23.7	33	33.99	PU	AT1G31280		4.23704
JCVI_7776	Putative uncharacterized protein At1g31280/T19E23_8	33	33.99	PU	AT1G31280		3.70433
JCVI_25586	Putative uncharacterized protein	33	33.99	PU	AT3G58780		3.79271
JCVI_16312	Nodulin protein, putative	33	33.99	PD-SD	AT1G44800	0.290066
JCVI_7323	YUP8H12R.12 protein	33	33.99	SU	AT1G79280			2.74654
EV105903	LacZ protein	33	33.99	PU	AT3G58780		3.82057
JCVI_30616	Unknown	33	33.99	PU-SU	AT1G12060	5.74873
EE413803	AT5g22290/MWD9_7	33	33.99	PU-SU	AT5G22290	7.90296
JCVI_11363	Plastid protein	33	33.99	PU-SU	AT2G33430	4.40096
H74704	Unknown	33	33.99	SU	AT5G44730			2.10975
JCVI_36139	At1g67440	33	33.99	PU-SU	AT1G67440	5.69868
EV144231	LacZ protein	33	33.99	PU	AT3G58780		2.33267
JCVI_26917	Putative DAG protein	33	33.99	PU-SU	AT3G06790	3.81517
JCVI_10817	F6D8.2 protein	33	33.99	PU	AT1G52730		2.54866
EE402250	Tumor-related protein-like	33	33.99	SD	AT5G45830			0.390519
JCVI_16578	T12C22.7 protein	33	33.99	SD	AT1G44800			0.201678
BG543306	Plastid protein	33	33.99	PU	AT2G33430		2.18331
JCVI_32497	F12F1.7	33	33.99	PU-SU	AT1G12060	2.78924
JCVI_16915	GTP-binding protein-like; root hair defective 3 protein-like	33	33.99	PU-SU	AT5G45160	3.03986
EV092801	Putative uncharacterized protein T12I7.7	33	33.99	PD	AT1G66620		0.474957
JCVI_2899	Dem-like protein	33	33.99	PD	AT4G33400		0.474625
JCVI_26855	Epressed protein	33	33.99	PD	AT1G56220		0.479532
JCVI_11681	Similarity to photomorphogenesis repressor protein	33	33.99	PD	AT5G23730		0.474185
JCVI_16418	Pinhead-like protein	33	33.99	PD	AT1G69440		0.427626
JCVI_11573	Putative uncharacterized protein	33	33.99	PU-SU	AT1G22090	2.48832
JCVI_7459	Putative uncharacterized protein F1P2.200	33	33.99	SD	AT3G47650			0.373148
JCVI_32010	Putative uncharacterized protein At5g27030	33	33.99	SU	AT5G27030			2.22983
JCVI_10557	Similarity to NAM	33	33.99	PD	AT5G39610		0.358277
JCVI_9451	Putative uncharacterized protein At2g41470	33	33.99	SU	AT2G41475			2.39974
JCVI_25098	Putative uncharacterized protein F9K21.180	33	33.99	PD	AT3G45600		0.473642
JCVI_16256	Putative uncharacterized protein At2g03440	33	33.99	SD	AT2G03440			0.388313
JCVI_4749	Putative uncharacterized protein	33	33.99	SD	AT1G78020			0.251593
JCVI_2809	Putative uncharacterized protein AT4g22530	33	33.99	PD	AT4G22530		0.464658
JCVI_5003	T17B22.4 protein	33	33.99	PU-SU	AT3G03270	3.0535
EV226207	T1F15.10 protein	33	33.99	PU-SU	AT1G67440	3.85317
JCVI_37056	Genomic DNA, chromosome 5, P1 clone:MAC12	33	33.99	PD	AT5G14000		0.416202
JCVI_29829	Classical arabinogalactan protein 9 precursor	33	33.99	PD	AT2G42840		0.404812
JCVI_20218	DVL6	33	33.99	PD	AT3G25717		0.393567
DN961980	At4g34950	33	33.99	PD	AT4G34950		0.387499
JCVI_10958	Nodulin-like protein	33	33.99	PD-SD	AT2G37450	0.435627
JCVI_11848	Protein At5g18270	33	33.99	SD	AT5G18270			0.450082
EV149737	PREDICTED: similar to bromodomain containing 4 isoform 2	33	33.99	SD	AT3G58780			0.343639
JCVI_40794	PREDICTED: hypothetical protein	33	33.99	SU	AT3G58780			3.10257
JCVI_17459	Putative uncharacterized protein	33	33.99	PD	AT4G17670		0.313445
JCVI_16738	Nodulin-like protein	33	33.99	SU	AT2G39210			5.46998
JCVI_23603	NAC2-like protein	33	33.99	SU	AT3G49530			2.26032
JCVI_36573	LRRGT00097	33	33.99	SU	AT3G58780			2.80978
JCVI_24480	LacZ protein	33	33.99	SD	AT3G58780			0.276469
JCVI_30860	At1g63260	33	33.99	PD	AT1G63260		0.305228
EV212354	Putative uncharacterized protein At2g03440	33	33.99	PD-SD	AT2G03440	0.425612
CA991482	Putative uncharacterized protein At5g20700/T1M15_100	33	33.99	PD	AT5G20700		0.318755
JCVI_30528	Genomic DNA, chromosome 3, P1 clone: MRC8	33	33.99	SU	AT3G18160			2.43191
JCVI_2302	Putative uncharacterized protein F9K21.180	33	33.99	PD-SD	AT3G45600	0.424494
JCVI_12545	F2D10.12	33	33.99	SU	AT1G20640			2.28461
JCVI_397	Putative nodulin protein	33	33.99	PD	AT1G75500		0.340875
JCVI_40039	T22I11.3 protein	33	33.99	PD	AT1G21140		0.209257
JCVI_18234	AP2/EREBP transcription factor	33	33.99	SD	AT3G54320			0.419619
JCVI_9797	ATPase 11, plasma membrane-type	34	34.1	PD	AT5G62670		0.442681
JCVI_12991	Probable vacuolar ATP synthase subunit d 1	34	34.1.1	PD	AT3G28710		0.430056
JCVI_17979	Sugar transporter ERD6	34	34.2	PU	AT1G08930		12.6473
JCVI_36791	Probable inositol transporter 1	34	34.2	PU	AT2G43330		9.0897
JCVI_8526	Sugar transporter ERD6	34	34.2	PU	AT1G08930		3.40428
JCVI_11966	Polyol transporter 5	34	34.2	PU	AT3G18830		2.91711
JCVI_37874	Sugar transport protein 12	34	34.2	SD	AT4G21480			0.444757
JCVI_41546	Sugar transporter ERD6-like 11	34	34.2	SD	AT3G05160			0.39774
JCVI_19062	Probable plastidic glucose transporter 2	34	34.2	SU	AT1G67300			3.40081
JCVI_11413	Probable plastidic glucose transporter 2	34	34.2	SU	AT1G67300			3.75808
EV181968	Sucrose transporter SUC1	34	34.2.1	PD	AT1G71880		0.455431
JCVI_13834	Sucrose transporter SUC1	34	34.2.1	PD	AT1G71880		0.348456
JCVI_14458	Sucrose transporter SUC1	34	34.2.1	PD	AT1G71880		0.354188
EE551775	Lysine and histidine specific transporter, putative	34	34.3	SD	AT1G25530			0.451552
ES966873	At2g01170	34	34.3	SD	AT2G01170			0.288032
JCVI_2681	Amino acid permease 1	34	34.3	SD	AT1G58360			0.401206
JCVI_25267	Amino acid permease 1	34	34.3	SD	AT1G58360			0.40581
E063745	Amino acid permease 1	34	34.3	SD	AT1G58360			0.40089
JCVI_15022	Nitrate transporter	34	34.4	PD	AT3G21670		0.449057
JCVI_27604	Nitrate transporter	34	34.4	PD	AT3G21670		0.330761
JCVI_18266	F28G4.4 protein	34	34.5	PU-SU	AT1G72660	12.4459
EV134762	Sulphate transporter	34	34.6	PD	AT3G51895		0.332574
JCVI_16207	Sulphate transporter	34	34.6	PD	AT3G51895		0.311365
JCVI_32840	Putative uncharacterized protein T9I1.12	34	34.7	PD	AT1G35350		0.319356
EV189281	T12C24.5	34	34.8	PD	AT1G12500		0.181952
C195839	Putative mitochondrial carrier protein; 35518-32968	34	34.9	PU	AT1G74240		2.56841
JCVI_38990	Import inner membrane translocase subunit TIM50, mitochondrial precursor	34	34.9	PU-SU	AT1G55900	2.49269
JCVI_27966	Putative mitochondrial dicarboylate carrier protein	34	34.9	PD-SD	AT2G22500	0.3885
JCVI_36047	Import inner membrane translocase subunit TIM50, mitochondrial precursor	34	34.9	SU	AT1G55900			2.5978
DY020781	F9D12.12 protein	34	34.9	SU	AT5G26200			6.3888
JCVI_1037	Putative uncharacterized protein T15M6.24	34	34.10	PD	AT1G57990		0.360202
EV193118	Putative uncharacterized protein T9A21.60	34	34.10	PD	AT4G18210		0.390471
EH421119	Putative uncharacterized protein T9A21.60	34	34.10	PD	AT4G18210		0.434865
EV193181	Putative uncharacterized protein T9A21.70	34	34.10	PD	AT4G18210		0.333318
JCVI_31051	F14L17.13 protein	34	34.11	PU	AT1G14360		2.51352
E089759	F14L17.13 protein	34	34.11	PU	AT1G14360		2.32464
JCVI_15352	Putative uncharacterized protein	34	34.11	PU	AT2G02810		2.20028
EE563777	F14L17.13 protein	34	34.11	PU-SU	AT1G14360	2.50184
JCVI_30129	Farnesylated protein-like	34	34.12	PU	AT5G03380		2.90862
JCVI_28117	ZIP-like zinc transporter	34	34.12	PU-SU	AT1G60960	2.93435
JCVI_11846	Cation-efflu transporter	34	34.12	PU-SU	AT3G58810	2.49689
EV069776	F3O9.11	34	34.12	PD	AT1G16310		0.370359
JCVI_36957	Zinc transporter 11 precursor	34	34.12	PD	AT1G55910		0.406452
JCVI_18806	Zinc transporter 1 precursor	34	34.12	PD	AT3G12750		0.304416
DY014304	Zrt-and Irt-related protein 12	34	34.12	PD	AT5G62160		0.254134
JCVI_34957	Nitrate transporter NTL1	34	34.13	PU	AT5G62730		4.36598
JCVI_8533	Similar to LeOPT1 [Lycopersicon esculentum]	34	34.13	SD	AT1G22570			0.435571
JCVI_33330	YSL transporter 1	34	34.13	PD	AT1G65730		0.436506
EV029825	F6A14.2 protein	34	34.13	SD	AT1G18880			0.29713
JCVI_11271	Peptide transporter, putative	34	34.13	PD	AT1G52190		0.257099
EV109739	At1g22550	34	34.13	SD	AT1G22550			0.424488
EV172047	Sodium/hydrogen echanger 2 (Na(+)/H(+) echanger 2)	34	34.14	SU	AT3G05030			2.92229
EV020234	Sodium/hydrogen echanger 2 (Na(+)/H(+) echanger 2)	34	34.14	PU-SU	AT3G05030	4.72381
EV121726	Potassium transporter 6	34	34.15	PU-SU	AT1G70300	2.70884
E098446	Potassium transporter 6	34	34.15	SU	AT1G70300			2.20329
JCVI_29791	White-brown comple homolog protein 26	34	34.16	SD	AT1G71960			0.401814
JCVI_30304	White-brown comple homolog protein 23	34	34.16	SD	AT5G06530			0.22224
E082780	ABC transporter, ATP-binding protein-like	34	34.16	PU	AT5G64840		3.00861
JCVI_11077	Probable pleiotropic drug resistance protein 5	34	34.16	PD	AT2G37280		0.4748
JCVI_38584	Multidrug resistance protein 4	34	34.16	PD	AT2G47000		0.487862
JCVI_34487	White-brown comple homolog protein 23	34	34.16	PD	AT5G06530		0.410823
JCVI_11777	Protein TRANSPARENT TESTA 12	34	34.16	SD	AT3G59030			0.252251
JCVI_34086	Non-intrinsic ABC protein 9	34	34.16	PD	AT5G02270		0.402173
JCVI_38632	Non-intrinsic ABC protein 2	34	34.16	SD	AT5G44110			0.452175
JCVI_32851	Pleiotropic drug resistance protein 1	34	34.16	PD	AT3G16340		0.27103
JCVI_19291	ABC transporter-like protein	34	34.16	PD-SD	AT2G47800	0.450902
JCVI_9892	Probable pleiotropic drug resistance protein 4	34	34.16	PD	AT2G26910		0.346822
JCVI_19623	Boron transporter 1	34	34.18	PD	AT2G47160		0.283581
JCVI_18822	Probable aquaporin PIP1-4	34	34.19.1	PU	AT4G00430		5.44059
JCVI_41889	Aquaporin	34	34.19.1	PU	AT2G16850		4.98033
EV193206	Plasma membrane aquaporin 2b	34	34.19.1	PU	AT2G37180		2.44063
JCVI_2150	Probable aquaporin PIP1-4	34	34.19.1	PU	AT4G00430		2.74502
E065729	Probable aquaporin PIP2-4	34	34.19.1	PU	AT5G60660		2.2815
ES913878	Tonoplast intrinsic protein	34	34.19.1	SU	AT2G37170			2.77256
ES967441	Aquaporin PIP1-2	34	34.19.1	PU	AT3G61430		2.20173
JCVI_31215	Aquaporin	34	34.19.1	PU-SU	AT4G35100	3.40418
JCVI_24689	Water channel protein	34	34.19.1	PD	AT2G39010		0.379084
JCVI_5214	Tonoplast intrinsic protein bobTIP26-1	34	34.19.2	PU-SU	AT2G36830	3.85846
EV222084	Tonoplast intrinsic protein bobTIP26-1	34	34.19.2	SU	AT2G36830			4.75432
JCVI_233	Delta-VM23	34	34.19.2	SU	AT3G16240			6.75441
JCVI_8176	Outer mitochondrial membrane protein porin 1	34	34.20	PU-SU	AT3G01280	3.69446
EV177457	Outer mitochondrial membrane protein porin 1	34	34.20	PU-SU	AT3G01280	4.04515
JCVI_2284	Outer mitochondrial membrane protein porin 1	34	34.20	PU-SU	AT3G01280	2.24752
JCVI_22483	CA-interacting protein 4	34	34.21	SU	AT2G28910			2.34978
JCVI_31830	Pollen coat protein	34	34.30	PU	AT1G15690		2.30453
JCVI_35394	YUP8H12R.2 protein	34	34.99	PU	AT1G79360		12.0732
JCVI_17638	Atfp6-like protein	34	34.99	PU-SU	AT5G66110	19.7136
JCVI_1700	Outer membrane lipoprotein-like	34	34.99	PU-SU	AT5G58070	4.21695
JCVI_26324	F11M15.20 protein	34	34.99	PU	AT1G51340		3.0173
JCVI_31067	Gb|AAC98457.1	34	34.99	PU	AT5G60800		3.03904
JCVI_3161	Temperature-induced lipocalin	34	34.99	PU-SU	AT5G58070	4.45494
JCVI_463	Gb|AAC98457.1	34	34.99	PU	AT5G60800		2.82973
EV028461	AT3g62770/F26K9_200	34	34.99	PU-SU	AT3G62770	2.75911
JCVI_37469	AT3g62770/F26K9_200	34	34.99	PU-SU	AT3G62770	3.39715
JCVI_39143	Putative uncharacterized protein At5g17700	34	34.99	SU	AT5G17700			2.39081
JCVI_41162	Genomic DNA, chromosome 5, TAC clone:K24M7	34	34.99	PD	AT5G52450		0.476183
JCVI_1547	Nucleobase-ascorbate transporter 6	34	34.99	PD	AT5G62890		0.463505
JCVI_4221	Chloroplast ADP,ATP carrier protein 1, chloroplast precursor	34	34.99	SD	AT1G80300			0.274468
JCVI_20841	AT5g54860/MBG8_12	34	34.99	SU	AT5G54860			2.42006
ES913480	4D11_27	34	34.99	SD	AT5G44050			0.234536
EV011589	4D11_27	34	34.99	SD	AT5G44050			0.25389

## Sheet: Sheet2
Bin	Assignment	Fold change (H/C)
		Pod & Seed (group Ⅰ)		Only pod (group Ⅱ)		Only seed (group Ⅲ)
