# Supplementary material for: Identification of Heat Responsive Genes in Brassica napus Siliques at the Seed-Filling Stage through Transcriptional Profiling
Source: PLoS One. 2014 Jul 11;9(7):e101914. doi: 10.1371/journal.pone.0101914 (PMC4094393; doi:10.1371/journal.pone.0101914)
Supplement: Table S3 — Genes that were differentially expressed (fold-change ≥2 or ≤0.5) in both the SW and seeds. (XLSX) [file pone.0101914.s006.xlsx]

## Sheet: Sheet1
Table S3. Genes that were differentially expressed (fold-change ≥2 or ≤0.5) in both SW and seeds. The detailed information for terms of "Bincate" and "Bincode" can be found in the Mapman software. Fold change was expressed as the ratio of normalized expression (AU) of heat to control in four dependent experiments and the value was divided into eight grades as shown in the diagram on the right sid…
Gene	Decription	Bincode	Bincate	ATH	Gene name	Fold change (H/C)					Expression (AU)
						SW (24h)	SW (48h)	Seed (24h)	Seed (48h)	Average	SW (24h)		SW (48h)		Seed (24h)		Seed (48h)
											Heat	Control	Heat	Control	Heat	Control	Heat	Control
JCVI_7255	RuBisCO large subunit-binding protein subunit alpha, chloroplast precursor	1.3.13	1	AT2G28000	Cpn60-a(2)	3.69952	3.44342	2.65773	3.14294	3.21178	46577	12590	43604	12663	40836	15365	27331	8696		<0.1
JCVI_15389	RuBisCO large subunit-binding protein subunit alpha, chloroplast precursor	1.3.13	1	AT2G28000	Cpn60-a(2)	3.18814	2.82512	3.04075	3.31713	3.08731	13285	4167	22132	7834	10746	3534	11056	3333		0.1-0.2
JCVI_887	RuBisCO large subunit-binding protein subunit alpha, chloroplast precursor	1.3.13	1	AT2G28000	Cpn60-a(2)	2.86334	3.16529	2.01576	2.47346	2.59273	12802	4471	12275	3878	9466	4696	3448	1394		0.2-0.5
JCVI_400	Oxygen-evolving enhancer protein 2-1, chloroplast precursor	1.1.1.2	1	AT1G06680	OE23	14.6287	26.0935	8.7924	11.3706	13.9768	7446	509	5584	214	27063	3078	20831	1832		0.5-2
EV133623	Unknown	1.1.1.2	1	AT1G51400	Photosystem II 5 kD protein	6.6012	5.73698	4.31641	3.82095	4.9992	9915	1502	6391	1114	15047	3486	8899	2329		2-5
JCVI_34608	F11M15.26 protein	1.1.1.2	1	AT1G51400	Photosystem II 5 kD protein	5.94007	4.15282	4.11257	3.42183	4.31645	40541	6825	64431	15515	60936	14817	91308	26684		5-10
JCVI_12780	F11M15.26 protein	1.1.1.2	1	AT1G51400	Photosystem II 5 kD protein	5.21099	5.6681	4.87027	4.23991	4.96955	2371	455	1315	232	8372	1719	3782	892		10-50
JCVI_14961	Ferredoxin-2, chloroplast precursor	1.1.5.2	1	AT1G10960		4.24965	3.57581	3.01956	2.96916	3.41646	21006	4943	14811	4142	32569	10786	23685	7977		>50
EV048621	Maltose excess protein 1, chloroplast precursor	2.2.2.6	2	AT5G17520	MEX1	9.69027	11.7396	2.44778	5.48035	6.25018	1095	113	1127	96	3586	1465	1255	229
JCVI_31101	Sucrose-phosphate synthase-like protein	2.1.1.1	2	AT5G11110		3.63356	4.16989	4.42857	5.2706	4.33656	4244	1168	6038	1448	2821	637	5181	983
JCVI_26215	Galactinol synthase	3.1.1.1	3	AT2G47180	GolS1	48.3184	232.326	178.198	359.109	163.714	41119	851	43445	187	113334	636	89059	248
JCVI_40980	Galactinol synthase	3.1.1.1	3	AT2G47180	GolS1	11.823	211.824	38.5387	130.893	59.6182	1336	113	3601	17	24896	646	24477	187
JCVI_14133	Inositol-3-phosphate synthase	3.4.3	3	AT2G22240	MIPS2	5.10803	5.77881	9.07163	8.73421	6.95425	41845	8192	24323	4209	28494	3141	22543	2581
EE475977	Inositol-3-phosphate synthase	3.4.3	3	AT2G22240	MIPS2	4.55365	5.16113	4.32387	3.93385	4.47145	21985	4828	32448	6287	45379	10495	40381	10265
JCVI_27465	Inositol-3-phosphate synthase	3.4.3	3	AT2G22240	MIPS2	4.07196	3.96322	2.42317	2.29124	3.07664	39726	9756	21984	5547	42437	17513	39595	17281
JCVI_17730	Alpha-galactosidase-like protein	3.8.2	3	AT3G56310		3.96962	3.48486	2.86294	2.21219	3.05944	9146	2304	7252	2081	8606	3006	3774	1706
JCVI_20009	Putative uncharacterized protein	3.1.2.2	3	AT5G20250		3.67707	3.39662	2.44649	2.59524	2.98413	2357	641	1807	532	1463	598	981	378
EE423714	Fructose-bisphosphate aldolase	4.1.10	4	AT2G36460	FBA6	13.358	14.1772	7.00919	7.9105	10.1228	71866	5380	67753	4779	186017	26539	101903	12882
JCVI_38387	Fructose-bisphosphate aldolase	4.1.10	4	AT2G36460	FBA6	9.62661	10.1448	6.154	7.21052	8.11354	59685	6200	41056	4047	72888	11844	54973	7624
JCVI_15840	Fructose-bisphosphate aldolase	4.1.10	4	AT2G36460	FBA6	9.39636	16.9174	4.55726	6.61759	8.32098	6709	714	3891	230	10664	2340	3686	557
JCVI_6979	Putative 2,3-bisphosphoglycerate-independent phosphoglycerate mutase	4.1.12	4	AT3G08590		2.28762	2.27852	2.46346	2.75717	2.43928	26374	11529	27700	12157	66129	26844	38548	13981
JCVI_33865	Protein At5g25450	9.5	9	AT5G25450	Cytochrome bd ubiquinol oxidase	40.1104	61.4501	91.6494	115.955	71.5401	143515	3578	173535	2824	194480	2122	223793	1930
JCVI_5342	Derlin-2.1	9.1.2	9	AT4G21810		5.16812	3.76028	2.68384	3.5506	3.68895	5349	1035	4753	1264	3073	1145	1193	336
JCVI_21976	ATP synthase protein 9, mitochondrial	9.9	9	ATMG01080		4.49874	5.72306	2.25167	2.8198	3.5757	8930	1985	6055	1058	3713	1649	1424	505
EX132070	Xyloglucan endotransglucosylase/hydrolase protein 22 precursor	10.7	10	AT4G25810	XTH23	6.76743	6.31434	11.1528	8.68263	8.02041	10388	1535	10747	1702	4160	373	2900	334
JCVI_40407	Xyloglucan endotransglucosylase/hydrolase protein 22 precursor	10.7	10	AT5G57560	TCH4	6.52087	6.34983	9.51254	8.75941	7.66407	15624	2396	14757	2324	6069	638	4187	478
JCVI_4704	COBRA-like protein 2 precursor	10.2.2	10	AT3G29810		2.71768	2.88442	2.82437	2.495	2.72623	12803	4711	8610	2985	5516	1953	4239	1699
EV219985	CRANTZ hydroxyproline-rich glycoprotein	10.5.4	10	AT2G43150		2.16366	2.65833	5.64393	6.17727	3.76309	56318	26029	54440	20479	11666	2067	9130	1478
BG543150	Acyl carrier protein, putative	11.1.12	11	AT1G65290		4.57443	5.4064	4.23169	5.7316	4.9489	2612	571	2195	406	3178	751	2648	462
JCVI_5710	Acyl carrier protein, putative	11.1.12	11	AT1G65290		4.08315	3.95055	3.18293	3.11745	3.55689	7415	1816	5432	1375	9883	3105	6609	2120
JCVI_23231	Digalactosyldiacylglycerol synthase 1, chloroplast precursor	11.10.2	11	AT3G11670		2.88517	2.79649	2.69751	3.26419	2.90323	5176	1794	5730	2049	1953	724	1495	458
JCVI_5417	Putative uncharacterized protein At2g44970	11.9.2	11	AT2G44970		2.44507	2.13847	2.85105	2.79823	2.54139	14778	6044	12756	5965	11102	3894	8515	3043
JCVI_24095	T7I23.2 protein	12.4	12	AT1G02020		6.17727	5.25592	7.9739	8.06176	6.75906	19131	3097	12651	2407	7639	958	6135	761
JCVI_9289	AT5g60600/mup24_10	16.1.1.6	16	AT5G60600		2.1086	2.14232	2.50655	2.91377	2.39664	46927	22255	47176	22021	6319	2521	3683	1264
JCVI_27680	Probable pyridoxal biosynthesis protein PDX1.2	17.5.3	17	AT3G16050	PDX1.2	27.9056	31.4988	12.5243	13.7833	19.7366	73280	2626	53674	1704	131893	10531	115711	8395
JCVI_802	Ethylene-responsive transcriptional coactivator-like protein	17.5.3	17	AT3G24500	MBF1c	22.0156	30.8344	21.4252	29.0403	25.4931	131653	5980	265823	8621	194348	9071	213562	7354
JCVI_13901	HVA22-like protein d	17.1.3	17	AT4G24960		2.95	3.13522	2.71598	2.93989	2.93148	2242	760	2110	673	3892	1433	2690	915
JCVI_8950	Resistant endoplasmic reticulum auxin-binding protein 1	17.2.2	17	AT4G02980	ABP1	2.74265	2.60793	3.38165	4.73418	3.27122	1865	680	2368	908	2543	752	1496	316
ES913545	Susceptible endoplasmic reticulum auxin-binding protein 2	17.2.2	17	AT4G02980	ABP1	2.18507	2.03794	5.1794	5.33603	3.33072	9221	4220	6768	3321	7795	1505	5939	1113
JCVI_35665	SufE-like protein, chloroplast precursor	18.7	18	AT4G26500		2.67225	2.42083	2.88591	3.45278	2.8335	3188	1193	2859	1181	2150	745	1426	413
JCVI_31353	Coproporphyrinogen III oxidase, chloroplast precursor	19.8	19	AT1G03475		2.06574	2.27115	2.96168	3.30736	2.60367	1194	578	1047	461	13215	4462	13160	3979
EE519954	Putative uncharacterized protein At2g46240	20.2.1	20	AT2G46240	BAG6	103.129	210.431	132.417	62.4815	115.757	13613	132	10732	51	4767	36	1687	27
JCVI_15005	Putative uncharacterized protein At2g46240	20.2.1	20	AT2G46240	BAG6	90.1846	155.989	91.0282	182.862	123.703	131399	1457	161293	1034	71093	781	84665	463
EV035159	Putative uncharacterized protein At2g46240	20.2.1	20	AT2G46240	BAG6	89.5911	92.1285	74.794	137.214	95.9359	84126	939	75269	817	22513	301	28815	210
EL590013	Putative uncharacterized protein At2g46240	20.2.1	20	AT2G46240	BAG6	71.9388	167.774	82.8462	126.714	106.095	23524	327	15603	93	7539	91	2661	21
JCVI_7830	Putative uncharacterized protein At2g46240	20.2.1	20	AT2G46240	BAG6	67.3758	91.0656	49.3009	129.91	79.1751	64007	950	56916	625	26376	535	31698	244
JCVI_16615	Stress-induced protein sti1-like protein	20	20	AT4G12400	HOP3	32.0302	39.8076	46.2412	52.3228	41.9094	44554	1391	44067	1107	39490	854	34847	666
JCVI_15301	Stress-induced protein sti1-like protein	20	20	AT4G12400	HOP3	23.9452	34.2017	11.3224	34.1441	23.7208	20976	876	7969	233	10677	943	4029	118
JCVI_1535	Bax inhibitor-like protein	20.1	20	AT5G47120	BI-1	16.0356	13.9633	9.05422	9.55556	11.7976	15763	983	8755	627	10186	1125	5160	540
JCVI_13423	Putative uncharacterized protein At4g21320/T6K22_50	20.2.1	20	AT4G21320	Hsa32	11.5714	11.2456	19.518	21.6214	15.3081	55323	4781	37504	3335	53245	2728	18162	840
JCVI_3832	17.6 kDa class II heat shock protein	20.2.1	20	AT5G12020	Hsp17.6-CII	126.318	473.507	194.673	743.232	305.004	133265	1055	102751	217	132183	679	112228	151
EV134547	Cytosolic class I small heat shock protein 3B	20.2.1	20	AT2G29500	Hsp17.6B-CI	83.6431	99.6354	35.3443	45.3211	60.4458	41487	496	36068	362	74223	2100	34716	766
JCVI_4924	17.6 kDa class II heat shock protein	20.2.1	20	AT5G12020	Hsp17.6-CII	81.3521	79.8444	68.9757	109.671	83.7242	93799	1153	52857	662	150712	2185	77757	709
BG543222	17.6 kDa class II heat shock protein	20.2.1	20	AT5G12030	Hsp17.7-CII	76.2574	536.72	48.5494	168.791	135.329	18073	237	13418	25	38354	790	11309	67
JCVI_16492	Putative heat shock protein 21	20.2.1	20	AT4G27670	Hsp25.3-P	74.4928	1191.77	141.256	1376.54	362.473	130139	1747	159697	134	193238	1368	297332	216
JCVI_1142	AtHSP22.0 precursor	20.2.1	20	AT4G10250	Hsp22.0-ER	71.7688	534.965	165.003	835.527	269.73	132844	1851	292626	547	202294	1226	385178	461
JCVI_25068	T24D18.14 protein	20.2.1	20	AT1G16030	Hsp70b	61.3407	149.34	102.701	187.444	115.237	72382	1180	50029	335	105577	1028	99533	531
EX130125	T24D18.14 protein	20.2.1	20	AT1G16030	Hsp70b	57.7192	118.89	92.4473	149.132	98.624	65569	1136	42206	355	116761	1263	89330	599
JCVI_6561	Heat shock hsp20 protein-like	20.2.1	20	AT5G37670	Hsp15.7-CI(r)	55.184	62.154	112.38	119.205	82.3315	43485	788	24613	396	14497	129	15139	127
JCVI_1953	Heat shock 22 kDa protein, mitochondrial precursor	20.2.1	20	AT4G25200	Hsp23.6-M	54.7678	170.101	70.6075	243.996	112.555	148366	2709	348367	2048	207939	2945	297431	1219
JCVI_14801	Mitochondrial heat shock 22 kd protein-like	20.2.1	20	AT5G51440	Hsp23.5-M	52.5231	57.258	23.6078	18.892	34.0314	30726	585	30404	531	19925	844	26940	1426
JCVI_4805	F15H11.19 protein	20.2.1	20	AT1G71000	DnaJ-C68	52.5062	108.249	5.96585	6.18967	21.4039	29876	569	34748	321	88921	14905	68334	11040
JCVI_21847	Heat shock protein Hsp70	20.2.1	20	AT1G16030	Hsp70b	50.1973	29.5143	39.9809	39.5851	39.1313	99742	1987	89930	3047	94115	2354	74697	1887
JCVI_18518	Putative small heat shock protein	20.2.1	20	AT2G29500	Hsp17.6B-CI	49.5228	68.9264	36.4694	57.7576	51.7824	105137	2123	80575	1169	195184	5352	231088	4001
JCVI_4382	Heat-shock protein, putative	20.2.1	20	AT1G54050	Hsp17.4-CIII	47.8286	53.1001	62.2433	93.3312	61.9763	109958	2299	89686	1689	113594	1825	86238	924
JCVI_22381	F15H11.19 protein	20.2.1	20	AT1G71000	DnaJ-C68	46.0082	78.5676	4.99936	5.14145	17.459	11180	243	11628	148	31111	6223	23445	4560
BQ790750	22.0 kDa class IV heat shock protein precursor	20.2.1	20	AT4G10250	Hsp22.0-ER	45.5877	68.1424	103.247	111.683	77.3628	155226	3405	310457	4556	156625	1517	167860	1503
JCVI_14808	F6D8.22 protein	20.2.1	20	AT1G52560	Hsp26.5-P(r)	43.95	49.1667	24.8323	53.3793	41.1391	1758	40	885	18	3998	161	1548	29
JCVI_12383	70 kDa heat shock protein	20.2.1	20	AT3G12580	Hsp70	43.6289	52.9622	16.5069	13.6387	26.8562	116271	2665	130393	2462	107493	6512	78750	5774
CV545695	T24D18.14 protein	20.2.1	20	AT1G16030	Hsp70b	42.2171	101.692	57.2262	168.297	80.1885	7388	175	7932	78	14421	252	6227	37
JCVI_33394	Heat shock protein 18	20.2.1	20	AT5G59720	Hsp18.1-CI	41.9194	168.353	39.4715	338.173	98.5178	8845	211	2862	17	52655	1334	17585	52
EE539186	F15H11.19 protein	20.2.1	20	AT1G71000	DnaJ-C68	41.1786	69.3086	4.92787	5.1064	16.3704	2306	56	5614	81	13596	2759	10126	1983
JCVI_12018	Heat shock protein 101	20.2.1	20	AT1G74310	Hsp101-1	38.7843	38.7007	22.9799	50.5825	36.3438	39909	1029	20821	538	17120	745	9813	194
JCVI_29070	Putative heat shock protein	20.2.1	20	AT2G20560	DNAJ heat shock family protein	35.3445	28.2273	81.0926	105.735	54.0814	79914	2261	68931	2442	56035	691	41871	396
JCVI_7022	17.6 kDa class II heat shock protein	20.2.1	20	AT5G12020	Hsp17.6-CII	35.0625	52.1689	19.3982	64.8033	38.9407	135692	3870	154107	2954	196077	10108	408520	6304
EL587715	Heat stress transcription factor A-2	20.2.1	20	AT2G26150	HsfA2	34.8324	48.0611	18.1396	20.9374	28.2379	6235	179	6296	131	10394	573	9024	431
JCVI_39566	Heat shock protein 101	20.2.1	20	AT1G74310	Hsp101-1	33.871	58.1397	42.3099	33.7867	40.9611	6300	186	7907	136	3004	71	2534	75
JCVI_27596	Putative small heat shock protein	20.2.1	20	AT2G29500	Hsp17.6B-CI	33.7625	64.3856	21.5919	45.1641	38.1573	131235	3887	263015	4085	198257	9182	334892	7415
JCVI_18703	Heat shock protein 18	20.2.1	20	AT5G59720	Hsp18.1-CI	33.3273	316.167	170.004	294.015	151.491	20263	608	5691	18	91802	540	39692	135
BG544859	Unknown	20.2.1	20	AT5G56030	Hsp90-2	33.157	33.3379	12.2105	13.6055	20.701	35047	1057	36705	1101	27547	2256	9347	687
JCVI_26578	Heat shock protein 18	20.2.1	20	AT5G59720	Hsp18.1-CI	31.6532	152.587	89.1368	315.208	107.931	116104	3668	38757	254	198775	2230	245232	778
JCVI_37295	Hsc70	20.2.1	20	AT3G12580	Hsp70	31.2569	35.0436	11.3646	10.2225	18.8872	108524	3472	104500	2982	56255	4950	29308	2867
JCVI_28176	Heat stress transcription factor A-2	20.2.1	20	AT2G26150	HsfA2	30.8054	32.0969	12.2003	12.048	19.5251	6808	221	6291	196	8467	694	6277	521
JCVI_27216	Heat stress transcription factor A-2	20.2.1	20	AT2G26150	HsfA2	30.0175	27.3571	16.5926	19.9308	22.8282	1711	57	1532	56	4928	297	2591	130
JCVI_23204	Heat shock protein 81-2	20.2.1	20	AT5G56030	Hsp90-2	29.843	31.0381	11.6351	10.6989	18.4273	57388	1923	65118	2098	39001	3352	21601	2019
CN731264	Heat stress transcription factor A-2	20.2.1	20	AT2G26150	HsfA2	29.6763	38.2544	15.9837	15.9524	23.1952	5134	173	4361	114	7864	492	4020	252
JCVI_5841	Mitochondrial heat shock 22 kd protein-like	20.2.1	20	AT5G51440	Hsp23.5-M	28.116	29.7745	20.0533	18.8675	23.7233	24489	871	19413	652	15421	769	16094	853
JCVI_15625	Heat shock protein 101	20.2.1	20	AT1G74310	Hsp101-1	25.8626	42.1824	22.871	68.75	36.1901	12233	473	6707	159	6381	279	1650	24
JCVI_23423	Heat shock protein 101	20.2.1	20	AT1G74310	Hsp101-1	24.7605	37	37.997	78.1318	40.6101	24810	1002	28675	775	12615	332	10079	129
JCVI_11676	Putative heat shock protein 81-2	20.2.1	20	AT5G56030	Hsp90-2	23.8386	56.2838	15.1238	15.2228	23.5752	152710	6406	434117	7713	237368	15695	278030	18264
JCVI_3547	Heat shock protein 81-1	20.2.1	20	AT5G56000	Hsp81.4	22.7447	21.0537	13.3714	16.8148	18.1142	1069	47	3137	149	1404	105	908	54
JCVI_6717	Heat shock protein 101	20.2.1	20	AT1G74310	Hsp101-1	22.553	31.7482	45.5526	65.1614	38.1818	132048	5855	141851	4468	106183	2331	121135	1859
EV135327	70kD HSP	20.2.1	20	AT3G12580	Hsp70	22.2249	26.2358	15.2087	17.0617	19.7225	9290	418	8343	318	11224	738	4146	243
EV000321	Mitochondrial heat shock 22 kd protein-like	20.2.1	20	AT5G51440	Hsp23.5-M	21.8469	17.9909	14.19	13.4708	16.556	16123	738	9841	547	10231	721	7611	565
CX279790	Putative vicilin storage protein	20.2.1	20	AT3G12580	Hsp70	19.7702	18.6888	7.73063	7.69437	12.1757	55495	2807	68345	3657	34726	4492	16666	2166
JCVI_10022	70kD heat shock protein	20.2.1	20	AT2G32120	Hsp70t-2	15.5455	11.3043	14	9.576	12.3891	1710	110	2860	253	2408	172	1197	125
EE565349	Putative heat shock protein	20.2.1	20	AT3G07770	Hsp90-6	15.3399	14.5434	18.7912	14.604	15.73	3881	253	3185	219	1710	91	1475	101
JCVI_20172	Putative DnaJ protein	20.2.1	20	AT3G08970	DnaJ-A63	15.2039	16.9954	12.2854	11.6825	13.8772	26622	1751	14684	864	27249	2218	12325	1055
JCVI_12024	Heat shock protein 70	20.2.1	20	AT3G12580	Hsp70	15.1021	37.7637	8.25104	9.68042	14.6093	133125	8815	327789	8680	206276	25000	299909	30981
EE530313	Putative DnaJ protein	20.2.1	20	AT3G08970	DnaJ-A63	14.0176	18.178	6.6661	11.0298	11.6994	4766	340	4290	236	3913	587	1853	168
JCVI_39578	At2g25140/F13D4.100	20.2.1	20	AT2G25140	Hsp101-4	13.1772	11.6627	19.3254	15.5573	14.6613	41719	3166	32539	2790	15441	799	16024	1030
CN725708	Low molecular weight heat-shock protein	20.2.1	20	AT3G46230	Hsp17.4-CI	12.7038	11.8703	80.1029	297.167	43.5272	79856	6286	59945	5050	33483	418	8915	30
BQ791001	Heat shock protein 70	20.2.1	20	AT5G09590	mtHsc70-2	11.4218	11.6324	11.0932	13.0132	11.7683	21119	1849	24021	2065	15586	1405	7886	606
JCVI_5164	T24D18.14 protein	20.2.1	20	AT1G16030	Hsp70b	11.1142	14.933	19.0792	23.9956	16.6027	12259	1103	11588	776	16141	846	5471	228
JCVI_10184	ClpB heat shock protein-like	20.2.1	20	AT5G15450	Hsp101-3	10.8084	10.9188	20.5627	15.2184	13.8627	123065	11386	123350	11297	72093	3506	45092	2963
JCVI_29269	70kD heat shock protein	20.2.1	20	AT2G32120	Hsp70t-2	10.2097	9.6354	17.857	21.7731	13.9847	87252	8546	63690	6610	76678	4294	48271	2217
H74670	Heat-shock protein 84 homolog	20.2.1	20	AT5G56030	Hsp90-2	10.0847	14.013	5.56221	6.16476	8.34333	92406	9163	30198	2155	22933	4123	7558	1226
JCVI_25959	Putative heat shock protein	20.2.1	20	AT3G07770	Hsp90-6	9.88582	9.09529	13.3401	16.393	11.8416	7879	797	7731	850	4629	347	4672	285
JCVI_33458	Chloroplast HSP70	20.2.1	20	AT4G24280	cpHsc70-1	9.04881	8.06797	11.5343	16.7043	10.8904	21690	2397	18992	2354	9585	831	6214	372
JCVI_2382	Heat shock protein 81-2	20.2.1	20	AT5G56010	Hsp90-4	8.75074	13.0847	5.48805	6.25141	7.91682	124383	14214	101825	7782	66334	12087	29988	4797
JCVI_14292	Heat stress transcription factor B-2b	20.2.1	20	AT4G11660	HsfB2b	7.92342	7.51982	7.56753	8.76115	7.92791	7036	888	4933	656	4987	659	3338	381
JCVI_28384	Heat stress transcription factor B-2b	20.2.1	20	AT4G11660	HsfB2b	7.92096	8.30151	6.5487	8.73881	7.83223	4309	544	3304	398	2017	308	1171	134
EV224667	Heat shock protein 81-3	20.2.1	20	AT5G56030	Hsp90-2	7.85114	6.36078	3.34913	3.41519	4.88875	111761	14235	114812	18050	70814	21144	77098	22575
CD828159	Heat shock protein 70	20.2.1	20	AT5G09590	mtHsc70-2	7.36332	8.88878	5.72053	7.65232	7.31621	8350	1134	8951	1007	5629	984	2311	302
JCVI_12640	Hsp 70-like protein	20.2.1	20	AT4G24280	cpHsc70-1	5.74257	5.20427	5.00653	3.74178	4.8643	53337	9288	51897	9972	21463	4287	9448	2525
EE531178	Putative heat shock protein	20.2.1	20	AT3G07770	Hsp90-6	5.56687	5.29933	6.3356	9.31229	6.45906	14652	2632	15119	2853	8401	1326	8409	903
JCVI_13893	Mitochondrial heat shock 22 kd protein-like	20.2.1	20	AT5G51440	Hsp23.5-M	4.92221	4.72468	3.53903	2.8125	3.90056	9618	1954	6950	1471	3355	948	1710	608
JCVI_8870	Endoplasmin homolog precursor	20.2.1	20	AT4G24190	Hsp90-7	4.49661	4.24802	3.54347	4.1182	4.08603	22528	5010	17128	4032	10882	3071	9233	2242
JCVI_1143	Heat shock cognate protein HSC70	20.2.1	20	AT5G02500	Hsc70-1	4.13901	5.63305	2.38171	2.25889	3.34662	31233	7546	56077	9955	18906	7938	9720	4303
EV090980	Hsp 70-like protein	20.2.1	20	AT4G24280	cpHsc70-1	4.04465	3.54282	3.66979	3.28645	3.62577	43298	10705	35701	10077	17226	4694	8880	2702
JCVI_30830	Chaperone protein dnaJ 3	20.2.1	20	AT3G44110	DnaJ-A3	3.71329	3.45614	3.78305	3.72838	3.66799	50471	13592	37786	10933	42355	11196	27590	7400
JCVI_20755	ATP binding	20.2.1	20	AT3G07770	Hsp90-6	3.60537	3.68102	5.42637	3.99288	4.11792	37348	10359	29669	8060	15514	2859	12330	3088
EE556987	Mitochondrial heat shock 22 kd protein-like	20.2.1	20	AT5G51440	Hsp23.5-M	3.57204	3.08976	3.04101	2.24253	2.94543	12595	3526	8055	2607	5042	1658	2552	1138
JCVI_24890	Heat stress transcription factor B-1	20.2.1	20	AT4G36990	HsfB1	3.50421	3.5476	5.7026	8.03397	4.8852	15818	4514	14272	4023	23911	4193	26488	3297
JCVI_6152	Chaperone protein dnaJ 2	20.2.1	20	AT5G22060	DnaJ-A2	3.45702	3.08147	3.27171	3.23396	3.25831	62814	18170	72091	23395	42349	12944	45256	13994
EX101623	Heat-shock protein	20.2.1	20	AT4G28480	DnaJ-B14	3.39862	3.13414	2.80323	2.95368	3.06451	3436	1011	3645	1163	3647	1301	2168	734
JCVI_32257	Heat-shock protein	20.2.1	20	AT4G28480	DnaJ-B14	3.18228	3.23882	2.15689	2.43566	2.71264	4382	1377	5940	1834	3602	1670	2404	987
JCVI_32529	Chaperone protein dnaJ 20, chloroplast precursor	20.2.1	20	AT4G13830	DnaJ-C20	3.15571	2.68234	5.43452	5.7046	4.02485	8208	2601	7186	2679	2739	504	2356	413
AM056728	Endoplasmin homolog precursor	20.2.1	20	AT4G24190	Hsp90-7	3.02383	3.83897	2.3254	2.23989	2.78852	6979	2308	5674	1478	4202	1807	1606	717
EV148416	SHEPHERD	20.2.1	20	AT4G24190	Hsp90-7	2.89678	3.06404	2.76324	2.35654	2.75725	55146	19037	48277	15756	59324	21469	43351	18396
JCVI_3562	Putative DNAJ protein	20.2.1	20	AT3G44110	DnaJ-A3	2.73909	2.49739	2.46294	2.52708	2.55441	13364	4879	15329	6138	11662	4735	12413	4912
JCVI_1845	Endoplasmin homolog precursor	20.2.1	20	AT4G24190	Hsp90-7	2.60985	2.94335	2.51503	2.00131	2.49361	17640	6759	14911	5066	12296	4889	10685	5339
JCVI_17313	Heat shock like protein	20.2.1	20	AT3G07770	Hsp90-6	2.49586	2.50493	3.32852	2.84285	2.77336	26828	10749	27161	10843	10142	3047	8213	2889
JCVI_15996	Genomic DNA, chromosome 3, P1 clone: MAG2	20.2.1	20	AT3G14200	DnaJ-C59	2.46975	2.16399	2.16216	2.26089	2.26084	31840	12892	23462	10842	28493	13178	24040	10633
JCVI_31095	ClpB heat shock protein-like	20.2.1	20	AT5G15450	Hsp101-3	2.3536	2.76663	3.58571	3.16851	2.93277	2942	1250	6781	2451	2761	770	1429	451
JCVI_18467	Putative DnaJ protein	20.2.1	20	AT5G48030	DnaJ-A30	2.11983	2.09609	3.94336	3.81735	2.8598	1486	701	1287	614	2228	565	836	219
JCVI_11973	Putative heat-shock protein	20.2.1	20	AT1G79920		4.37481	4.2973	5.14834	3.93438	4.41748	17088	3906	13038	3034	21448	4166	12531	3185
CV545685	Luminal-binding protein 1 precursor	20.2.1	20	AT5G28540		3.65903	9.86111	9.08636	9.58466	7.48712	1277	349	1420	144	7260	799	3000	313
JCVI_16780	At1g62740	20	20	AT1G62740		2.91886	2.76283	2.76067	2.45023	2.71767	24066	8245	22995	8323	12804	4638	13981	5706
JCVI_10537	Putative uncharacterized protein At5g54430	20.2.99	20	AT5G54430		2.914	2.88095	2.83581	2.56586	2.79566	43812	15035	23739	8240	19811	6986	18351	7152
ES909645	Expressed protein	20.2.99	20	AT2G47710		2.88938	2.56194	4.6331	3.29939	3.26152	45476	15739	49302	19244	11365	2453	11825	3584
JCVI_20125	UPF0057 membrane protein At2g24040	20.2.3	20	AT2G24040		2.83551	2.68222	4.11102	3.05037	3.12505	12567	4432	5115	1907	9924	2414	2059	675
JCVI_18037	Ankyrin-like protein	20.2.3	20	AT5G64030		2.74403	2.79529	2.48204	2.71649	2.68169	5167	1883	4984	1783	2142	863	2817	1037
ES969062	Putative uncharacterized protein	20.2.99	20	AT2G47710		2.62209	2.27414	4.35053	3.24689	3.02949	21058	8031	21593	9495	7422	1706	5484	1689
EL590925	Putative uncharacterized protein At5g54430	20.2.99	20	AT5G54430		2.4009	2.6424	2.2401	2.57095	2.45857	15469	6443	23956	9066	13799	6160	22159	8619
EV142532	Ankyrin-like protein	20.2.3	20	AT5G64030		2.35377	2.41431	2.11392	2.143	2.25251	2342	995	2733	1132	2171	1027	2143	1000
JCVI_17388	Luminal-binding protein 1 precursor	20.2.1	20	AT5G28540		2.28927	2.30958	2.06284	2.1986	2.21289	65235	28496	52663	22802	58597	28406	73132	33263
JCVI_35153	T12C24.6	21.6	21	AT1G12520		3.43909	2.8465	3.97984	4.47047	3.63282	7143	2077	6268	2202	2567	645	2271	508
JCVI_6035	Cytochrome b5	21.99	21	AT5G53560		3.01792	3.05283	3.45565	3.36532	3.2173	3199	1060	1618	530	7675	2221	1999	594
JCVI_17	Ascorbate peroxidase	21.2.1	21	AT1G07890		2.82483	2.63306	2.43013	2.63642	2.62739	122493	43363	104293	39609	116352	47879	86886	32956
ES952545	Ascorbate peroxidase	21.2.1	21	AT1G07890		2.694	2.61993	2.20121	2.53175	2.50433	45604	16928	34494	13166	60170	27335	31062	12269
JCVI_38444	Putative uncharacterized protein	21.5.1	21	AT5G06290		2.49804	2.35261	3.28678	3.00958	2.76125	6992	2799	4150	1764	3083	938	2513	835
EE563784	Cytochrome b5	21.99	21	AT5G53560		2.30854	2.63951	2.13706	2.57821	2.40713	2731	1183	2138	810	8529	3991	3148	1221
JCVI_41241	Genomic DNA, chromosome 5, TAC clone:K3K7	21.1	21	AT5G51010		2.21195	2.13146	5.03984	4.96952	3.29645	4404	1991	3632	1704	6325	1255	3424	689
JCVI_36356	AT3g06200/F28L1_14	23.4.2	23	AT3G06200		6.49101	5.44252	5.15168	6.66486	5.90151	7945	1224	11598	2131	6589	1279	13543	2032
JCVI_30402	Abscisic acid 8'-hydroxylase 4	26.10	26	AT3G19270	CYP707A4	43.4347	49.0087	15.7717	106.105	43.4442	18286	421	28082	573	1451	92	2016	19
JCVI_11577	Glutathione S-transferase 103-1A	26.9	26	AT2G29450		11.6112	9.89711	4.21394	2.84061	6.09006	60239	5188	44151	4461	3447	818	1301	458
JCVI_1508	Putative uncharacterized protein F24A6.100	26.18	26	AT4G25260		7.54797	7.56684	4.82727	4.5563	5.9534	3540	469	4472	591	3717	770	2711	595
JCVI_656	Glutathione S-transferase 103-1A	26.9	26	AT2G29450		3.60378	4.08485	5.31334	6.01224	4.65677	125970	34955	109335	26766	49260	9271	27512	4576
EV003450	Putative phragmoplastin	26.17	26	AT1G10290		2.51979	2.67513	2.76969	3.02182	2.74064	9870	3917	8745	3269	2778	1003	4294	1421
JCVI_16219	Separation anxiety protein-like	26.24	26	AT5G11340		2.40202	2.713	2.14039	2.3287	2.3873	2378	990	1503	554	2973	1389	1339	575
JCVI_5383	Pectinesterase like protein	26.7	26	AT5G66920		2.23746	2.27613	5.83475	5.30233	3.54291	3345	1495	3528	1550	1377	236	1140	215
JCVI_634	Glutathione transferase	26.9	26	AT1G78380		2.05482	2.49858	2.2562	2.11976	2.22604	137231	66785	145560	58257	133224	59048	71506	33733
JCVI_24249	Dehydration-responsive element-binding protein 2A	27.3.3	27	AT5G05410	DREB2A	22.9578	26.8242	22.2391	18.9653	22.5753	3811	166	2441	91	5115	230	3281	173
JCVI_24064	At5g37340	27.3.99	27	AT5G37340	ZPR1 zinc-finger domain protein	18.4544	17.4065	29.7492	59.562	27.4672	28549	1547	25135	1444	28827	969	15367	258
JCVI_3973	Putative uncharacterized protein	27.3.20	27	AT5G05090	Homeodomain-like superfamily protein	16.3947	11.3675	7.79633	6.67394	9.92339	38462	2346	32977	2901	19140	2455	11012	1650
EX057175	At5g37340	27.3.99	27	AT5G37340	ZPR1 zinc-finger domain protein	10.0322	14.5558	10.9901	15.3412	12.5263	5297	528	5735	394	4429	403	1304	85
JCVI_1706	Pre-mRNA-splicing factor SF2	27.1.1	27	AT1G09140	SR30	8.8719	8.64029	8.97863	10.4402	9.20695	2147	242	2402	278	2101	234	2443	234
JCVI_8055	Putative splicing factor	27.1.1	27	AT1G55310	SR33	7.47067	6.21183	6.71143	5.49143	6.43087	42665	5711	35072	5646	43282	6449	27858	5073
EE434796	Putative uncharacterized protein	27.1.1	27	AT1G55310	SR33	7.44595	7.67431	5.3926	5.88432	6.52549	8816	1184	6362	829	9038	1676	3866	657
JCVI_42159	Unknown	27.1.1	27	AT1G09140	SR30	7.36336	6.25518	7.82276	8.25069	7.38399	12017	1632	16620	2657	11961	1529	18036	2186
JCVI_21299	SF2/ASF-like splicing modulator Srp30	27.1.1	27	AT1G09140	SR30	6.53889	5.20796	7.02773	5.60281	6.0513	8154	1247	5885	1130	9122	1298	4387	783
JCVI_19788	EPR1	27.3.26	27	AT1G18330	EPR1	5.99034	6.02512	5.57237	6.53125	6.02023	2480	414	5037	836	847	152	1254	192
JCVI_12880	Putative CCR4-associated factor	27.1.19	27	AT2G32070		5.26533	4.52976	3.78626	4.26643	4.43041	31513	5985	23215	5125	11408	3013	9480	2222
ES967170	Heat stress transcription factor A-7a	27.3.23	27	AT3G51910	HsfA7a	148	120.891	18.0246	39.5572	59.7636	12876	87	17771	147	12455	691	21796	551
EL592483	Heat stress transcription factor A-7a	27.3.23	27	AT3G51910	HsfA7a	122.359	92.5062	21.0361	49.8615	58.6995	9544	78	14801	160	15146	720	19795	397
BG543639	At3g51910	27.3.23	27	AT3G51910	HsfA7a	117.864	122.301	49.4516	130.226	98.1575	6954	59	8928	73	6132	124	6902	53
JCVI_39942	Heat stress transcription factor A-7a	27.3.23	27	AT3G51910	HsfA7a	114.57	80.75	16.5033	28.8009	45.7929	26924	235	36176	448	22329	1353	32833	1140
JCVI_25058	Zinc finger protein	27.3.11	27	AT5G59820	ZAT12	5.0468	5.66905	9.41193	6.74118	6.52732	4098	812	2381	420	6626	704	1719	255
JCVI_16876	Zinc finger A20 and AN1 domain-containing stress-associated protein 3	27.3.99	27	AT2G27580		4.80072	3.63768	2.58479	2.5267	3.26797	24066	5013	18283	5026	18215	7047	23703	9381
JCVI_15635	Heat stress transcription factor B-2a	27.3.23	27	AT5G62020	HsfB2a	21.6811	16.6814	71.8219	55.9114	34.7151	8499	392	5655	339	5243	73	4417	79
EX099869	Heat stress transcription factor C-1	27.3.23	27	AT3G24520	HsfC1	5.595	5.70027	6.07165	5.02525	5.58522	1119	200	2092	367	1949	321	995	198
JCVI_27868	U2 snRNP auxiliary factor, small subunit	27.1.1	27	AT5G42820		4.64328	3.95293	4.88676	6.37405	4.88985	7016	1511	7558	1912	8933	1828	7566	1187
EV135969	EPR1	27.3.26	27	AT1G18330	EPR1	4.43418	4.19833	4.59916	6.69176	4.89246	16708	3768	28112	6696	4360	948	9335	1395
JCVI_29947	Uncharacterized protein At3g17611	27.3.99	27	AT3G17611		4.35906	3.90186	4.29787	4.33101	4.2182	2598	596	1471	377	3232	752	1243	287
EV103797	Putative uncharacterized protein	27.3.25	27	AT3G47680		4.12208	6.07251	2.73994	3.56577	3.95453	2296	557	2010	331	3403	1242	2250	631
JCVI_18069	Putative RING zinc finger protein	27.3.99	27	AT3G10815		3.3459	3.89932	6.25797	10.4305	5.40207	2573	769	3447	884	2159	345	1575	151
EV133541	F7O18.17 protein	27.4	27	AT3G04500		3.21591	2.66132	2.913	2.97056	2.93356	14835	4613	6302	2368	11250	3862	6559	2208
EE450348	Genomic DNA, chromosome 5, P1 clone:MKP11	27.3.26	27	AT5G17300		3.11637	2.96268	7.49231	13.3235	5.50988	4874	1564	3493	1179	1948	260	1359	102
JCVI_30578	Protein At3g03300	27.1.20	27	AT3G03300		3.09763	2.92634	2.54058	2.35962	2.71508	6790	2192	5721	1955	3412	1343	2244	951
EX125145	Probable WRKY transcription factor 46	27.3.32	27	AT2G46400		3.09631	2.75066	2.20952	2.81255	2.69724	10481	3385	9322	3389	6264	2835	7622	2710
CX281027	Putative spliceosome associated protein	27.1.1	27	AT2G18510		3.0941	2.84865	3.74369	3.81164	3.34885	23970	7747	15283	5365	18097	4834	18738	4916
EE433170	CORYMBOSA2	27.1.21	27	AT4G20910		2.89946	2.9451	3.6225	2.75	3.03696	2134	736	1985	674	1996	551	2233	812
JCVI_23934	F14N23.5	27.3.67	27	AT1G10170		2.80596	2.20038	2.0554	2.39446	2.34785	3485	1242	3459	1572	1484	722	1384	578
JCVI_39821	Protein At3g03300	27.1.20	27	AT3G03300		2.69276	3.04314	2.13959	2.40341	2.54782	1823	677	2328	765	935	437	846	352
EX138365	Protein At1g55300	27.3	27	AT1G55300		2.54973	2.41496	2.19923	2.29693	2.3616	1897	744	2002	829	3433	1561	1346	586
JCVI_10082	Putative uncharacterized protein At3g07220/T1B9_11	27.3.48	27	AT3G07220		2.53052	2.16473	3.30353	3.26994	2.77353	19981	7896	15480	7151	9349	2830	10575	3234
JCVI_22679	Histone deacetylase HDT3	27.3.55	27	AT5G03740		2.52041	2.43751	2.48748	2.21441	2.4119	27165	10778	18118	7433	39735	15974	22711	10256
JCVI_15645	Serine/arginine-rich protein, putative; 48931-50251	27.3	27	AT1G55300		2.49464	2.46396	2.77186	2.50743	2.55659	3026	1213	3282	1332	5674	2047	2026	808
EV108331	Remorin	27.3.99	27	AT5G23750		2.48649	2.53554	2.71403	3.44908	2.77168	30278	12177	38241	15082	2980	1098	2066	599
JCVI_35	T22C5.18	27.3.11	27	AT1G27730		2.48143	2.21157	2.7626	3.4589	2.69101	8819	3554	7453	3370	4166	1508	6859	1983
EV108070	Remorin	27.3.99	27	AT5G23750		2.43706	2.56294	2.82384	3.69647	2.84157	30551	12536	34510	13465	3174	1124	1778	481
JCVI_42563	Putative salt tolerance-like protein At1g78600	27.3.7	27	AT1G78600		2.39709	2.07026	2.13329	2.00214	2.14567	5928	2473	4538	2192	3409	1598	3738	1867
JCVI_30532	Putative uncharacterized protein F18A5.60	27.2	27	AT4G13670		2.36779	2.26589	3.33618	4.98734	3.0738	1191	503	1747	771	2342	702	1182	237
JCVI_8572	Putative uncharacterized protein At3g62800	27.4	27	AT3G62800		2.32626	2.36125	2.64539	2.86286	2.53964	9319	4006	6484	2746	9116	3446	4864	1699
JCVI_5124	MYB-like protein	27.3.25	27	AT4G34990		2.2471	2	5.02284	6.13534	3.43052	5820	2590	5130	2615	1979	394	1632	266
EE519126	Zinc finger A20 and AN1 domain-containing stress-associated protein 5	27.3.99	27	AT3G12630		2.22687	2.07859	2.02783	2.25973	2.14604	10856	4875	10526	5064	7797	3845	4411	1952
JCVI_32267	Putative uncharacterized protein At2g20280	27.3.99	27	AT2G20280		2.20475	2.03101	2.20719	2.533	2.23685	1949	884	2358	1161	1289	584	2533	1000
JCVI_29586	Probable mediator complex subunit SOH1	27.3.99	27	AT5G19910		2.11753	2.05681	3.32644	3.56515	2.68083	2126	1004	1919	933	2894	870	2271	637
EX063904	Unknown	27.1.1	27	AT1G02840		2.09187	2.26945	2.1419	2.36026	2.21337	1776	849	2771	1221	1600	747	1081	458
EE521158	Putative uncharacterized protein T21H19_180	27.4	27	AT5G16260		2.07385	2.12832	2.49372	2.83493	2.36347	2022	975	2803	1317	2778	1114	3263	1151
EE417500	Putative replication factor C; 24844-22715	28.1	28	AT1G77470		3.43726	4.13855	3.80614	3.55361	3.72438	1808	526	2061	498	3593	944	1624	457
CX193483	F2H15.10	29.5.7	29	AT1G17870	EGY3	57.3191	63.3303	31.0286	96.1677	57.3687	26768	467	34325	542	17376	560	15483	161
ES265899	FtsH-like protein Pftf-like	29.5.7	29	AT5G15250	FTSH6	22.9957	64.6613	33.712	75.2195	44.0658	5335	232	4009	62	12878	382	12336	164
JCVI_5623	Putative uncharacterized protein T1P2.12	29.5.11.4.3.3	29	AT1G30070		17.5275	15.2939	20.3873	21.6845	18.554	28009	1598	34350	2246	39898	1957	28797	1328
JCVI_20545	Protein-methionine-S-oxide reductase	29.4	29	AT4G25130	MSRA4	12.6347	7.89538	14.4075	20.7204	13.1365	4877	386	3245	411	12304	854	8226	397
JCVI_9880	F-box/LRR-repeat protein 5	29.5.11.4.3.2	29	AT1G77000	SKP2B	11.0672	7.76904	7.88414	9.20402	8.8876	17619	1592	12648	1628	18985	2408	12361	1343
JCVI_29640	Ubiquitin	29.5.11.1	29	AT4G02890		10.1913	8.57762	18.1856	19.0874	13.1983	2344	230	2376	277	1764	97	1966	103
JCVI_18054	Putative uncharacterized protein AT4g11260	29.4	29	AT4G23570	SGT1A	10.0956	8.91623	9.40497	11.0036	9.82429	15628	1548	15434	1731	9847	1047	9232	839
JCVI_4027	T5A14.7 protein	29.5.11.4.2	29	AT1G55530		10.0294	7.32046	8.47213	9.08948	8.67134	17040	1699	21793	2977	12310	1453	10971	1207
JCVI_24968	Unknown	29.4	29	AT4G23570	SGT1A	9.76756	8.79393	10.4497	9.73776	9.66902	83161	8514	71310	8109	69762	6676	47121	4839
JCVI_15245	T24P13.19	29.5.11.4.2	29	AT1G26800		9.21205	6.80278	12.5279	13.6067	10.1664	78413	8512	81130	11926	34740	2773	40031	2942
JCVI_39663	T5A14.7 protein	29.5.11.4.2	29	AT1G55530		9.17734	9.01572	8.03846	10.3212	9.10238	3726	406	2867	318	1881	234	1414	137
JCVI_9910	Zinc finger, C3HC4 type (RING finger) containing protein	29.5.11.4.2	29	AT5G47610		8.79142	7.08615	4.51857	6.37875	6.50956	9020	1026	6498	917	3285	727	2341	367
JCVI_6897	Elongation factor 1-beta 1	29.2.4	29	AT5G12110	translation elongation factor EF1B	8.61843	10.4293	10.9823	13.6445	10.7729	19831	2301	28305	2714	124682	11353	69505	5094
EL592658	Unknown	29.5.5	29	AT3G59520		7.11616	5.79487	6.36638	10.4419	7.23586	2818	396	1582	273	4431	696	1347	129
JCVI_9719	GrpE like protein	29.6	29	AT4G26780		6.79148	7.3349	5.29434	7.21154	6.60389	6221	916	6242	851	4119	778	4500	624
JCVI_14664	F7A19.29 protein	29.5.11.4.2	29	AT1G14200		6.59541	4.58556	4.59004	4.69187	5.05183	94189	14281	50166	10940	36881	8035	39346	8386
EE530139	NEDD8-activating enzyme E1 catalytic subunit	29.5.11.2	29	AT5G19180		6.31675	7.57222	4.42918	3.51347	5.22329	11427	1809	9541	1260	7286	1645	2087	594
JCVI_7807	Protein At5g25560	29.5.11.4.2	29	AT5G25560		6.27903	5.41935	5.08106	5.09778	5.44871	91498	14572	67162	12393	22128	4355	23149	4541
JCVI_5269	F7A19.29 protein	29.5.11.4.2	29	AT1G14200		6.23852	4.73362	9.33282	10.6636	7.36287	18335	2939	11053	2335	12030	1289	10301	966
JCVI_26486	T24P13.19	29.5.11.4.2	29	AT1G26800		6.09981	5.06095	12.9118	10.0909	7.96372	3178	521	2242	443	1317	102	1110	110
EE548285	APO protein 1, chloroplast precursor	29.8	29	AT1G64810		5.79607	4.83019	4.77821	6.22293	5.37142	7674	1324	4864	1007	2456	514	1954	314
JCVI_24299	70 kDa peptidyl-prolyl isomerase	29.6	29	AT3G25230		5.56657	5.57302	3.88549	3.46845	4.52184	124797	22419	164811	29573	157335	40493	131829	38008
JCVI_24960	GrpE like protein	29.6	29	AT4G26780		5.439	4.70027	6.34208	6.33419	5.66097	14087	2590	10585	2252	13052	2058	12282	1939
JCVI_23660	Ubiquitin-conjugating enzyme E2 7	29.5.11.3	29	AT5G59300		5.09234	5.26742	6.27778	8.31858	6.11776	2592	509	2344	445	1356	216	940	113
JCVI_39258	Putative uncharacterized protein T16L24.70	29.5.5	29	AT3G59520		4.9507	3.81994	5.66365	7.12353	5.25568	1406	284	1188	311	3132	553	1211	170
JCVI_24193	T5A14.7 protein	29.5.11.4.2	29	AT1G55530		4.76206	4.24695	4.65638	4.73676	4.59569	4443	933	2786	656	3320	713	3041	642
JCVI_1880	70 kDa peptidyl-prolyl isomerase	29.6	29	AT3G25230		4.70482	6.35634	2.86712	2.49927	3.82606	22569	4797	22743	3578	18599	6487	8545	3419
EE460387	F-box/LRR-repeat protein 5	29.5.11.4.3.2	29	AT1G77000	SKP2B	4.52713	3.71346	3.80269	5.22145	4.27436	2336	516	2566	691	3392	892	2240	429
JCVI_25262	T5A14.7 protein	29.5.11.4.2	29	AT1G55530		4.04385	2.9117	3.61911	4.59497	3.74073	4703	1163	4056	1393	2841	785	2008	437
EV123189	Peptidyl-prolyl cis-trans isomerase	29.6	29	AT4G25340		4.01896	3.6233	5.30718	5.43271	4.52662	1696	422	1866	515	3179	599	3189	587
JCVI_3669	Putative chloroplast protein import component	29.3.3	29	AT4G03320		3.84928	3.52675	3.47348	4.96715	3.91207	5312	1380	5932	1682	4585	1320	4838	974
AM394993	Translation initiation factor-like protein	29.2.3	29	AT5G54940		3.78797	2.88024	4.08458	3.06478	3.41858	93362	24647	46297	16074	21926	5368	4873	1590
JCVI_26596	Inner mitochondrial membrane protein	29.3.2	29	AT1G72750		3.45074	3.17811	3.79046	5.40327	3.87131	13030	3776	9814	3088	11758	3102	14524	2688
JCVI_8489	Translation initiation factor-like protein	29.2.3	29	AT5G54940		3.32644	2.89035	2.97629	2.80643	2.99357	132635	39873	71672	24797	50582	16995	23849	8498
JCVI_41852	F-box protein At5g46170	29.5.11.4.3.2	29	AT5G46170		3.28037	3.05263	3.49337	3.87267	3.41164	3159	963	2088	684	2634	754	1247	322
EE402816	At1g04130/F20D22_10	29.4	29	AT1G04130		3.27234	3.26337	3.76741	3.82338	3.52171	4614	1410	4027	1234	4762	1264	4416	1155
EE549327	F-box protein At5g46170	29.5.11.4.3.2	29	AT5G46170		3.25579	2.86848	2.9955	4.24373	3.30089	3093	950	2530	882	1330	444	1184	279
JCVI_17038	F28L1.13 protein	29.5.11.4.5.2	29	AT3G06190		3.24812	3.30962	2.95199	4.83071	3.51871	2160	665	1582	478	2152	729	1227	254
JCVI_24559	GloEL protein; chaperonin, 60 kDa	29.6	29	AT3G13470	Cpn60-b(2)	33.8593	36.8977	46.8701	52.3301	41.839	59457	1756	41473	1124	47620	1016	21560	412
JCVI_8582	10 kDa chaperonin	29.6	29	AT1G14980	Cpn10(1)	14.8	16.6806	5.3953	18.386	12.5096	1554	105	1201	72	2525	468	1048	57
JCVI_24920	Chaperonin CPN60, mitochondrial precursor	29.6	29	AT3G23990	Cpn60(2)	6.03889	5.01518	4.17424	4.16402	4.78998	112100	18563	115986	23127	65164	15611	73574	17669
JCVI_11378	10 kDa chaperonin	29.6	29	AT1G14980	Cpn10(1)	6.03391	5.74991	6.3954	6.39237	6.13688	18506	3067	15335	2667	29470	4608	21619	3382
EV146186	Heat shock cognate 70 kDa protein 1	29.6	29	AT5G02490	Hsc70-2	4.78061	4.21682	3.61674	3.86765	4.09787	29243	6117	38508	9132	7172	1983	11046	2856
JCVI_288	20 kDa chaperonin, chloroplast precursor	29.6	29	AT5G20720	Cpn21	4.10444	3.39648	3.54506	3.76601	3.69358	60561	14755	54843	16147	55271	15591	30983	8227
JCVI_31240	T-complex protein 1, delta subunit	29.6	29	AT3G18190	CCT-d	3.69567	3.17253	2.64743	2.61745	3.00228	20134	5448	19289	6080	15371	5806	14006	5351
JCVI_10029	Chaperonin CPN60-like 2, mitochondrial precursor	29.6	29	AT3G13860	Cpn60(3)	3.60424	4.0936	2.70244	3.46809	3.42919	1020	283	1662	406	1108	410	815	235
JCVI_40859	Putative uncharacterized protein F28B23.7	29.5.11	29	AT1G26270		2.9975	2.70245	3.19089	3.68573	3.1242	7203	2403	4078	1509	6586	2064	5735	1556
JCVI_36769	Putative chloroplast GrpE protein	29.6	29	AT5G17710		2.98598	3.01773	3.31272	3.41857	3.17833	58134	19469	32003	10605	12479	3767	14505	4243
EX079315	20 kDa chaperonin, chloroplast precursor	29.6	29	AT5G20720	Cpn21	3.45732	3.42816	2.87	2.82538	3.13105	16851	4874	19232	5610	24880	8669	7281	2577
JCVI_3603	Chaperonin CPN60-like 2, mitochondrial precursor	29.6	29	AT3G13860	Cpn60(3)	3.3968	3.41422	3.03706	3.71451	3.38204	4032	1187	5473	1603	5081	1673	4684	1261
JCVI_7014	Putative uncharacterized protein F28B23.7	29.5.11	29	AT1G26270		2.89806	2.52268	3.12088	3.92146	3.07556	12424	4287	5840	2315	8623	2763	6341	1617
JCVI_23680	Peptidyl-prolyl cis-trans isomerase	29.6	29	AT4G25340		2.89005	2.53882	4.7875	5.10427	3.65927	4994	1728	2714	1069	6511	1360	3231	633
JCVI_29940	Expressed protein	29.5.11.4.2	29	AT2G40830		2.82912	2.44087	3.27752	4.17089	3.11704	5265	1861	4479	1835	4854	1481	3295	790
JCVI_11859	F21O3.8 protein	29.5.11.4.2	29	AT3G07370		2.82754	2.5776	3.3273	3.15781	2.95819	24659	8721	18203	7062	15615	4693	10225	3238
EV217560	F-box/Kelch-repeat protein At1g80440	29.5.11.4.3.2	29	AT1G80440		2.75209	2.05518	2.46064	3.27326	2.59798	51398	18676	24919	12125	4439	1804	3342	1021
JCVI_24902	Putative 26S proteosome regulatory subunit	29.5.11.20	29	AT3G03060		2.7439	2.55109	3.29157	3.26683	2.94548	1800	656	1398	548	1445	439	1310	401
JCVI_28811	Chaperonin CPN60-like 1, mitochondrial precursor	29.6	29	AT2G33210	Cpn60(1)	2.37202	2.38533	2.51563	2.27264	2.38485	13753	5798	9298	3898	6679	2655	4918	2164
EV131354	Putative chloroplast GrpE protein	29.6	29	AT5G17710		2.69534	2.56638	2.53076	3.09641	2.71338	10935	4057	5297	2064	3209	1268	1895	612
EV017026	F7H2.1 protein	29.5.11.4.3.2	29	AT1G15670		2.68	2.58952	2.99647	3.90769	3.00242	2144	800	1186	458	2544	849	1778	455
JCVI_4513	Putative elongation factor P	29.2.4	29	AT3G08740		2.5255	2.54766	2.98796	3.31964	2.82643	13865	5490	12402	4868	9675	3238	4850	1461
JCVI_2397	metalloendopeptidase	29.5	29	AT1G06900		2.31212	2.19934	2.23117	2.0578	2.19816	20786	8990	13339	6065	11495	5152	7939	3858
JCVI_1069	Ubiquitin	29.5.11.1	29	AT5G20620		2.28356	3.17028	2.3748	2.67558	2.60429	29056	12724	16365	5162	12007	5056	12008	4488
JCVI_26362	Expressed protein	29.5.11.4.2	29	AT2G40830		2.27656	2.12135	3.57185	3.29774	2.74632	5721	2513	6171	2909	7233	2025	4386	1330
JCVI_631	Peptidyl-prolyl cis-trans isomerase	29.6	29	AT5G13410		2.26566	2.251	3.70776	4.7129	3.0725	2243	990	2807	1247	3248	876	1937	411
BG544222	F7H2.1 protein	29.5.11.4.3.2	29	AT1G15670		2.25849	2.20864	2.57855	4.42483	2.74665	5251	2325	2964	1342	5072	1967	3208	725
EE522768	Putative elongation factor P	29.2.4	29	AT3G08740		2.16617	2.3041	2.42589	2.96947	2.4487	4393	2028	3652	1585	3355	1383	1167	393
JCVI_14886	Peptidyl-prolyl cis-trans isomerase	29.6	29	AT4G25340		2.06965	2.11299	2.765	2.5289	2.35156	1248	603	1870	885	2212	800	1750	692
JCVI_13723	Unknown	30.2.22	30	AT3G24550		8.47564	8.08914	4.00179	6.52405	6.50446	3653	431	2904	359	2237	559	2577	395
DY023358	Receptor-kinase isolog, 5' partial; 115640-113643	30.2.3	30	AT1G10850		5.63758	7.89344	2.58885	3.1558	4.3666	840	149	963	122	1486	574	1742	552
JCVI_9802	Calreticulin, putative	30.3	30	AT1G08450		3.52508	3.62998	4.46739	4.37458	3.97664	13635	3868	14941	4116	5754	1288	5267	1204
JCVI_17899	Phytochrome A	30.11	30	AT1G09570		3.10499	2.95979	2.13891	2.31307	2.59673	7896	2543	8465	2860	2325	1087	2283	987
JCVI_28497	T11I18.6 protein	30.3	30	AT3G03950		3.0542	2.65725	3.34961	2.83159	2.96202	2874	941	2070	779	2127	635	1900	671
JCVI_4551	Putative guanine nucleotide regulatory protein	30.5	30	AT1G18070		2.97982	2.45695	2.15213	2.40232	2.4804	9452	3172	7818	3182	6069	2820	3320	1382
DN961805	Calreticulin 3	30.3	30	AT1G08450		2.96084	4.02549	3.74425	3.48148	3.53053	6804	2298	12161	3021	2928	782	1504	432
ES963420	Protein At2g03890	30.4	30	AT2G03890		2.61953	2.56551	2.08761	2.99431	2.54587	3890	1485	6873	2679	977	468	1578	527
JCVI_4265	COP9 signalosome complex subunit 2	30.11.1	30	AT2G26990		2.2591	2.25474	2.43468	2.30346	2.31187	8440	3736	5355	2375	5237	2151	3059	1328
JCVI_21312	Peptidylprolyl isomerase	31.3.1	31	AT5G48570	ROF2	156.177	440.389	146.54	693.633	289.158	132126	846	105253	239	29601	202	20809	30
JCVI_24281	Peptidylprolyl isomerase	31.3.1	31	AT5G48570	ROF2	86.368	139.02	120.786	273.227	141.089	132834	1538	284992	2050	136126	1127	203554	745
JCVI_23095	Probable plastid-lipid-associated protein 1, chloroplast precursor	31.1	31	AT4G04020		5.12363	4.91172	3.94836	3.9075	4.43897	138251	26983	198694	40453	18427	4667	18123	4638
ES939253	Putative uncharacterized protein F24M12.190	31.1	31	AT3G51150		4.91322	5.26047	4.28093	3.76796	4.51865	3567	726	4524	860	4602	1075	3199	849
EE517619	Cell division control protein 48 homolog E	31.2	31	AT5G03340		4.07456	4.22029	6.05118	4.91737	4.75608	119458	29318	99084	23478	37596	6213	47492	9658
JCVI_28657	Cell division control protein 48 homolog E	31.2	31	AT5G03340		3.9835	4.07266	5.64634	4.87543	4.59707	88115	22120	69056	16956	28243	5002	30920	6342
JCVI_42398	Cell division control protein 48 homolog E	31.2	31	AT5G03340		3.83891	4.28629	5.75596	4.79049	4.61527	134381	35005	136317	31803	45167	7847	55287	11541
JCVI_15275	F14P3.5 protein	31.2	31	AT3G02300		3.71348	4.01348	4.08094	3.64103	3.85764	3966	1068	3572	890	2269	556	1704	468
JCVI_34439	Putative uncharacterized protein F5K20_130	31.2	31	AT3G53830		3.14012	2.66429	3.58838	4.2662	3.36408	3765	1199	3365	1263	2964	826	1843	432
EX042384	Putative uncharacterized protein	31.2	31	AT3G53230		3.04821	3.85874	2.66746	4.64305	3.47414	8346	2738	12402	3214	3377	1266	3473	748
JCVI_5246	Putative profilin protein	31.1	31	AT5G56600		2.86643	3.37581	3.20576	3.25424	3.16975	4850	1692	2093	620	3895	1215	1728	531
JCVI_8179	Plastid lipid-associated protein 1, chloroplast precursor	31.1	31	AT4G04020		2.72302	2.38374	2.73621	2.52113	2.58681	41910	15391	28972	12154	7344	2684	4296	1704
JCVI_28724	Ankyrin-like protein	31.1	31	AT3G04710		2.68505	3.0682	2.79839	3.68699	3.03636	2191	816	4409	1437	2429	868	1814	492
EE481731	Protein At3g04710	31.1	31	AT3G04710		2.66895	2.64577	3.12081	3.25849	2.91101	13270	4972	12533	4737	13510	4329	9303	2855
JCVI_36341	F15I1.17 protein	31.4	31	AT1G54090		2.32962	2.38195	4.04251	3.6737	3.01296	4184	1796	4197	1762	1807	447	1914	521
JCVI_155	Putative uncharacterized protein T27E11.130	31.1	31	AT5G53400	BOB1	2.14411	2.38921	2.24497	2.49393	2.31419	15384	7175	14966	6264	25660	11430	26513	10631
JCVI_29636	Putative uncharacterized protein At3g10500	33.99	33	AT3G10500	NAC053/NTL4	12.7713	10.5321	22.9062	50.5789	19.8687	8378	656	10827	1028	3665	160	5766	114
EE413803	AT5g22290/MWD9_7	33.99	33	AT5G22290		7.32193	7.66585	6.93166	10.0262	7.90296	3639	497	3143	410	8013	1156	4211	420
JCVI_36139	At1g67440	33.99	33	AT1G67440		7.04679	6.6816	4.41881	5.06897	5.69868	5271	748	4176	625	4980	1127	3234	638
EV226207	T1F15.10 protein	33.99	33	AT1G67440		4.51097	5.15049	2.25644	4.20465	3.85317	1439	319	2122	412	1751	776	904	215
JCVI_26917	Putative DAG protein	33.99	33	AT3G06790		4.35794	3.64484	3.91447	3.40741	3.81517	1948	447	1447	397	3112	795	2024	594
JCVI_11363	Plastid protein	33.99	33	AT2G33430		4.0625	3.38825	4.85222	5.61667	4.40096	6045	1488	4442	1311	4925	1015	2359	420
JCVI_5003	T17B22.4 protein	33.99	33	AT3G03270		3.68028	4.98299	2.28713	2.07266	3.0535	128140	34818	132428	26576	200410	87625	86463	41716
JCVI_16915	GTP-binding protein-like; root hair defective 3 protein-like	33.99	33	AT5G45160		3.53175	3.53955	2.76176	2.47337	3.03986	2225	630	1745	493	2817	1020	1672	676
JCVI_30616	Unknown	33.99	33	AT1G12060		3.44549	3.72146	8.47586	10.0494	5.74873	2560	743	1630	438	1229	145	814	81
EE548927	Putative uncharacterized protein T16O9.13	33.1	33	AT1G33270		2.74632	2.62195	4.37374	4.43911	3.4386	3919	1427	2365	902	2165	495	1203	271
JCVI_11573	Putative uncharacterized protein	33.99	33	AT1G22090		2.35769	2.3405	2.63977	2.63188	2.48832	7679	3257	9465	4044	6346	2404	6985	2654
JCVI_32497	F12F1.7	33.99	33	AT1G12060		2.15305	2.15529	2.8002	4.65796	2.78924	4164	1934	4011	1861	2747	981	1961	421
JCVI_17638	Atfp6-like protein	34.99	34	AT5G66110		16.4242	17.7143	16.1654	32.1124	19.7136	1084	66	1984	112	12415	768	18850	587
JCVI_18266	F28G4.4 protein	34.5	34	AT1G72660		10.0555	9.65417	14.5527	16.9841	12.4459	23188	2306	22668	2348	15746	1082	9630	567
EV020234	Sodium/hydrogen exchanger 2 (Na(+)/H(+) exchanger 2)	34.14	34	AT3G05030	NHX2	5.80631	6.27706	3.05977	4.46505	4.72381	1289	222	1450	231	2099	686	1661	372
JCVI_31215	Aquaporin	34.19.1	34	AT4G35100		4.9768	4.69053	2.35971	2.43791	3.40418	115621	23232	83787	17863	5248	2224	5183	2126
JCVI_3161	Temperature-induced lipocalin	34.99	34	AT5G58070	TIL1	3.87904	3.2159	5.27715	5.98329	4.45494	13918	3588	16385	5095	66434	12589	51929	8679
JCVI_37469	AT3g62770/F26K9_200	34.99	34	AT3G62770		3.81384	3.36261	3.06894	3.38399	3.39715	14546	3814	7159	2129	3606	1175	2917	862
EV177457	Outer mitochondrial membrane protein porin 1	34.20	34	AT3G01280		3.47213	3.24411	4.31431	5.5098	4.04515	2118	610	4678	1442	5367	1244	5339	969
JCVI_28117	ZIP-like zinc transporter	34.12	34	AT1G60960		3.43084	3.27795	2.65051	2.48723	2.93435	5184	1511	3137	957	7220	2724	4089	1644
JCVI_1700	Outer membrane lipoprotein-like	34.99	34	AT5G58070	TIL1	3.2744	2.69676	5.67635	6.30885	4.21695	46336	14151	33634	12472	64648	11389	55581	8810
JCVI_8176	Outer mitochondrial membrane protein porin 1	34.20	34	AT3G01280		3.0223	2.96233	4.4761	4.64872	3.69446	7589	2511	9121	3079	13576	3033	9409	2024
JCVI_11846	Cation-efflux transporter	34.12	34	AT3G58810		2.94753	2.11347	2.3308	2.67692	2.49689	7640	2592	6668	3155	1536	659	2088	780
EE563777	F14L17.13 protein	34.11	34	AT1G14360		2.69816	2.41488	2.40605	2.49903	2.50184	3084	1143	1688	699	7312	3039	3856	1543
EV121726	Potassium transporter 6	34.15	34	AT1G70300		2.38503	2.44762	3.06941	3.00496	2.70884	3983	1670	2570	1050	3803	1239	3029	1008
EV028461	AT3g62770/F26K9_200	34.99	34	AT3G62770		2.33662	2.1767	3.14083	3.6278	2.75911	5928	2537	2821	1296	2877	916	2271	626
JCVI_5214	Tonoplast intrinsic protein bobTIP26-1	34.19.2	34	AT2G36830		2.18186	2.531	6.24646	6.42543	3.85846	96399	44182	52336	20678	11025	1765	4093	637
JCVI_38990	Import inner membrane translocase subunit TIM50, mitochondrial precursor	34.9	34	AT1G55900		2.12476	2.14735	2.527	3.34855	2.49269	1124	529	1093	509	1170	463	807	241
JCVI_2284	Outer mitochondrial membrane protein porin 1	34.20	34	AT3G01280		2.12378	2.41546	2.28798	2.17396	2.24752	3037	1430	4686	1940	5903	2580	3824	1759
JCVI_31624	Putative uncharacterized protein	10.1.7	10	AT3G51160		0.348824	0.402918	0.450662	0.438741	0.408292	608	1743	718	1782	1192	2645	1171	2669
JCVI_5756	Nonspecific lipid-transfer protein	11.6	11	AT2G44300		0.448613	0.396734	0.398936	0.410042	0.413072	550	1226	413	1041	750	1880	392	956
JCVI_19784	Delta-8 sphingolipid desaturase	11.8.1	11	AT3G61580		0.340071	0.378816	0.42462	0.405655	0.385957	2103	6184	2221	5863	783	1844	703	1733
JCVI_42161	Delta-8 sphingolipid desaturase	11.8.1	11	AT3G61580		0.143662	0.110539	0.384309	0.366599	0.217486	306	2130	236	2135	578	1504	360	982
JCVI_25744	Adenosylhomocysteinase 2	13.2.3.4	13	AT3G23810		0.477994	0.438219	0.388204	0.403482	0.425598	7700	16109	8799	20079	2455	6324	2086	5170
JCVI_22858	Adenosylhomocysteinase	13.2.3.4	13	AT4G13940		0.445124	0.377378	0.493435	0.439739	0.436939	47979	107788	22571	59810	11349	23000	11475	26095
JCVI_56	Adenosylhomocysteinase 1	13.2.3.4	13	AT4G13940		0.407026	0.468692	0.403851	0.447891	0.430999	6164	15144	4798	10237	3020	7478	1444	3224
JCVI_337	Adenosylhomocysteinase 1	13.2.3.4	13	AT4G13940		0.257416	0.276467	0.407934	0.326157	0.311942	12122	47091	11587	41911	9861	24173	7696	23596
JCVI_19097	Farnesylated protein	15.2	15	AT4G38580		0.24471	0.230933	0.437215	0.451167	0.324932	1885	7703	1196	5179	2970	6793	1797	3983
JCVI_488	S-adenosylmethionine synthetase	15.2	15	AT3G17390		0.231747	0.311683	0.435386	0.412745	0.337537	857	3698	787	2525	502	1153	421	1020
JCVI_13416	T24D18.5 protein	16.2.1.7	16	AT1G15950		0.378171	0.440611	0.253425	0.250078	0.320566	4681	12378	3895	8840	2294	9052	1602	6406
JCVI_10975	Phenylalanine ammonia-lyase	16.2.1.1	16	AT3G53260	PAL2	0.370085	0.28222	0.409684	0.378975	0.356851	7831	21160	4892	17334	6151	15014	7603	20062
JCVI_24170	Lipoxygenase 2	17.7.1.2	17	AT3G45140	LOX2	0.305013	0.272363	0.305102	0.217893	0.272608	49973	163839	40355	148166	598	1960	302	1386
EX137235	Putative uncharacterized protein T10D17_10	20.1	20	AT3G44220		0.453314	0.307221	0.438494	0.337297	0.37884	937	2067	451	1468	1351	3081	539	1598
JCVI_24026	Water stress induced protein	20.2.99	20	AT1G54410		0.416154	0.40983	0.259582	0.299362	0.339299	53594	128784	32420	79106	7829	30160	6339	21175
JCVI_16815	Water stress induced protein	20.2.99	20	AT1G54410		0.411521	0.383552	0.351994	0.37474	0.379857	8358	20310	5746	14981	2842	8074	1982	5289
JCVI_5867	Ankyrin-like protein	20.2.3	20	AT1G04430		0.278232	0.387519	0.395833	0.458389	0.373991	3134	11264	2515	6490	779	1968	683	1490
JCVI_34335	Adenosine kinase 2	23.3.2.1	23	AT5G03300		0.378286	0.360829	0.286858	0.312817	0.332675	2763	7304	1881	5213	430	1499	493	1576
JCVI_18617	Putative uncharacterized protein	23.3.2.1	23	AT5G03300		0.338908	0.355892	0.399019	0.419284	0.376899	1986	5860	2235	6280	1383	3466	1709	4076
JCVI_21604	Similarity to unknown protein	24	24	AT5G23530		0.246914	0.179024	0.483283	0.493056	0.32036	280	1134	297	1659	2573	5324	3692	7488
JCVI_1680	Serine hydroxymethyltransferase	25.1	25	AT4G13930		0.490179	0.391569	0.442316	0.490774	0.451798	9733	19856	5267	13451	4317	9760	4043	8238
JCVI_976	Ripening-related protein-like	26.18	26	AT5G62350		0.315939	0.386404	0.401213	0.273637	0.34025	17576	55631	14176	36687	7211	17973	1942	7097
JCVI_4442	Putative uncharacterized protein	27.3.29	27	AT4G18390		0.447205	0.482969	0.361641	0.354913	0.408044	4320	9660	4197	8690	379	1048	307	865
JCVI_3348	F2D10.18	27.3.62	27	AT1G20696		0.399442	0.376507	0.364557	0.379206	0.379723	4721	11819	4686	12446	8636	23689	3020	7964
JCVI_1229	HMG protein	27.3.62	27	AT1G20696		0.362178	0.376657	0.358606	0.341885	0.359618	9685	26741	9007	23913	12794	35677	4651	13604
JCVI_24670	Putative uncharacterized protein T12C14_30	27.3.73	27	AT3G62330		0.359914	0.389297	0.368819	0.259928	0.340437	334	928	371	953	537	1456	216	831
CX193255	Putative GATA transcription factor 13	27.3.9	27	AT5G25830		0.235697	0.219925	0.381129	0.348645	0.288085	1067	4527	766	3483	412	1081	296	849
JCVI_4040	Histone H3.3	28.1.3.2.3	28	AT5G10980		0.41866	0.450613	0.381216	0.401778	0.412292	16648	39765	16209	35971	19994	52448	22784	56708
JCVI_5644	histone H3.2	28.1.3.2.3	28	AT4G40030		0.382548	0.404452	0.34756	0.387909	0.380039	4897	12801	3943	9749	7614	21907	6885	17749
JCVI_10137	Homolog of Homo sapiens Histone 1, H2ai	28.1.3.2.4	28	AT5G59970		0.362162	0.442661	0.372972	0.420295	0.398154	603	1665	386	872	4162	11159	2539	6041
JCVI_32211	Nucleic acid-binding, OB-fold	28.1	28	AT2G05642		0.305369	0.402355	0.310814	0.312252	0.330453	2366	7748	2563	6370	2351	7564	2439	7811
JCVI_11750	Histone H4	28.1.3.2.4	28	AT5G59970		0.146317	0.231117	0.335578	0.399046	0.259409	2435	16642	1992	8619	20684	61637	9789	24531
EV142524	Histone H4	28.1.3.2.4	28	AT5G59970		0.108868	0.131929	0.326691	0.387996	0.206563	480	4409	238	1804	8050	24641	2922	7531
JCVI_5247	Putative membrane channel protein	29.3.3	29	AT2G28900		0.481441	0.437278	0.227171	0.202182	0.313581	441	916	739	1690	2336	10283	593	2933
JCVI_16045	Putative uncharacterized protein	29.2.5	29	AT5G47880		0.47309	0.473915	0.337194	0.358827	0.405838	545	1152	1299	2741	1747	5181	1628	4537
JCVI_23767	Senescence-associated cysteine protease	29.5.3	29	AT5G43060		0.436721	0.414849	0.391237	0.391408	0.408123	8413	19264	7739	18655	2518	6436	2141	5470
JCVI_10071	Putative uncharacterized protein At2g05940	29.4.1.57	29	AT2G05940		0.350462	0.304813	0.450457	0.427786	0.378781	1214	3464	741	2431	591	1312	545	1274
JCVI_22963	60S ribosomal protein L41	29.2.1.2.2.41	29	AT3G08520		0.313798	0.336105	0.399302	0.328218	0.342884	423	1348	283	842	3204	8024	1882	5734
JCVI_23066	Putative ROP family GTPase	30.5	30	AT3G51300		0.343407	0.396273	0.371663	0.274909	0.343388	500	1456	319	805	1044	2809	378	1375
JCVI_10958	Nodulin-like protein	33.99	33	AT2G37450		0.480759	0.425441	0.414214	0.425076	0.435627	2761	5743	2796	6572	1323	3194	695	1635
EV212354	Putative uncharacterized protein At2g03440	33.99	33	AT2G03440		0.476146	0.445067	0.413182	0.374756	0.425612	5569	11696	3731	8383	1887	4567	1535	4096
JCVI_2302	Putative uncharacterized protein F9K21.180	33.99	33	AT3G45600		0.411655	0.431318	0.429605	0.425684	0.424494	3320	8065	3859	8947	653	1520	358	841
JCVI_16312	Nodulin protein, putative	33.99	33	AT1G44800	SIAR1	0.318753	0.336692	0.266341	0.247664	0.290066	3680	11545	2473	7345	2669	10021	1643	6634
JCVI_19291	ABC transporter-like protein	34.16	34	AT2G47800		0.450786	0.462592	0.483582	0.40991	0.450902	1864	4135	2634	5694	486	1005	728	1776
JCVI_27966	Putative mitochondrial dicarboxylate carrier protein	34.9	34	AT2G22500		0.38359	0.382671	0.361939	0.42878	0.3885	3567	9299	2301	6013	1396	3857	1177	2745
