# Supplementary material for: Identification of Heat Responsive Genes in Brassica napus Siliques at the Seed-Filling Stage through Transcriptional Profiling
Source: PLoS One. 2014 Jul 11;9(7):e101914. doi: 10.1371/journal.pone.0101914 (PMC4094393; doi:10.1371/journal.pone.0101914)
Supplement: Table S4 — HSF / HSP genes that were significantly affected in heat-stressed SW/seeds. (XLSX) [file pone.0101914.s007.xlsx]

## Sheet: Sheet4
Table S4. HSF/HSP genes that were significantly affected in heat-stressed SW/seeds.
Hsf family	ATH	Gene name	Bincate	Type	Fold change (H/C)
					SW (24h)	SW (48h)	Seed (24h)	Seed (48h)	Average
EL587715	AT2G26150	HsfA2	20	PU-SU	34.8324	48.0611	18.1396	20.9374	28.2379		0.2-0.5
JCVI_28176	AT2G26150	HsfA2	20	PU-SU	30.8054	32.0969	12.2003	12.048	19.5251		0.5-2
JCVI_27216	AT2G26150	HsfA2	20	PU-SU	30.0175	27.3571	16.5926	19.9308	22.8282		2-5
CN731264	AT2G26150	HsfA2	20	PU-SU	29.6763	38.2544	15.9837	15.9524	23.1952		5-10
JCVI_14292	AT4G11660	HsfB2b	20	PU-SU	7.92342	7.51982	7.56753	8.76115	7.92791		10-50
JCVI_28384	AT4G11660	HsfB2b	20	PU-SU	7.92096	8.30151	6.5487	8.73881	7.83223		>50
JCVI_24890	AT4G36990	HsfB1	20	PU-SU	3.50421	3.5476	5.7026	8.03397	4.8852
ES967170	AT3G51910	HsfA7a	27	PU-SU	148	120.891	18.0246	39.5572	59.7636
EL592483	AT3G51910	HsfA7a	27	PU-SU	122.359	92.5062	21.0361	49.8615	58.6995
BG543639	AT3G51910	HsfA7a	27	PU-SU	117.864	122.301	49.4516	130.226	98.1575
JCVI_39942	AT3G51910	HsfA7a	27	PU-SU	114.57	80.75	16.5033	28.8009	45.7929
JCVI_15635	AT5G62020	HsfB2a	27	PU-SU	21.6811	16.6814	71.8219	55.9114	34.7151
EX099869	AT3G24520	HsfC1	27	PU-SU	5.595	5.70027	6.07165	5.02525	5.58522
JCVI_41556	AT4G18880	HsfA4a	20	PU	4.26882	3.51145			3.87166
JCVI_31453	AT4G36990	HsfB1	20	PU	3.44556	4.30864	7.43836		3.85301
BG543915	AT3G51910	HsfA7a	27	PU	71.2812	108.625			87.9939
JCVI_5467	AT4G36990	HsfB1	20	SU	1.89181	1.54915	6.0819	7.5119	6.75919
Hsp100_family
JCVI_12018	AT1G74310	Hsp101-1	20	PU-SU	38.7843	38.7007	22.9799	50.5825	36.3438
JCVI_39566	AT1G74310	Hsp101-1	20	PU-SU	33.871	58.1397	42.3099	33.7867	40.9611
JCVI_15625	AT1G74310	Hsp101-1	20	PU-SU	25.8626	42.1824	22.871	68.75	36.1901
JCVI_23423	AT1G74310	Hsp101-1	20	PU-SU	24.7605	37	37.997	78.1318	40.6101
JCVI_6717	AT1G74310	Hsp101-1	20	PU-SU	22.553	31.7482	45.5526	65.1614	38.1818
JCVI_39578	AT2G25140	Hsp101-4	20	PU-SU	13.1772	11.6627	19.3254	15.5573	14.6613
JCVI_10184	AT5G15450	Hsp101-3	20	PU-SU	10.8084	10.9188	20.5627	15.2184	13.8627
JCVI_31095	AT5G15450	Hsp101-3	20	PU-SU	2.3536	2.76663	3.58571	3.16851	2.93277
CX268602	AT1G74310	Hsp101-1	20	PU	35.3372	29.0449			32.037
ES981094	AT1G74310	Hsp101-1	20	PU	16.3882	22.5435			19.221
JCVI_41359	AT2G25140	Hsp101-4	20	PU	13.8273	23.4132	10.5844		17.9928
EV049953	AT5G15450	Hsp101-3	20	PU	9.99485	14.8548	14.2215		12.1849
JCVI_36434	AT5G50920	Hsp101-5	29	PU	3.73329	3.28511	1.88209	1.81788	3.50204
Hsp90_family
BG544859	AT5G56030	Hsp90-2	20	PU-SU	33.157	33.3379	12.2105	13.6055	20.701
JCVI_23204	AT5G56030	Hsp90-2	20	PU-SU	29.843	31.0381	11.6351	10.6989	18.4273
JCVI_11676	AT5G56030	Hsp90-2	20	PU-SU	23.8386	56.2838	15.1238	15.2228	23.5752
JCVI_3547	AT5G56000	Hsp90.4	20	PU-SU	22.7447	21.0537	13.3714	16.8148	18.1142
EE565349	AT3G07770	Hsp90-6	20	PU-SU	15.3399	14.5434	18.7912	14.604	15.73
H74670	AT5G56030	Hsp90-2	20	PU-SU	10.0847	14.013	5.56221	6.16476	8.34333
JCVI_25959	AT3G07770	Hsp90-6	20	PU-SU	9.88582	9.09529	13.3401	16.393	11.8416
JCVI_2382	AT5G56010	Hsp90-4	20	PU-SU	8.75074	13.0847	5.48805	6.25141	7.91682
EV224667	AT5G56030	Hsp90-2	20	PU-SU	7.85114	6.36078	3.34913	3.41519	4.88875
EE531178	AT3G07770	Hsp90-6	20	PU-SU	5.56687	5.29933	6.3356	9.31229	6.45906
JCVI_8870	AT4G24190	Hsp90-7	20	PU-SU	4.49661	4.24802	3.54347	4.1182	4.08603
JCVI_20755	AT3G07770	Hsp90-6	20	PU-SU	3.60537	3.68102	5.42637	3.99288	4.11792
AM056728	AT4G24190	Hsp90-7	20	PU-SU	3.02383	3.83897	2.3254	2.23989	2.78852
EV148416	AT4G24190	Hsp90-7	20	PU-SU	2.89678	3.06404	2.76324	2.35654	2.75725
JCVI_1845	AT4G24190	Hsp90-7	20	PU-SU	2.60985	2.94335	2.51503	2.00131	2.49361
JCVI_17313	AT3G07770	Hsp90-6	20	PU-SU	2.49586	2.50493	3.32852	2.84285	2.77336
JCVI_1592	AT5G56030	Hsp90-2	20	PU	4.18427	3.46074	1.66867	1.45344	3.80534
JCVI_31941	AT5G56010	Hsp90-4	20	PU	3.39709	3.17588	1.78515	1.41985	3.28462
EX050343	AT4G24190	Hsp90-7	20	PU	2.75644	3.8847	1.9637	1.9566	3.2723
Hsp70_family
JCVI_25068	AT1G16030	Hsp70b	20	PU-SU	61.3407	149.34	102.701	187.444	115.237
EX130125	AT1G16030	Hsp70b	20	PU-SU	57.7192	118.89	92.4473	149.132	98.624
JCVI_21847	AT1G16030	Hsp70b	20	PU-SU	50.1973	29.5143	39.9809	39.5851	39.1313
JCVI_12383	AT3G12580	Hsp70	20	PU-SU	43.6289	52.9622	16.5069	13.6387	26.8562
CV545695	AT1G16030	Hsp70b	20	PU-SU	42.2171	101.692	57.2262	168.297	80.1885
JCVI_37295	AT3G12580	Hsp70	20	PU-SU	31.2569	35.0436	11.3646	10.2225	18.8872
EV135327	AT3G12580	Hsp70	20	PU-SU	22.2249	26.2358	15.2087	17.0617	19.7225
CX279790	AT3G12580	Hsp70	20	PU-SU	19.7702	18.6888	7.73063	7.69437	12.1757
JCVI_10022	AT2G32120	Hsp70t-2	20	PU-SU	15.5455	11.3043	14	9.576	12.3891
JCVI_12024	AT3G12580	Hsp70	20	PU-SU	15.1021	37.7637	8.25104	9.68042	14.6093
BQ791001	AT5G09590	mtHsc70-2	20	PU-SU	11.4218	11.6324	11.0932	13.0132	11.7683
JCVI_5164	AT1G16030	Hsp70b	20	PU-SU	11.1142	14.933	19.0792	23.9956	16.6027
JCVI_29269	AT2G32120	Hsp70t-2	20	PU-SU	10.2097	9.6354	17.857	21.7731	13.9847
JCVI_33458	AT4G24280	cpHsc70-1	20	PU-SU	9.04881	8.06797	11.5343	16.7043	10.8904
CD828159	AT5G09590	mtHsc70-2	20	PU-SU	7.36332	8.88878	5.72053	7.65232	7.31621
JCVI_12640	AT4G24280	cpHsc70-1	20	PU-SU	5.74257	5.20427	5.00653	3.74178	4.8643
JCVI_1143	AT5G02500	Hsc70-1	20	PU-SU	4.13901	5.63305	2.38171	2.25889	3.34662
EV090980	AT4G24280	cpHsc70-1	20	PU-SU	4.04465	3.54282	3.66979	3.28645	3.62577
EV146186	AT5G02490	Hsc70-2	29	PU-SU	4.78061	4.21682	3.61674	3.86765	4.09787
JCVI_11018	AT5G09590	mtHsc70-2	20	PU	6.86179	8.36765	9.98851		7.5774
CV545605	AT4G24280	cpHsc70-1	20	PU	5.85804	8.52381	4.58239		7.06632
JCVI_8012	AT5G02500	Hsc70-1	20	PU	4.11754	3.53622	1.95032	2.1818	3.81582
JCVI_24470	AT5G02500	Hsc70-1	20	PU	3.26087	2.86728	1.63674	1.45381	3.05775
JCVI_32372	AT5G02500	Hsc70-1	20	PU	2.65121	3.03231	1.18646	1.10993	2.83537
JCVI_38288	AT4G24280	cpHsc70-1	20	PU	2.50978	2.38871	3.58801		2.4485
ES981692	AT4G24280	cpHsc70-1	20	PU	2.22969	2.49855	2.19846	1.88412	2.3603
AM062591	AT5G02500	Hsc70-1	20	PU	2.15637	2.31664	1.07143	1.30502	2.23507
JCVI_17445	AT5G02500	Hsc70-1	20	PU	2.08355	2.99619	1.0812	0.963768	2.49854
JCVI_20525	AT5G02500	Hsc70-1	20	PD	0.473159	0.484659	0.900389	0.740942	0.478874
JCVI_20605	AT5G42020	BIP-1	20	SU			9.70036	9.0076	9.34757
EV135112	AT3G12580	Hsp70	20	SU		21.5893	5.02616	37.1667	13.6677
EX062395	AT4G24280	cpHsc70-1	20	SU	2.29127	1.98514	2.35157	2.52703	2.43772
Hsp60_10_family
JCVI_7255	AT2G28000	Cpn60-a(2)	1	PU-SU	3.69952	3.44342	2.65773	3.14294	3.21178
JCVI_15389	AT2G28000	Cpn60-a(2)	1	PU-SU	3.18814	2.82512	3.04075	3.31713	3.08731
JCVI_887	AT2G28000	Cpn60-a(2)	1	PU-SU	2.86334	3.16529	2.01576	2.47346	2.59273
JCVI_24559	AT3G13470	Cpn60-b(2)	29	PU-SU	33.8593	36.8977	46.8701	52.3301	41.839
JCVI_8582	AT1G14980	Cpn10(1)	29	PU-SU	14.8	16.6806	5.3953	18.386	12.5096
JCVI_24920	AT3G23990	Cpn60(2)	29	PU-SU	6.03889	5.01518	4.17424	4.16402	4.78998
JCVI_11378	AT1G14980	Cpn10(1)	29	PU-SU	6.03391	5.74991	6.3954	6.39237	6.13688
JCVI_288	AT5G20720	Cpn21	29	PU-SU	4.10444	3.39648	3.54506	3.76601	3.69358
JCVI_31240	AT3G18190	CCT-d	29	PU-SU	3.69567	3.17253	2.64743	2.61745	3.00228
JCVI_10029	AT3G13860	Cpn60(3)	29	PU-SU	3.60424	4.0936	2.70244	3.46809	3.42919
EX079315	AT5G20720	Cpn21	29	PU-SU	3.45732	3.42816	2.87	2.82538	3.13105
JCVI_3603	AT3G13860	Cpn60(3)	29	PU-SU	3.3968	3.41422	3.03706	3.71451	3.38204
JCVI_28811	AT2G33210	Cpn60(1)	29	PU-SU	2.37202	2.38533	2.51563	2.27264	2.38485
EE504879	AT2G28000	Cpn60-a(2)	1	PU	4.84914	4.37366		3.68651	4.60526
EE439455	AT1G55490	Cpn60-b(3)	1	PU	2.53293	2.61892	2.94864		2.57557
JCVI_18705	AT5G56500	Cpn60-b(1)	29	PU	3.21743	3.15942	1.86555	1.59971	3.18829
ES905135	AT3G18190	CCT-d	29	PU	3.14735	3.64134	1.85752	2.21669	3.38535
JCVI_14098	AT5G56500	Cpn60-b(1)	29	PU	2.90161	3.81686	1.93638		3.32792
JCVI_29142	AT3G02530	CCT-z(1)	29	PU	2.07899	2.11527	1.71125	2.24629	2.09705
DnaJ_family
JCVI_4805	AT1G71000	DnaJ-C68	20	PU-SU	52.5062	108.249	5.96585	6.18967	21.4039
JCVI_22381	AT1G71000	DnaJ-C68	20	PU-SU	46.0082	78.5676	4.99936	5.14145	17.459
EE539186	AT1G71000	DnaJ-C68	20	PU-SU	41.1786	69.3086	4.92787	5.1064	16.3704
JCVI_29070	AT2G20560	DnaJ heat shock family protein	20	PU-SU	35.3445	28.2273	81.0926	105.735	54.0814
JCVI_20172	AT3G08970	DnaJ-A63	20	PU-SU	15.2039	16.9954	12.2854	11.6825	13.8772
EE530313	AT3G08970	DnaJ-A63	20	PU-SU	14.0176	18.178	6.6661	11.0298	11.6994
JCVI_30830	AT3G44110	DnaJ-A3	20	PU-SU	3.71329	3.45614	3.78305	3.72838	3.66799
JCVI_6152	AT5G22060	DnaJ-A2	20	PU-SU	3.45702	3.08147	3.27171	3.23396	3.25831
EX101623	AT4G28480	DnaJ-B14	20	PU-SU	3.39862	3.13414	2.80323	2.95368	3.06451
JCVI_32257	AT4G28480	DnaJ-B14	20	PU-SU	3.18228	3.23882	2.15689	2.43566	2.71264
JCVI_32529	AT4G13830	DnaJ-C20	20	PU-SU	3.15571	2.68234	5.43452	5.7046	4.02485
JCVI_3562	AT3G44110	DnaJ-A3	20	PU-SU	2.73909	2.49739	2.46294	2.52708	2.55441
JCVI_15996	AT3G14200	DnaJ-C59	20	PU-SU	2.46975	2.16399	2.16216	2.26089	2.26084
JCVI_18467	AT5G48030	DnaJ-A30	20	PU-SU	2.11983	2.09609	3.94336	3.81735	2.8598
JCVI_30953	AT2G17880	DnaJ-C41	20	PU	3.0669	3.27749	0.77686	1.47826	3.17045
JCVI_30362	AT3G14200	DnaJ-C59	20	PU	2.88323	3.38564	1.31399	1.30928	3.12435
EE432264	AT5G48030	DnaJ-A30	20	PU	2.85145	3.08612	3.07366		2.96647
JCVI_992	AT3G62600	DnaJ-B19	20	PU	2.2568	2.30327	1.86136	1.9693	2.27991
JCVI_10360	AT3G14200	DnaJ-C59	20	PU	2.1595	2.40154	1.92813	1.98732	2.27731
JCVI_19884	AT2G22360	DnaJ-A26	20	SU	1.91265	1.95782	3.97857	4.63828	4.29578
JCVI_6030	AT4G13830	DnaJ-C20	20	SU	1.99672	1.52514	2.38913	3.10066	2.72174
EV123737	AT3G62600	DnaJ-B19	20	SU	2.31504	1.95099	2.21361	2.10065	2.15639
sHSP_ family
JCVI_3832	AT5G12020	Hsp17.6-CII	20	PU-SU	126.318	473.507	194.673	743.232	305.004
EV134547	AT2G29500	Hsp17.6B-CI	20	PU-SU	83.6431	99.6354	35.3443	45.3211	60.4458
JCVI_4924	AT5G12020	Hsp17.6-CII	20	PU-SU	81.3521	79.8444	68.9757	109.671	83.7242
BG543222	AT5G12030	Hsp17.7-CII	20	PU-SU	76.2574	536.72	48.5494	168.791	135.329
JCVI_16492	AT4G27670	Hsp25.3-P	20	PU-SU	74.4928	1191.77	141.256	1376.54	362.473
JCVI_1142	AT4G10250	Hsp22.0-ER	20	PU-SU	71.7688	534.965	165.003	835.527	269.73
JCVI_6561	AT5G37670	Hsp15.7-CI(r)	20	PU-SU	55.184	62.154	112.38	119.205	82.3315
JCVI_1953	AT4G25200	Hsp23.6-M	20	PU-SU	54.7678	170.101	70.6075	243.996	112.555
JCVI_14801	AT5G51440	Hsp23.5-M	20	PU-SU	52.5231	57.258	23.6078	18.892	34.0314
JCVI_18518	AT2G29500	Hsp17.6B-CI	20	PU-SU	49.5228	68.9264	36.4694	57.7576	51.7824
JCVI_4382	AT1G54050	Hsp17.4-CIII	20	PU-SU	47.8286	53.1001	62.2433	93.3312	61.9763
BQ790750	AT4G10250	Hsp22.0-ER	20	PU-SU	45.5877	68.1424	103.247	111.683	77.3628
JCVI_14808	AT1G52560	Hsp26.5-P(r)	20	PU-SU	43.95	49.1667	24.8323	53.3793	41.1391
JCVI_33394	AT5G59720	Hsp18.1-CI	20	PU-SU	41.9194	168.353	39.4715	338.173	98.5178
JCVI_7022	AT5G12020	Hsp17.6-CII	20	PU-SU	35.0625	52.1689	19.3982	64.8033	38.9407
JCVI_27596	AT2G29500	Hsp17.6B-CI	20	PU-SU	33.7625	64.3856	21.5919	45.1641	38.1573
JCVI_18703	AT5G59720	Hsp18.1-CI	20	PU-SU	33.3273	316.167	170.004	294.015	151.491
JCVI_26578	AT5G59720	Hsp18.1-CI	20	PU-SU	31.6532	152.587	89.1368	315.208	107.931
JCVI_5841	AT5G51440	Hsp23.5-M	20	PU-SU	28.116	29.7745	20.0533	18.8675	23.7233
EV000321	AT5G51440	Hsp23.5-M	20	PU-SU	21.8469	17.9909	14.19	13.4708	16.556
CN725708	AT3G46230	Hsp17.4-CI	20	PU-SU	12.7038	11.8703	80.1029	297.167	43.5272
JCVI_13893	AT5G51440	Hsp23.5-M	20	PU-SU	4.92221	4.72468	3.53903	2.8125	3.90056
EE556987	AT5G51440	Hsp23.5-M	20	PU-SU	3.57204	3.08976	3.04101	2.24253	2.94543
