# Supplementary material for: Identification of Heat Responsive Genes in Brassica napus Siliques at the Seed-Filling Stage through Transcriptional Profiling
Source: PLoS One. 2014 Jul 11;9(7):e101914. doi: 10.1371/journal.pone.0101914 (PMC4094393; doi:10.1371/journal.pone.0101914)
Supplement: Table S5 — Genes that were preferentially expressed (fold-change ≥2 or ≤0.5) in the SW. (XLSX) [file pone.0101914.s008.xlsx]

## Sheet: Sheet1
Table S5. Genes that were preferentially expressed (fold-change ≥2 or ≤0.5) in the SW.
Gene	Decription	Bincode	Bincate	ATH	Gene name	Fold change					Expression (AU)
						SW (24h)	SW (48h)	Seed (24h)	Seed (48h)	Average	SW (24h)		SW (48h)		Seed (24h)		Seed (48h)
											Heat	Control	Heat	Control	Heat	Control	Heat	Control
EV199291	F15H11.1 protein	1.1.6	1	AT1G70760	CRR23	64.4118	66.3846	1.94545	3.15789	65.3908	1095	17	863	13	107	55	60	19		<0.1
EE504879	Putative rubisco subunit binding-protein alpha subunit	1.3.13	1	AT2G28000	Cpn60-a(2)	4.84914	4.37366	4.01351	3.68651	4.60526	1125	232	1627	372	594	148	929	252		0.1-0.2
EE439455	RuBisCO large subunit-binding protein subunit beta, chloroplast precursor	1.3.13	1	AT1G55490	Cpn60-b(3)	2.53293	2.61892	2.94864	2.38725	2.57557	2923	1154	3017	1152	2067	701	487	204		0.2-0.5
EV092700	LHCII Type III chlorophyll a/b binding protein	1.1.1.1	1	AT5G54270		2.29089	2.37129	1.32955	1.46154	2.33074	1835	801	958	404	234	176	38	26		0.5-2
JCVI_23812	Hexokinase-3	2.2.1.4	2	AT1G50460		2.97727	3.0525	1.75854	3.96	3.01465	1441	484	1221	400	721	410	297	75		2-5
EE569999	Raffinose synthase protein	3.1.2.1	3	AT5G40390	RS5	6.35754	4.80519	1.72277	1.7037	5.52714	1138	179	1110	231	174	101	46	27		5-10
JCVI_24058	Raffinose synthase protein	3.1.2.1	3	AT5G40390	RS5	3.91514	5.46789	1.39755	1.91489	4.62683	3414	872	4172	763	457	327	180	94		10-50
JCVI_24805	Raffinose synthase protein	3.1.2.1	3	AT5G40390	RS5	3.19701	3.7868	1.48812	1.46196	3.47943	3213	1005	2238	591	1378	926	269	184		>50
EV136490	Hydroxyproline-rich glycoprotein DZ-HRGP precursor	3.4.3	3	AT2G22240	MIPS2	3.05145	5.0644	1.62727	1.6175	3.93113	8422	2760	14155	2795	15132	9299	11921	7370
JCVI_32459	Inositol-3-phosphate synthase	3.4.3	3	AT4G39800	MIPS1	2.59381	3.67042	1.02699	0.965537	3.08551	6871	2649	15001	4087	15489	15082	14793	15321
JCVI_6880	Inositol-3-phosphate synthase	3.4.3	3	AT4G39800	MIPS1	2.23419	3.17978	0.66313	0.592697	2.66538	954	427	1415	445	1750	2639	1055	1780
JCVI_1352	Inositol-3-phosphate synthase	3.4.3	3	AT2G22240	MIPS2	2.21894	3.83655	0.611122	0.643705	2.91772	2179	982	4765	1242	3253	5323	3308	5139
JCVI_26209	F19P19.12 protein	3.5	3	AT1G04420		2.03267	2.37755	2.07439	3.24731	2.19836	2240	1102	1864	784	1450	699	302	93
ES900874	Pyrophosphate-dependent phosphofructo-1-kinase-like protein	4.3.4	4	AT5G56630		2.66972	2.7035	2.22811	3.72	2.68656	1164	436	1933	715	1094	491	744	200
JCVI_18549	Glyceraldehyde-3-phosphate dehydrogenase, cytosolic	4.1.8	4	AT3G04120		2.05941	2.16377	1.52658	1.58671	2.11094	61082	29660	61914	28614	106752	69929	89603	56471
EV213099	Phosphoglycerate mutase	4.1.12	4	AT3G08590		2.05217	2.58424	1.38377	1.68768	2.30289	944	460	951	368	1006	727	589	349
JCVI_40183	Unknown	7.1.3	7	AT3G02360		2.52585	2.73854	1.89204	1.83946	2.63005	1417	561	1016	371	3873	2047	2704	1470
JCVI_40752	ATP synthase subunit alpha	9.9	9	ATMG01190		4.13194	5.78025	2.59846	3.18065	4.88709	5950	1440	3630	628	1346	518	493	155
JCVI_11429	Alternative oxidase 1a, mitochondrial precursor	9.4	9	AT3G22370		4.12063	3.373	2.06908	1.26801	3.72812	12980	3150	10345	3067	1258	608	757	597
AM390499	Alternative oxidase 1a, mitochondrial precursor	9.4	9	AT3G22370		3.25928	3.03557	1.39961	1.01082	3.14544	11414	3502	15020	4948	1422	1016	841	832
JCVI_19235	Alternative oxidase 1a, mitochondrial precursor	9.4	9	AT3G22370		3.11835	2.8758	1.35933	0.881801	2.99462	24267	7782	26906	9356	2039	1500	1880	2132
JCVI_5735	Cytochrome c oxidase polypeptide II	9.7	9	ATMG00160		2.44648	2.98478	1.78977	2.30631	2.70226	9348	3821	8038	2693	2554	1427	1536	666
JCVI_12591	NADH dehydrogenase subunit 5	9.1.2	9	ATMG00513		2.24426	4.59559	1.57055	3.03906	3.21149	1075	479	1250	272	512	326	389	128
JCVI_3355	Putative uncharacterized protein	9.1.2	9	AT5G67590		2.20733	2.29405	1.51757	1.5	2.25027	3013	1365	1927	840	3196	2106	768	512
JCVI_17126	ATP synthase A chain	9.9	9	ATMG00410		2.02632	2.76864	1.75849	2.11561	2.36857	3773	1862	2860	1033	1915	1089	366	173
JCVI_231	Probable xyloglucan endotransglucosylase/hydrolase protein 23 precursor	10.7	10	AT4G25810	XTH23	3.0388	2.20375	1.94159	1.69266	2.58781	1723	567	1644	746	1928	993	2996	1770
JCVI_455	COBRA-like protein 2 precursor	10.2.2	10	AT3G29810		2.94577	3.54858	1.78612	2.30502	3.23315	3965	1346	10007	2820	4067	2277	2985	1295
JCVI_28015	Br FatA1	11.1.7	11	AT3G25110		4.04602	5.54286	1.12695	1.27814	4.73566	2286	565	1164	210	3391	3009	2146	1679
JCVI_13583	Acyl-coenzyme A oxidase 2, peroxisomal precursor	11.9.4.2	11	AT5G65110		3.20122	2.82878	3.09968	3.65556	3.00925	10993	3434	7980	2821	964	311	658	180
JCVI_6169	lipase class 3 family protein	11.9.2.1	11	AT4G13550		3.11943	3.28745	8.36364	4.87719	3.20234	3709	1189	2436	741	1564	187	556	114
JCVI_8812	Probable 1-acyl-sn-glycerol-3-phosphate acyltransferase 5	11.3.1	11	AT3G18850		2.37015	2.57993	1.35282	1.19061	2.47282	1953	824	1517	588	2730	2018	1268	1065
JCVI_20760	At1g74320/F1O17_1	11.3.2	11	AT1G74320		2.26599	2.34298	1.74619	1.23152	2.30416	1559	688	1052	449	2752	1576	1016	825
JCVI_8474	At1g74320/F1O17_1	11.3.2	11	AT1G74320		2.18318	2.52552	1.21111	1.17847	2.34812	1454	666	1831	725	2530	2089	1281	1087
EE558221	T21P5.27 protein	11.8.10	11	AT3G03310		2.01895	2.8847	1.68605	1.85047	2.41331	959	475	1376	477	3856	2287	3366	1819
JCVI_31307	Aspartate aminotransferase, chloroplast precursor	13.1.1.2.1	13	AT4G31990		2.45537	2.03161	2.0099	2.07725	2.23346	1898	773	1221	601	812	404	484	233
JCVI_8744	Metallothionein-like protein type 2, MT2-18	15.2	15	AT3G09390		4.70914	3.50977	1.70518	1.53659	4.06546	25241	5360	16166	4606	13638	7998	4473	2911
JCVI_24574	Metallothionein protein	15.2	15	AT1G07610		3.79823	3.73192	1.27688	0.810034	3.76493	101105	26619	122810	32908	43968	34434	12545	15487
JCVI_16753	Arabidopsis thaliana genomic DNA, chromosome 5, P1 clone:MKD15	16.2	16	AT5G23230	NIC2	18.6627	16.1111	42.3684	29.2917	17.34	1549	83	1305	81	805	19	703	24
JCVI_6919	Protein At3g57020	16.4.1	16	AT3G57020		3.71014	5.41228	1.8822	2.54974	4.48111	15104	4071	16134	2981	19701	10467	26196	10274
JCVI_15749	Putative uncharacterized protein F24I3.100	16.4.1	16	AT3G57020		3.23175	6.36638	1.47152	1.89794	4.53592	2524	781	2954	464	3823	2598	1934	1019
JCVI_8635	Nitrilase-like protein	16.5.1.3.3	16	AT3G44300		2.89027	2.49028	3.68852	9.46154	2.68283	14434	4994	11535	4632	450	122	246	26
JCVI_34890	Putative uncharacterized protein F24I3.100	16.4.1	16	AT3G57020		2.74157	5.6092	1.33593	2.05671	3.92148	976	356	976	174	2056	1539	1088	529
EV049076	Putative uncharacterized protein F24I3.100	16.4.1	16	AT3G57020		2.5686	3.45948	1.34383	2.08913	2.98094	3108	1210	4013	1160	3201	2382	5977	2861
EX137765	Terpene cyclase/synthase	16.1.5	16	AT5G44630		2.48003	3.35851	0.983193	0.857143	2.88603	3415	1377	3869	1152	117	119	12	14
JCVI_9479	Protein At5g04380	17.8.1	17	AT5G04380	S-adenosyl-L-methionine-dependent methyltransferases superfamily protein	7.09791	5.11986	2.05036	4.77778	6.02829	5437	766	5724	1118	285	139	129	27
JCVI_2908	Steroid 5alpha-reductase-like protein	17.3.1.1.1	17	AT5G16010	DET2	6.18782	5.27197	8.04348	17.3478	5.71156	1219	197	1260	239	555	69	399	23
EX038707	Putative squalene epoxidase	17.3.1.2.99	17	AT2G22830	SQE2	3.40931	2.87571	2.96484	8.59524	3.13116	2782	816	3563	1239	759	256	722	84
JCVI_6598	Gibberellin-regulated protein 1 precursor	17.6.3	17	AT1G75750		3.37028	2.68376	1.83814	2.69942	3.00749	8210	2436	6229	2321	1658	902	934	346
JCVI_20190	Putative uncharacterized protein T22E16.220	17.6.3	17	AT3G55560		2.91685	2.91858	1.1149	1.40487	2.91772	2596	890	3047	1044	2387	2141	1787	1272
JCVI_4153	Protein At5g59540	17.5.1	17	AT5G59540		2.577	2.04027	0.825123	0.65	2.29298	33836	13130	32830	16091	335	406	169	260
EV110780	Ethylene-responsive transcription factor 2	17.5.2	17	AT5G47220		2.24886	2.16586	1.42712	1.56901	2.20697	18236	8109	21559	9954	421	295	648	413
JCVI_37017	Protein At1g72416	20.2.1	20	AT1G72416	DnaJ-domain superfamily protein	23.9041	21.7787	21.2105	6.88462	22.8167	14462	605	7579	348	403	19	179	26
JCVI_20329	Protein At1g72416	20.2.1	20	AT1G72416	DnaJ-domain superfamily protein	20.7664	15.6318	9.01852	9.34615	18.0171	29156	1404	14053	899	974	108	243	26
JCVI_4966	Bax inhibitor 1	20.1	20	AT5G47120	BI-1	4.96891	4.79112	2.84513	3.83429	4.87921	2877	579	1835	383	2572	904	671	175
JCVI_17183	DNA damage-binding protein 1b	20.2.5	20	AT4G21100		4.88337	2.99358	1.3725	1.45	3.82345	1968	403	2332	779	1507	1098	1189	820
JCVI_26445	At1g62740	20	20	AT1G62740		3.4817	3.14321	1.80741	2.12344	3.30813	3520	1011	3819	1215	2243	1241	1875	883
JCVI_1837	At1g62740	20	20	AT1G62740		3.41169	3.13398	2.2913	1.98774	3.26989	10566	3097	11602	3702	9793	4274	7780	3914
JCVI_31427	UVB-resistance protein UVR8	20.2.5	20	AT5G63860		3.36453	3.87961	1.74074	1.91655	3.6129	7550	2244	6832	1761	12267	7047	10541	5500
JCVI_2074	F5O11.2	20	20	AT1G62740		3.05185	4.158	1.70211	2.04258	3.56224	4532	1485	4316	1038	2657	1561	1391	681
JCVI_32187	Expressed protein	20.2.1	20	AT2G33735		2.9937	3.22716	2.14508	1.82442	3.10824	1425	476	1307	405	2898	1351	2286	1253
EV115518	Expressed protein	20.2.99	20	AT2G40330		2.842	2.64729	1.94444	0.789474	2.74292	2896	1019	2642	998	35	18	15	19
JCVI_32809	At1g62740	20	20	AT1G62740		2.76867	3.71753	1.68521	2.16892	3.20821	1149	415	1145	308	1060	629	321	148
JCVI_7455	UPI0000E11DAF related cluster	20.1	20	AT1G70830		2.76314	2.22881	4.57895	2.42857	2.48164	23448	8486	13861	6219	87	19	68	28
JCVI_28739	Expressed protein	20.1	20	AT2G15220		2.67774	2.02499	2.05714	2.11905	2.3286	23050	8608	14019	6923	216	105	89	42
JCVI_74	Expressed protein	20.2.99	20	AT2G40330		2.57651	2.21338	0.648796	0.671907	2.38805	10136	3934	13371	6041	1186	1828	983	1463
JCVI_932	Expressed protein	20.2.99	20	AT2G40330		2.56708	2.66814	0.777778	0.761905	2.61712	1435	559	1817	681	14	18	16	21
BQ704947	Pollen coat protein	20.2.99	20	AT1G76180		2.52893	2.45844	1.40249	1.36849	2.49344	49868	19719	35999	14643	14858	10594	7617	5566
ES966646	Expressed protein	20.2.99	20	AT2G40330		2.51786	2.33881	0.918129	0.593407	2.42668	4089	1624	1850	791	314	342	54	91
JCVI_20894	Emb|CAB80929.1	20.2.2	20	AT5G23950		2.32167	2.33393	7.99248	8.97222	2.32779	1725	743	1307	560	1063	133	646	72
JCVI_1393	Dehydrin	20.2.99	20	AT1G20440		2.31452	2.9874	1.88901	2.61711	2.62952	51968	22453	62813	21026	1787	946	1989	760
CX268602	Heat shock protein 101	20.2.1	20	AT1G74310	Hsp101-1	35.3372	29.0449	27.4706	18.65	32.037	3039	86	2585	89	1401	51	373	20
ES981094	Heat shock protein 101	20.2.1	20	AT1G74310	Hsp101-1	16.3882	22.5435	3.63758	6.36842	19.221	1393	85	1037	46	542	149	121	19
JCVI_41359	At2g25140/F13D4.100	20.2.1	20	AT2G25140	Hsp101-4	13.8273	23.4132	10.5844	22.6667	17.9928	1922	139	2833	121	815	77	408	18
EV049953	ClpB heat shock protein-like	20.2.1	20	AT5G15450	Hsp101-3	9.99485	14.8548	14.2215	18.6923	12.1849	5817	582	4501	303	2247	158	486	26
JCVI_11018	Heat shock 70 kDa protein, mitochondrial precursor	20.2.1	20	AT5G09590	mtHsc70-2	6.86179	8.36765	9.98851	14.6538	7.5774	844	123	1707	204	869	87	381	26
CV545605	Hsp 70-like protein	20.2.1	20	AT4G24280	cpHsc70-1	5.85804	8.52381	4.58239	7.69767	7.06632	4663	796	4654	546	1613	352	331	43
EV036551	Putative uncharacterized protein	20.2.1	20	AT2G33735		2.28241	2.4113	1.65152	1.48588	2.34597	3257	1427	2433	1009	6796	4115	3945	2655
JCVI_41556	Heat stress transcription factor A-4a	20.2.1	20	AT4G18880	HsfA4a	4.26882	3.51145	3.64179	3.65306	3.87166	1191	279	1380	393	244	67	179	49
JCVI_1592	Heat shock protein 81-2	20.2.1	20	AT5G56030	Hsp90-2	4.18427	3.46074	1.66867	1.45344	3.80534	104615	25002	118821	34334	43392	26004	55222	37994
JCVI_8012	Heat shock cognate 70 kDa protein 1	20.2.1	20	AT5G02500	Hsc70-1	4.11754	3.53622	1.95032	2.1818	3.81582	35592	8644	46084	13032	22692	11635	21266	9747
JCVI_31453	Heat stress transcription factor B-1	20.2.1	20	AT4G36990	HsfB1	3.44556	4.30864	7.43836	7.84043	3.85301	1709	496	1047	243	1086	146	737	94
JCVI_31941	Heat shock protein 81-2	20.2.1	20	AT5G56010	Hsp90-4	3.39709	3.17588	1.78515	1.41985	3.28462	30798	9066	32467	10223	19983	11194	21099	14860
JCVI_24470	Heat shock cognate protein HSC70	20.2.1	20	AT5G02500	Hsc70-1	3.26087	2.86728	1.63674	1.45381	3.05775	110113	33768	128738	44899	45832	28002	60579	41669
JCVI_30953	At2g17880	20.2.1	20	AT2G17880	DnaJ-C41	3.0669	3.27749	0.77686	1.47826	3.17045	1742	568	1252	382	94	121	68	46
JCVI_30362	Genomic DNA, chromosome 3, P1 clone: MAG2	20.2.1	20	AT3G14200	DnaJ-C59	2.88323	3.38564	1.31399	1.30928	3.12435	1358	471	1273	376	2582	1965	381	291
EE432264	DnaJ protein-like	20.2.1	20	AT5G48030	DnaJ-A30	2.85145	3.08612	3.07366	3.26471	2.96647	1862	653	1756	569	1669	543	666	204
EX050343	Endoplasmin homolog precursor	20.2.1	20	AT4G24190	Hsp90-7	2.75644	3.8847	1.9637	1.9566	3.2723	7809	2833	7412	1908	5302	2700	2119	1083
JCVI_32372	Heat shock cognate protein 70	20.2.1	20	AT5G02500	Hsc70-1	2.65121	3.03231	1.18646	1.10993	2.83537	6575	2480	7038	2321	4416	3722	1151	1037
JCVI_38288	Hsp 70-like protein	20.2.1	20	AT4G24280	cpHsc70-1	2.50978	2.38871	3.58801	3.6358	2.4485	2309	920	1481	620	958	267	589	162
JCVI_992	Putative uncharacterized protein F26K9_30	20.2.1	20	AT3G62600	DnaJ-B19	2.2568	2.30327	1.86136	1.9693	2.27991	6556	2905	4443	1929	4283	2301	3143	1596
ES981692	Hsp 70-like protein	20.2.1	20	AT4G24280	cpHsc70-1	2.22969	2.49855	2.19846	1.88412	2.3603	6067	2721	10359	4146	4564	2076	1756	932
JCVI_16168	F7A19.2 protein	20.2.3	20	AT1G13930		2.18999	2.5689	1.5771	3.82051	2.37189	10847	4953	9004	3505	675	428	149	39
JCVI_10360	Genomic DNA, chromosome 3, P1 clone: MAG2	20.2.1	20	AT3G14200	DnaJ-C59	2.1595	2.40154	1.92813	1.98732	2.27731	2410	1116	1866	777	3407	1767	940	473
AM062591	Heat shock cognate protein HSC70	20.2.1	20	AT5G02500	Hsc70-1	2.15637	2.31664	1.07143	1.30502	2.23507	4675	2168	6292	2716	2250	2100	1429	1095
JCVI_17445	Heat shock protein 70 cytosolic isoform	20.2.1	20	AT5G02500	Hsc70-1	2.08355	2.99619	1.0812	0.963768	2.49854	29528	14172	22783	7604	4607	4261	4921	5106
JCVI_14980	Germin-like protein 1 precursor	20.2.99	20	AT5G20630		2.16936	2.16741	1.1115	1.07598	2.16839	1742	803	971	448	638	574	524	487
JCVI_1652	Pollen coat protein	20.2.99	20	AT1G76180		2.16343	2.05689	0.790299	0.878583	2.10949	34139	15780	36374	17684	12757	16142	9103	10361
JCVI_8014	Putative uncharacterized protein	20.2.1	20	AT2G33735		2.12757	2.51124	1.39928	1.30069	2.31146	1451	682	2569	1023	4293	3068	4131	3176
CN729799	HSP like protein	20.2.1	20	AT4G16660		2.03149	2.63809	1.49349	1.93293	2.315	2968	1461	2923	1108	3783	2533	1902	984
CV432063	Ascorbate peroxidase	21.2.1	21	AT1G07890		2.85064	2.47796	1.93603	2.53762	2.65777	1565	549	2136	862	1816	938	2563	1010
JCVI_12143	Putative uncharacterized protein At1g31170/F28K20_12	21.99	21	AT1G31170		2.75499	2.63126	1.93242	1.63636	2.69242	2620	951	2626	998	1687	873	1134	693
EV104405	Protein disulfide isomerase	21.1.1	21	AT1G77510		2.27815	2.28401	1.57537	2.30233	2.28108	1720	755	1343	588	2226	1413	1485	645
ES964933	Unknown	21.2.1.4	21	AT4G33670		2.26316	2.80856	1.62762	1.78275	2.52116	1161	513	1115	397	2946	1810	1116	626
ES958480	Glutaredoxin-C8	21.4	21	AT5G14070		2.10245	2.63752	0.570815	0.772871	2.35484	1970	937	2081	789	266	466	245	317
JCVI_21356	Ribonucleoside-diphosphate reductase small chain C	23.5.4	23	AT3G27060		4.38453	3.43163	0.713002	0.822354	3.87893	14960	3412	7855	2289	2539	3561	2222	2702
JCVI_16172	Nudix hydrolase 9	23.3.3	23	AT3G46200		2.03867	2.16888	1.53512	1.52957	2.10277	2952	1448	3596	1658	4131	2691	2845	1860
JCVI_31863	Putative glucan endo-1,3-beta-glucosidase 5 precursor (EC 3.2.1.39) ((1->3)-beta-glucan endohydrolase 5) ((1->3)-beta-glucanase 5)	26.4	26	AT4G31140		5.94905	5.26027	4.07849	6.87143	5.59407	5021	844	3840	730	1403	344	481	70
JCVI_17604	Acid phosphatase type 5 precursor	26.13	26	AT3G17790		3.75295	4.11978	0.641819	0.475792	3.93209	3813	1016	2958	718	1016	1583	796	1673
JCVI_8555	Similarity to phytocyanin/early nodulin-like protein	26.19	26	AT5G53870		3.74123	3.55481	1.58841	2.69697	3.64683	53941	14418	28019	7882	1069	673	356	132
JCVI_37808	Polyneuridine aldehyde esterase, putative	26.8	26	AT1G33990		3.39212	2.17375	1.11538	0.727273	2.71544	3616	1066	1789	823	29	26	16	22
JCVI_859	Rhodanese-like family protein	26.23	26	AT2G42220		3.21123	2.87826	1.90655	2.29374	3.04019	11721	3650	8819	3064	8385	4398	4654	2029
JCVI_31072	Epoxide hydrolase-like protein	26.1	26	AT3G51000		3.16209	3.29715	4.75714	2.91429	3.22892	3804	1203	3007	912	333	70	102	35
JCVI_2084	Putative uncharacterized protein At2g39020	26.24	26	AT2G39020		2.72521	2.37344	1.52377	2.92381	2.54325	13111	4811	13156	5543	11506	7551	4298	1470
JCVI_19719	Cytochrome P450	26.10	26	AT3G28740		2.66068	2.10889	0.358151	0.274809	2.36877	4148	1559	3486	1653	279	779	252	917
JCVI_17880	Putative glucan endo-1,3-beta-glucosidase 5 precursor (EC 3.2.1.39) ((1->3)-beta-glucan endohydrolase 5) ((1->3)-beta-glucanase 5)	26.4	26	AT4G31140		2.63918	3.10818	3.21875	1.9375	2.86409	1024	388	1178	379	412	128	93	48
AM391388	AT3g50560/T20E23_160	26.22	26	AT3G50560		2.59584	3.75104	0.697248	0.8125	3.12043	7868	3031	11722	3125	76	109	13	16
JCVI_8260	Beta-glucosidase	26.3	26	AT3G09260		2.5811	2.69512	2.06258	6.26923	2.63749	2021	783	1326	492	1615	783	489	78
JCVI_7541	T3P18.7	26.21	26	AT1G62510		2.57531	3.21565	1.64387	3.25424	2.87773	23577	9155	13763	4280	697	424	192	59
EV111590	Beta-glucosidase homolog	26.3	26	AT3G03640		2.52923	2.15383	2.05607	2.39076	2.33399	10815	4276	8499	3946	1320	642	569	238
JCVI_13823	117M18_6	26.22	26	AT5G10050		2.29072	2.01767	1.5041	1.4143	2.14986	5823	2542	6053	3000	9166	6094	6510	4603
EE530947	117M18_6	26.22	26	AT5G10050		2.26303	2.02612	1.46043	1.32211	2.1413	1867	825	1939	957	5259	3601	2356	1782
EV080390	Cytochrome P450	26.10	26	AT3G28740		2.14741	2.40741	0.556452	0.882353	2.2737	1078	502	975	405	69	124	15	17
JCVI_3741	Glutathione transferase-like protein	26.9	26	AT3G43800		2.10042	2.62644	2	1.3587	2.34875	1506	717	914	348	410	205	125	92
JCVI_8654	Putative glucan endo-1,3-beta-glucosidase 4 precursor (EC 3.2.1.39) ((1->3)-beta-glucan endohydrolase 4) ((1->3)-beta-glucanase 4)	26.4.1	26	AT3G13560		2.05016	2.05739	1.86436	1.88296	2.05377	1962	957	1183	575	2694	1445	1834	974
JCVI_3834	Endoglucanase 8 precursor	26.3.4	26	AT1G70710		2.02941	2.81937	1.1629	1.2125	2.392	1380	680	1077	382	257	221	194	160
EE416678	Putative carboxymethylenebutenolidase	26.1	26	AT2G32520		2.01721	2.20613	1.91378	2.06613	2.10955	19577	9705	11452	5191	16581	8664	8155	3947
JCVI_27770	Zinc-finger protein-1	27.3.11	27	AT5G67450	ZF1	21.1343	12.4167	1.05	0.75	16.1993	1416	67	894	72	42	40	18	24
JCVI_18164	ethylene-responsive element-binding protein, putative	27.3.3	27	AT1G72360	ERF73	6.29667	4.977	0.71476	1.1135	5.59808	12480	1982	12552	2522	431	603	363	326
JCVI_4906	Ethylene-responsive transcription factor RELATED TO APETALA2 10	27.3.3	27	AT4G36900	RAP2.10	5.27686	6.40605	1.8527	1.72277	5.8141	6042	1145	4023	628	1610	869	1218	707
EE463852	Putative uncharacterized protein At1g26660	27.3.99	27	AT1G26660		4.96573	4.96247	1.84857	3.40972	4.9641	2463	496	2248	453	1294	700	982	288
JCVI_32806	Auxin-responsive protein IAA3	27.3.40	27	AT1G04240		4.27381	4.31156	2.63636	0.727273	4.29264	1077	252	858	199	145	55	16	22
ES913743	Putative transcription factor	27.3.25	27	AT5G16600		4.03455	2.79268	1.65258	1.83303	3.35667	13544	3357	7476	2677	1603	970	999	545
JCVI_11936	Uncharacterized protein At3g17611	27.3.99	27	AT3G17611		4	3.62642	3.91902	4.19892	3.80863	1048	262	961	265	2081	531	781	186
CN828523	Ethylene-responsive transcription factor ERF017	27.3.3	27	AT1G19210		3.85399	4.04715	4.82692	6.31461	3.94939	1399	363	1631	403	753	156	562	89
JCVI_19467	Genomic DNA, chromosome 5, P1 clone:MDF20	27.4	27	AT5G55670		3.55193	3.74522	1.88719	5.24359	3.6473	1197	337	1176	314	987	523	409	78
EV136303	Homeobox-leucine zipper protein ATHB-13	27.3.22	27	AT1G69780		3.50538	2.97381	1.01667	2.83333	3.22867	6194	1767	12151	4086	61	60	85	30
CN826382	RNA-binding protein	27.3.75	27	AT4G39260		3.4863	4.357	0.98833	1.2566	3.89741	3054	876	2148	493	7707	7798	7801	6208
JCVI_10245	Glycine-rich RNA-binding protein 10	27.3.75	27	AT4G39260		3.45361	4.37678	1.00557	1.31393	3.88789	3015	873	2149	491	7949	7905	7676	5842
JCVI_20915	Zinc finger AN1 and C2H2 domain-containing stress-associated protein 13	27.3.99	27	AT3G57480		3.28392	3.20472	1.31026	2.57647	3.24408	1307	398	814	254	511	390	219	85
JCVI_20772	Similarity to AT-hook DNA-binding protein	27.3.67	27	AT5G49700		3.17903	2.65507	2.07942	2.55814	2.90526	4244	1335	3433	1293	576	277	770	301
EV137225	Putative transcription factor	27.3.25	27	AT3G01530		3.14844	2.14347	1.90909	0.617647	2.5978	806	256	1509	704	63	33	21	34
JCVI_31174	Protein At1g68920	27.3.6	27	AT1G68920		3.07753	2.6694	5.11207	3.67033	2.86621	36081	11724	29625	11098	593	116	334	91
EV094937	Putative U2 snRNP auxiliary factor; 19096-22891	27.1.1	27	AT1G60830		2.9119	2.97929	4.14765	4.64865	2.9454	1223	420	1007	338	618	149	344	74
EV095087	LacZ protein	27.1.1	27	AT1G60830		2.82854	2.88177	3.26282	4.23256	2.85503	2359	834	1170	406	1018	312	364	86
JCVI_4571	C2H2-type zinc finger protein	27.3.11	27	AT5G59820	ZAT12	2.78829	2.45296	2.01241	1.66462	2.61526	2476	888	1408	574	8919	4432	3802	2284
JCVI_6791	Uncharacterized protein At3g17611	27.3.99	27	AT3G17611		2.77554	3.54592	1.83484	2.28616	3.13717	1657	597	1390	392	2433	1326	727	318
EV030865	Putative uncharacterized protein At2g45460	27.3.48	27	AT2G45460		2.76038	2.62771	1.85103	3.16186	2.69323	864	313	1821	693	1168	631	1426	451
JCVI_19793	Agamous-like MADS-box protein AGL9 homolog	27.3.24	27	AT1G24260		2.75074	2.55081	1.12705	1.13201	2.64889	27059	9837	36219	14199	3646	3235	2624	2318
JCVI_8296	Ethylene-responsive transcription factor ERF058	27.3.3	27	AT1G22190		2.68502	2.29629	1.31354	1.52034	2.48306	14193	5286	12873	5606	2522	1920	2840	1868
JCVI_15052	RNA methyltransferase-like protein	27.1.21	27	AT3G21300		2.65732	2.69786	2.92831	3.52174	2.67751	2559	963	1009	374	1593	544	405	115
JCVI_3294	RNA methyltransferase-like protein	27.1.21	27	AT3G21300		2.62854	2.79625	2.07143	7.89286	2.7111	2229	848	1194	427	1943	938	442	56
JCVI_14824	MYB-family transcription factor, putative; alternative splicing isoform 2 of 2;71559-70643	27.3.26	27	AT3G11280		2.52129	2.55176	1.30506	0.60274	2.53647	6041	2396	2761	1082	1108	849	44	73
EE476779	Arabidopsis thaliana genomic DNA, chromosome 5, P1 clone:MGI19	27.3.99	27	AT5G63830		2.40211	2.42325	2.03061	2.59813	2.41265	1595	664	1105	456	1990	980	556	214
JCVI_2273	Histone deacetylase HDT3	27.3.55	27	AT5G03740		2.39369	2.30924	1.9673	2.06549	2.35109	7588	3170	7124	3085	11672	5933	7727	3741
JCVI_24744	Probable histone-lysine N-methyltransferase, H3 lysine-9 specific SUVH9 (EC 2.1.1.43) (Histone H3-K9 methyltransferase 9) (H3-K9-HMTase 9) (Suppressor of variegation 3-9 homolog protein 9) (Su(var)3-9 homolog protein 9)	27.3.69	27	AT4G13460		2.36709	2.38743	2.09195	2.64341	2.37724	1309	553	912	382	364	174	341	129
EE551773	Auxin-responsive protein IAA10	27.3.40	27	AT1G04100		2.33197	2.45213	2.36758	2.46457	2.39129	2276	976	922	376	1636	691	626	254
JCVI_30095	Histone-lysine N-methyltransferase SUVR4 (EC 2.1.1.43) (Suppressor of variegation 3-9-related protein 4) (Su(var)3-9-related protein 4)	27.3.69	27	AT3G04380		2.2963	2.08364	1.50418	1.54359	2.18738	2914	1269	3438	1650	3422	2275	1877	1216
JCVI_20918	At3g21211	27.4	27	AT3G21215		2.28687	2.25461	2.06388	1.87333	2.27068	1985	868	1833	813	937	454	562	300
JCVI_11995	Arabidopsis thaliana genomic DNA, chromosome 5, P1 clone:MGO3	27.3.41	27	AT5G60130		2.281	2.8314	1.02552	1.05905	2.54134	10853	4758	6583	2325	6549	6386	2529	2388
JCVI_19624	RNA recognition motif (RRM)-containing protein	27.4	27	AT4G19610		2.27146	2.07044	1.54032	2.02359	2.16863	1799	792	1499	724	955	620	1115	551
EV207105	Putative uncharacterized protein	27.1	27	AT4G33370		2.26067	2.30923	6.64706	2.78889	2.28482	1006	445	926	401	339	51	251	90
JCVI_3015	Similarity to unknown protein	27.3.99	27	AT3G18580		2.22348	2.26523	1.78	1.79019	2.24425	985	443	1153	509	890	500	657	367
JCVI_24739	Histone deacetylase 2	27.3.55	27	AT5G26040		2.19136	2.04734	1.92515	2.17574	2.11813	2130	972	1773	866	2212	1149	879	404
JCVI_3878	Putative DNA-binding protein; 36199-34606	27.3.6	27	AT1G68810		2.16988	2.48631	1.84623	1.80278	2.32272	2248	1036	1907	767	1789	969	777	431
JCVI_15431	Putative uncharacterized protein T21H19_180	27.4	27	AT5G16260		2.1474	2.34897	2.02204	3.1194	2.24593	1282	597	801	341	1009	499	418	134
ES937995	Putative uncharacterized protein T12C14_30	27.3.73	27	AT3G62330		2.12538	2.14219	1.81241	2.42124	2.13377	2102	989	2290	1069	2512	1386	2029	838
JCVI_42021	DNA-directed RNA polymerase 3, chloroplast precursor	27.2	27	AT2G24120		2.06312	2.11321	1.88663	1.61818	2.08801	1667	808	1568	742	649	344	267	165
JCVI_7075	Putative uncharacterized protein At5g15270	27.4	27	AT5G15270		2.02555	2.01018	1.73485	1.69507	2.01785	1110	548	987	491	687	396	378	223
BG543915	Heat stress transcription factor A-7a	27.3.23	27	AT3G51910	HsfA7a	71.2812	108.625	12.5849	12.7455	87.9939	2281	32	1738	16	667	53	701	55
JCVI_6766	Histone H3.2	28.1.3.2.3	28	AT5G65360		3.78257	3.89454	1.58125	1.54406	3.83815	4732	1251	4210	1081	6276	3969	4118	2667
EX040504	F22M8.2 protein	28.2	28	AT1G01880		2.24449	2.54974	1.37697	1.76213	2.39225	2139	953	1948	764	4533	3292	3741	2123
JCVI_5388	Histone H2A variant 1	28.1.3.2.1	28	AT3G54560		2.06742	2.21201	0.994365	1.0749	2.13849	920	445	1252	566	1941	1952	1392	1295
JCVI_34965	Putative uncharacterized protein At1g24575	29.5.11	29	AT4G31670	UBP18	12.8443	16.9365	0.777778	0.764706	14.7491	1567	122	1067	63	14	18	13	17
EV180578	Putative uncharacterized protein At1g24575	29.5.11	29	AT4G31670	UBP18	12.5271	16.1944	0.777778	0.75	14.2432	1616	129	1166	72	14	18	18	24
EV223498	Senescence-specific cysteine protease	29.5.3	29	AT5G45890	SAG12	10.6617	9.89362	4.77778	0.764706	10.2705	3561	334	930	94	86	18	13	17
JCVI_25642	SGT1a	29.4	29	AT4G23570	SGT1A	9.1635	11.1154	11.0237	6.33333	10.0924	2410	263	1445	130	2326	211	418	66
CX194918	Putative uncharacterized protein At2g30040	29.4	29	AT2G30040	MAPKKK14	8.29851	11.0745	7.0678	9.88889	9.58653	1668	201	1041	94	1251	177	712	72
JCVI_4072	Putative uncharacterized protein At4g33620	29.5.3	29	AT4G33620		4.04747	4.3591	5.25	6.15323	4.2004	2558	632	1748	401	1575	300	763	124
ES993530	60S ribosomal protein L3-2	29.2.1.2.2.3	29	AT1G61580		3.55769	4.07837	1.56863	2.65217	3.80915	2590	728	2810	689	880	561	305	115
JCVI_30527	Protein phosphatase 2C	29.4	29	AT3G62260		3.33078	2.98883	2.41745	3.02655	3.15517	2175	653	1605	537	776	321	342	113
JCVI_30138	Unknown	29.2.1.2.2.41	29	AT1G56045		3.23745	2.79568	2.63728	1.8294	3.00847	5290	1634	4146	1483	10710	4061	3957	2163
JCVI_31211	60S ribosomal protein L18-3	29.2.1.2.2.18	29	AT5G27850		3.09883	2.66198	2.09862	1.96444	2.87211	7933	2560	7757	2914	3639	1734	8121	4134
JCVI_977	RNA-binding protein-like protein	29.5.11.4.2	29	AT5G58787		2.83706	2.46608	1.45629	1.60938	2.64507	8497	2995	5307	2152	12511	8591	8446	5248
JCVI_36906	At1g11080	29.5.5	29	AT1G11080		2.7851	3.93119	0.822222	1.41667	3.30889	1607	577	1714	436	37	45	34	24
JCVI_4545	Ubiquitin fusion protein	29.2.1.2.2.40	29	AT3G52590		2.72087	2.79518	2.79798	2.68037	2.75777	1004	369	928	332	1108	396	587	219
CX194376	Putative uncharacterized protein At3g26700/MLJ15_10	29.4.1.59	29	AT3G26700		2.70812	3.64697	0.987814	1.12844	3.14268	1568	579	2345	643	1378	1395	1353	1199
JCVI_18558	Papain-like cysteine peptidase XBCP3	29.5.3	29	AT1G09850		2.6782	2.75408	5.45763	7.06944	2.71587	10453	3903	7772	2822	966	177	509	72
EE545899	DEAD-box ATP-dependent RNA helicase 10	29.2.2.3.5	29	AT5G60990		2.677	2.98903	1.75511	2.56055	2.82872	1641	613	1635	547	3261	1858	1480	578
JCVI_8704	Similarity to unknown protein	29.5.11.4.5.2	29	AT5G63160		2.62637	2.08194	1.18617	1.87156	2.33836	4562	1737	2871	1379	223	188	204	109
JCVI_8028	Papain-like cysteine peptidase XBCP3	29.5.3	29	AT1G09850		2.58085	2.80957	3.74627	4.81395	2.69279	1995	773	2759	982	251	67	207	43
JCVI_13724	HyuC-like protein	29.5	29	AT4G20070		2.52923	2.33946	1.25725	1.37173	2.4325	4932	1950	4197	1794	1950	1551	786	573
JCVI_9581	GrpE protein	29.6	29	AT5G17710		2.47327	2.97889	2.21098	2.90943	2.71433	4395	1777	3104	1042	1813	820	771	265
EV021042	protein kinase family protein	29.4	29	AT2G25760		2.411	2.22841	1.66284	2.05271	2.31791	3156	1309	2761	1239	2027	1219	1402	683
JCVI_12704	40S ribosomal protein S9-2	29.2.1.2.1.9	29	AT5G39850		2.40878	3.03011	0.869853	0.823962	2.70165	6800	2823	4830	1594	24148	27761	12558	15241
JCVI_10077	F14N23.11	29.5.11.4.3.1	29	AT1G10230		2.40649	2.69977	1.32876	1.3552	2.54892	1261	524	1196	443	2033	1530	1343	991
EE462560	Serine/threonine-protein phosphatase PP1 isozyme 7	29.4	29	AT5G43380		2.34067	2.22324	1.81356	2.11538	2.2812	1807	772	2659	1196	107	59	55	26
JCVI_35541	Putative ubiquitin carboxyl terminal hydrolase	29.5.11	29	AT2G24640		2.32776	2.46844	2.24364	1.75374	2.39707	2088	897	1486	602	2118	944	1289	735
JCVI_6346	GrpE protein	29.6	29	AT5G17710		2.27015	2.56906	1.48784	1.665	2.41499	1042	459	1395	543	979	658	333	200
JCVI_24417	AT3g45100/T14D3_40	29.4	29	AT3G45100		2.25544	2.40353	1.83276	1.78382	2.32831	1969	873	2180	907	2126	1160	1543	865
DY011313	Putative uncharacterized protein T17F15.140	29.5.11.4.2	29	AT3G47990		2.23889	2.16633	1.85496	2.85915	2.20231	1612	720	1081	499	972	524	406	142
JCVI_34840	Putative signal peptidase	29.5	29	AT1G06870		2.18395	2.22244	1.88508	2.21558	2.20311	4001	1832	2238	1007	1099	583	853	385
JCVI_28523	MLP3.6 protein	29.5.11.4.2	29	AT3G07610		2.14026	2.14964	0.733333	0.644231	2.14494	1175	549	1178	548	1419	1935	603	936
JCVI_21353	60S ribosomal protein L27a-2	29.2.1.2.2.527	29	AT1G23290		2.05476	2.37685	1.4291	2.47191	2.20995	863	420	801	337	383	268	220	89
JCVI_18329	Arabidopsis thaliana genomic DNA, chromosome 5, TAC clone:K5J14	29.2.3	29	AT5G42220		2.05253	2.88031	2.2234	3.06135	2.43145	1094	533	1829	635	836	376	499	163
JCVI_706	Protein At3g48070	29.5.11.4.2	29	AT3G48070		2.05017	2.15614	1.85632	2.02508	2.10249	6456	3149	7581	3516	5142	2770	3714	1834
JCVI_10167	RNA binding-like protein	29.5.11.4.2	29	AT3G47160		2.03338	2.02691	1.25869	1.36383	2.03014	1462	719	2787	1375	3187	2532	2564	1880
JCVI_41850	Translation elongation factor EF-1 alpha	29.2.4	29	AT1G07910		2.02248	2.45431	2.24337	1.7899	2.22796	4229	2091	3787	1543	3724	1660	2624	1466
JCVI_36434	ATP-dependent Clp protease, ATP-binding subunit	29.5.5	29	AT5G50920	Hsp101-5	3.73329	3.28511	1.88209	1.81788	3.50204	23852	6389	23160	7050	19745	10491	16650	9159
JCVI_18705	ATP binding / protein binding / unfolded protein binding	29.6	29	AT5G56500	Cpn60-b(1)	3.21743	3.15942	1.86555	1.59971	3.18829	7458	2318	4796	1518	8145	4366	4348	2718
ES905135	T-complex protein 1, delta subunit	29.6	29	AT3G18190	CCT-d	3.14735	3.64134	1.85752	2.21669	3.38535	2200	699	3594	987	2125	1144	1647	743
JCVI_14098	RuBisCO subunit binding-protein beta subunit; chaperonin, 60 kDa	29.6	29	AT5G56500	Cpn60-b(1)	2.90161	3.81686	1.93638	2.71658	3.32792	1799	620	1313	344	1400	723	508	187
JCVI_29142	Putative chaperonin	29.6	29	AT3G02530	CCT-z(1)	2.07899	2.11527	1.71125	2.24629	2.09705	2790	1342	3670	1735	2815	1645	4387	1953
JCVI_21265	F24J8.15 protein	30.3	30	AT1G21550		26.4526	19.4082	25.3788	22.4815	22.6583	13676	517	8035	414	1675	66	607	27
JCVI_35800	Gb|AAF16571.1	30.11	30	AT3G26490		6.95652	6.68056	4.40789	7.7037	6.81714	960	138	962	144	335	76	208	27
JCVI_2085	ELIP	30.11	30	AT3G22840		4.80248	5.48632	1.63202	2.05078	5.13303	23196	4830	18253	3327	4129	2530	2221	1083
JCVI_1137	Calreticulin 3	30.3	30	AT1G08450		3.46971	4.76739	4.29442	4.40984	4.06712	3265	941	3976	834	1692	394	538	122
JCVI_16723	Receptor kinase, putative	30.2.3	30	AT3G17840		3.1825	3.6686	0.838127	0.938602	3.41692	1709	537	1262	344	3992	4763	4418	4707
EE452176	T30F21.6 protein	30.99	30	AT1G78610		3.0061	4.72487	1.29345	1.61134	3.76874	986	328	893	189	908	702	398	247
JCVI_14669	Phytochrome kinase substrate 1, putative	30.11	30	AT1G14280		2.94645	2.58146	2.10145	4.25	2.75792	18156	6162	20742	8035	435	207	408	96
JCVI_27351	Receptor protein kinase-like protein	30.2.16	30	AT5G38990		2.80934	2.16051	3	0.84375	2.46366	5113	1820	3217	1489	54	18	27	32
JCVI_30448	Unknown	30.1	30	AT5G64260		2.69715	2.02601	2.01527	1.69321	2.33762	65511	24289	39641	19566	2904	1441	2445	1444
JCVI_8832	GTP-binding-like protein	30.5	30	AT4G39520		2.4185	2.61679	1.8683	2.26014	2.51569	4288	1773	3305	1263	1986	1063	1338	592
JCVI_42421	Putative calcium binding protein	30.3	30	AT2G27480		2.32026	2.35075	1.2708	1.2167	2.33545	1775	765	945	402	1558	1226	539	443
EV145264	Putative uncharacterized protein	30.5	30	AT1G18070		2.07508	3.0084	1.4262	1.88783	2.49854	1299	626	2864	952	947	664	791	419
JCVI_5223	Putative calmodulin-like protein	30.3	30	AT2G15680		2.05906	2.54432	2.42534	3.125	2.28886	38980	18931	30715	12072	536	221	175	56
JCVI_36120	Mitogen-activated protein kinase kinase 4	30.6	30	AT1G51660		2.05857	2.01163	1.26958	1.43514	2.03496	949	461	1038	516	697	549	531	370
JCVI_32558	Expressed protein	30.4	30	AT2G03890		2.05855	3.10052	1.21685	1.64972	2.52637	879	427	1789	577	881	724	292	177
DY014258	Syntaxin-related protein KNOLLE	31.4	31	AT1G08560		6.43032	6.90171	1.01518	1.29345	6.66185	2630	409	1615	234	3811	3754	3059	2365
JCVI_14587	Meiotic recombination protein DMC1 homolog	31.2	31	AT3G22880		3.83468	3.69945	0.861708	0.866401	3.76646	951	248	1354	366	1645	1909	869	1003
EE532069	Cell division control protein 48 homolog E	31.2	31	AT5G03340		3.3026	4.46217	4.04559	4.86111	3.83885	4191	1269	4364	978	1331	329	700	144
CX280611	CePP protein	31.2	31	AT1G66510		3.08589	3.00223	2.72989	2.4721	3.04377	1006	326	1348	449	950	348	576	233
JCVI_17557	F14P3.5 protein	31.2	31	AT3G02300		3.02459	3.77982	2.74061	3.33065	3.38118	1845	610	1648	436	803	293	413	124
JCVI_24800	Cell division control protein 48 homolog E	31.2	31	AT5G03340		2.64499	3.72222	2.39095	7.14286	3.13771	976	369	1072	288	581	243	250	35
JCVI_21646	Meiotic recombination protein DMC1 homolog	31.2	31	AT3G22880		2.59242	2.26283	0.685654	0.636542	2.42203	4516	1742	3263	1442	2600	3792	1620	2545
JCVI_34337	F-box protein PP2-A11	31.1	31	AT1G63090		2.503	2.5182	1.10965	1.10185	2.51059	7504	2998	4913	1951	2024	1824	1309	1188
DY010614	Peptidyl-prolyl cis-trans isomerase	31.3	31	AT1G53720		2.32374	2.74895	2.32629	3.47573	2.52742	2261	973	1303	474	991	426	716	206
JCVI_991	Putative uncharacterized protein	31.1	31	AT5G53400	BOB1	2.29086	2.69588	1.82084	2.42613	2.48513	2481	1083	2553	947	3618	1987	3695	1523
JCVI_38103	Putative uncharacterized protein At5g12350	31.2	31	AT5G12350		2.14324	2.60968	4.62319	3.20588	2.36499	808	377	809	310	319	69	327	102
JCVI_19927	F3F19.27 protein	33.99	33	AT1G13245		4.71144	3.70661	0.71875	0.857143	4.17893	947	201	897	242	46	64	12	14
JCVI_32967	T19E23.7	33.99	33	AT1G31280		3.9812	4.50932	1.3066	0.915556	4.23704	1059	266	1452	322	277	212	206	225
JCVI_7776	Putative uncharacterized protein At1g31280/T19E23_8	33.99	33	AT1G31280		3.9322	3.48967	1.10015	0.983376	3.70433	3944	1003	3884	1113	714	649	769	782
JCVI_25586	Putative uncharacterized protein	33.99	33	AT3G58780	AGL1	3.75789	3.82785	1.24852	0.83294	3.79271	93857	24976	117959	30816	40411	32367	12355	14833
EV105903	LacZ protein	33.99	33	AT3G58780	AGL1	3.62201	4.03002	1.76392	1.52725	3.82057	7867	2172	4296	1066	9885	5604	3027	1982
EV144231	LacZ protein	33.99	33	AT3G58780	AGL1	2.49049	2.18484	3.68732	5.05128	2.33267	1310	526	1182	541	2559	694	788	156
JCVI_10817	F6D8.2 protein	33.99	33	AT1G52730		2.44187	2.66011	1.64068	1.57403	2.54866	4327	1772	4195	1577	1726	1052	691	439
BG543306	Plastid protein	33.99	33	AT2G33430		2.17319	2.19348	1.70443	2.39098	2.18331	4166	1917	3299	1504	2347	1377	1590	665
JCVI_17979	Sugar transporter ERD6	34.2	34	AT1G08930	ERD6	13.8202	11.5739	4.03917	15.3171	12.6473	24821	1796	8067	697	1753	434	628	41
JCVI_35394	YUP8H12R.2 protein	34.99	34	AT1G79360	OCT2	10.145	14.3678	1.9386	1.58763	12.0732	7274	717	3750	261	884	456	308	194
JCVI_36791	Probable inositol transporter 1	34.2	34	AT2G43330	INT1	8.27	9.99065	22.1071	17.6429	9.0897	1654	200	1069	107	619	28	494	28
JCVI_18822	Probable aquaporin PIP1-4	34.19.1	34	AT4G00430		5.2112	5.68009	1.97325	1.99915	5.44059	33508	6430	58397	10281	46172	23399	63145	31586
JCVI_41889	Aquaporin	34.19.1	34	AT2G16850		5.13292	4.83227	1.40874	1.59354	4.98033	118206	23029	81675	16902	5318	3775	6261	3929
JCVI_34957	Nitrate transporter NTL1	34.13	34	AT5G62730		4.71011	4.04699	4.80303	3.92857	4.36598	10480	2225	17827	4405	317	66	220	56
JCVI_8526	Sugar transporter ERD6	34.2	34	AT1G08930	ERD6	4	2.89728	1.66279	1.42857	3.40428	1028	257	959	331	143	86	30	21
JCVI_11966	Polyol transporter 5	34.2	34	AT3G18830		3.03205	2.80652	1.20909	2.31481	2.91711	946	312	1291	460	133	110	125	54
JCVI_26324	F11M15.20 protein	34.99	34	AT1G51340		3.00958	3.02504	3.04124	4.07692	3.0173	3455	1148	1812	599	590	194	318	78
JCVI_31067	Gb|AAC98457.1	34.99	34	AT5G60800		2.89363	3.19175	1.58792	1.9312	3.03904	11534	3986	4877	1528	2944	1854	3144	1628
EX082780	ABC transporter, ATP-binding protein-like	34.16	34	AT5G64840		2.74674	3.29545	5.0411	6.35294	3.00861	1475	537	1305	396	368	73	108	17
EV193206	Plasma membrane aquaporin 2b	34.19.1	34	AT2G37180		2.58422	2.30501	3.78659	7.19565	2.44063	15004	5806	20457	8875	621	164	331	46
CX195839	Putative mitochondrial carrier protein; 35518-32968	34.9	34	AT1G74240		2.51818	2.61963	2.45211	3.40838	2.56841	1385	550	1281	489	1741	710	651	191
JCVI_463	Gb|AAC98457.1	34.99	34	AT5G60800		2.51155	3.18822	1.2478	1.47069	2.82973	4566	1818	1948	611	1133	908	878	597
JCVI_30129	Farnesylated protein-like	34.12	34	AT5G03380		2.50864	3.37238	1.44158	1.49451	2.90862	4064	1620	3858	1144	950	659	408	273
JCVI_31830	Pollen coat protein	34.30	34	AT1G15690		2.40352	2.20961	1.11068	1.39093	2.30453	68933	28680	45655	20662	13989	12595	11752	8449
JCVI_184	Chloroplast chlorophyll a/b binding protein	1.1.1.1	1	AT1G29920		0.469166	0.419728	0.744902	0.678231	0.443759	2115	4508	2251	5363	75831	101800	38141	56236
JCVI_6882	Ferredoxin-1, chloroplast precursor	1.1.5.2	1	AT1G60950		0.383499	0.401667	0.511443	0.556	0.392478	5020	13090	6891	17156	5341	10443	6389	11491
JCVI_21886	Chloroplast chlorophyll a/b binding protein	1.1.1.1	1	AT1G29930		0.192852	0.223308	0.639185	0.499658	0.207522	3529	18299	3154	14124	122356	191425	67904	135901
JCVI_30755	Probable fructokinase-1	2.2.1.1	2	AT2G31390		0.477517	0.475064	0.778246	0.846963	0.476289	977	2046	743	1564	1109	1425	725	856
JCVI_23142	Glucose-1-phosphate adenylyltransferase small subunit	2.1.2.1	2	AT5G48300		0.453311	0.497845	0.592801	0.54825	0.475056	1335	2945	2310	4640	5369	9057	4528	8259
JCVI_18367	Trehalase-like protein	3.2.4	3	AT4G24040		0.36507	0.388636	0.899889	1.12625	0.376669	3148	8623	2476	6371	809	899	678	602
JCVI_4055	Enolase	4.1.13	4	AT2G36530		0.49318	0.490768	0.527479	0.470588	0.491972	687	1393	505	1029	1766	3348	1520	3230
JCVI_37895	Glyceraldehyde-3-phosphate dehydrogenase, cytosolic	4.1.8	4	AT3G04120		0.486326	0.465744	0.918332	0.696656	0.475924	5833	11994	4004	8597	2114	2302	1479	2123
JCVI_1244	2,3-bisphosphoglycerate-independent phosphoglycerate mutase 1	4.1.12	4	AT1G09780		0.439777	0.456065	0.57734	0.65742	0.447847	1581	3595	846	1855	586	1015	474	721
EV210298	F10K1.19 protein	4.1.6	4	AT1G07110		0.36189	0.445554	0.634051	0.543544	0.401549	452	1249	892	2002	324	511	181	333
JCVI_11047	Citrate synthase 2, peroxisomal precursor	6.1	6	AT3G58750		0.482298	0.411204	0.410113	0.504822	0.445335	831	1723	345	839	32376	78944	20520	40648
JCVI_17460	Citrate synthase 2, peroxisomal precursor	6.1	6	AT3G58750		0.450465	0.338705	0.443482	0.628888	0.390608	2860	6349	1114	3289	15254	34396	20664	32858
JCVI_41466	Putative 6-phosphogluconolactonase	7.1.2	7	AT5G24420		0.40946	0.418318	0.557029	0.586826	0.413866	1108	2706	781	1867	210	377	98	167
JCVI_29857	Carbonic anhydrase	8.3	8	AT1G70410		0.307125	0.336572	1.08	0.916667	0.321512	250	814	381	1132	324	300	11	12
JCVI_17829	Putative uncharacterized protein	10.3.2	10	AT4G36890	IRX14	0.498629	0.466069	0.588703	0.5623	0.482074	5639	11309	3015	6469	667	1133	528	939
JCVI_23306	Putative uncharacterized protein F17C15_180	10.2	10	AT5G03760		0.473417	0.437326	0.60711	0.454959	0.455014	1211	2558	471	1077	666	1097	500	1099
JCVI_4982	AT5g59290/mnc17_180	10.1.5	10	AT5G59290		0.46958	0.433784	0.66113	0.858601	0.451327	9339	19888	5457	12580	4378	6622	4627	5389
CD828796	Pectinesterase-2 precursor	10.8.99	10	AT2G45220		0.468354	0.477228	0.534952	0.639445	0.47277	925	1975	482	1010	727	1359	415	649
EX044080	Probable xyloglucan endotransglucosylase/hydrolase protein 29 precursor	10.7	10	AT4G18990	XTH29	0.466808	0.312183	0.830357	1	0.381745	661	1416	492	1576	93	112	43	43
EE503331	glycosyl hydrolase family 1 protein	10.6.1	10	AT3G62740		0.435134	0.440075	1.05085	0.925926	0.437597	862	1981	705	1602	62	59	25	27
JCVI_5853	Pectinesterase	10.8.1	10	AT5G53370		0.406734	0.462383	0.529412	0.615385	0.433667	761	1871	1137	2459	81	153	56	91
JCVI_5699	Pectin acetylesterase	10.8.2	10	AT5G45280		0.387743	0.375457	0.663048	0.521951	0.381551	677	1746	514	1369	1710	2579	642	1230
JCVI_14440	Pectinesterase-2 precursor	10.8.99	10	AT2G45220		0.355462	0.410359	0.726132	0.853021	0.381925	423	1190	515	1255	18406	25348	12623	14798
JCVI_1387	Putative uncharacterized protein	10.5.1.1	10	AT4G16980		0.352188	0.274921	1.23845	0.702801	0.311165	990	2811	433	1575	1340	1082	577	821
CV432383	Cellulose synthase catalytic subunit	10.2.1	10	AT5G64740	CESA6/IRX2	0.351375	0.420979	0.742863	0.975045	0.384606	1227	3492	1513	3594	3669	4939	4376	4488
EX077398	Polygalacturonase-like protein	10.6.3	10	AT3G16850		0.34552	0.374192	0.743295	1.19797	0.35957	2202	6373	1447	3867	194	261	236	197
ES915213	Polygalacturonase-like protein	10.6.3	10	AT3G16850		0.330623	0.3503	0.725599	0.855835	0.340319	2887	8732	2395	6837	394	543	374	437
JCVI_33490	Cellulose synthase A catalytic subunit 2 [UDP-forming]	10.2.1	10	AT4G39350	CESA2	0.330148	0.383666	0.891905	0.922086	0.355902	2660	8057	1710	4457	5322	5967	3006	3260
EE402061	Pectinesterase like protein	10.8.99	10	AT2G45220		0.329149	0.388179	0.710626	0.7767	0.357448	708	2151	486	1252	19140	26934	16181	20833
JCVI_14603	Pectinesterase	10.8.1	10	AT3G14310		0.327236	0.323203	0.325581	0.857143	0.325213	644	1968	670	2073	14	43	18	21
EV138903	Unknown	10.7	10	AT1G69530	EXP1	0.308081	0.28688	1.93306	1.78991	0.297292	976	3168	492	1715	3783	1957	3263	1823
AM060227	Fasciclin-like arabinogalactan protein 2 precursor	10.5.1.1	10	AT4G12730		0.307192	0.461685	0.912763	0.767134	0.376598	6001	19535	4121	8926	4949	5422	3996	5209
EV013260	Putative pectin methylesterase precursor	10.8.1	10	AT3G14310	PME3	0.304276	0.386248	0.81479	0.895861	0.342821	2775	9120	2966	7679	4936	6058	6839	7634
JCVI_36490	Fasciclin-like arabinogalactan protein 2 precursor	10.5.1.1	10	AT4G12730		0.297548	0.431598	0.868525	0.727775	0.358359	5316	17866	3423	7931	3957	4556	3422	4702
JCVI_26309	Probable pectate lyase 5 precursor	10.6.3	10	AT1G67750		0.258678	0.217143	0.403974	0.761905	0.237002	544	2103	266	1225	61	151	16	21
JCVI_38843	Arabidopsis thaliana genomic DNA, chromosome 5, P1 clone:MTG10	10.6	10	AT5G62150		0.248611	0.198056	0.813268	0.810376	0.221899	537	2160	428	2161	1324	1628	453	559
JCVI_6969	Fasciclin-like arabinogalactan protein 2 precursor	10.5.1.1	10	AT4G12730		0.248343	0.317358	0.782592	0.577575	0.280738	712	2867	543	1711	3974	5078	2591	4486
JCVI_674	AT3g14310/MLN21_9	10.8.1	10	AT3G14310		0.211651	0.241469	0.605678	2.15385	0.226069	1119	5287	651	2696	192	317	56	26
JCVI_18998	Expansin-A5 precursor	10.7	10	AT3G29030	EXP5	0.105815	0.115827	0.804341	0.922832	0.110708	4369	41289	1239	10697	2409	2995	1160	1257
EV193389	Pectinesterase-like protein	10.8.99	10	AT3G59010	PME35	0.0847388	0.146212	0.875	0.866667	0.11131	206	2431	193	1320	161	184	13	15
AT002090	Nonspecific lipid-transfer protein-like protein	11.6	11	AT5G59320		0.481493	0.299215	1.35457	3.16667	0.379565	6322	13130	3125	10444	489	361	209	66
JCVI_9776	fatty acid desaturase family protein	11.2.1	11	AT3G15870		0.446062	0.363584	0.837838	0.777778	0.402717	1195	2679	1258	3460	93	111	14	18
CN828072	Putative steroid sulfotransferase	11.8	11	AT2G03750		0.430248	0.338298	0.601515	0.665179	0.381513	2199	5111	954	2820	794	1320	298	448
JCVI_37342	Nonspecific lipid-transfer protein	11.6	11	AT5G59320		0.398353	0.245965	1.00943	2.17647	0.313019	8659	21737	2484	10099	321	318	37	17
EV100225	Nonspecific lipid-transfer protein	11.6	11	AT5G59320		0.387985	0.253705	1.06931	0.72	0.313741	8344	21506	2157	8502	108	101	18	25
JCVI_33475	Putative steroid sulfotransferase	11.8	11	AT2G03750		0.385382	0.361301	0.62037	0.55123	0.373147	3095	8031	2110	5840	469	756	269	488
JCVI_13651	Probable lipid desaturase ADS3.2, chloroplast precursor	11.2.1	11	AT3G15870		0.3718	0.346302	1.16667	0.761905	0.358825	944	2539	988	2853	21	18	16	21
AM385523	Putative glycerol kinase; 69575-71670	11.5.1	11	AT1G80460		0.361966	0.385433	0.48248	0.337224	0.373515	788	2177	725	1881	358	742	260	771
JCVI_26879	Male sterility 2-like protein	11.9.4.13	11	AT4G33790	CER4	0.0340214	0.0413031	0.904762	0.72	0.0374858	328	9641	71	1719	19	21	18	25
EV124630	5-methyltetrahydropteroyltriglutamate--homocysteine methyltransferase	13.1.3.4	13	AT5G17920		0.462169	0.427038	0.584216	0.500929	0.444256	8631	18675	4457	10437	4027	6893	2966	5921
JCVI_934	Cysteine synthase	13.1.5.3.1	13	AT3G61440		0.459991	0.49826	0.703827	0.662347	0.478744	2150	4674	2005	4024	4874	6925	2658	4013
JCVI_21371	5-methyltetrahydropteroyltriglutamate--homocysteine methyltransferase	13.1.3.4	13	AT5G17920		0.453603	0.365049	0.675	0.405076	0.406924	9850	21715	3618	9911	405	600	399	985
EX112446	Protein At2g20610	13.2.6.2	13	AT2G20610	SUR1	0.431973	0.488229	0.605225	0.778589	0.45924	508	1176	954	1954	417	689	320	411
AM060805	Putative uncharacterized protein	13.1.3.4.3	13	AT3G03780		0.427705	0.362239	0.491124	0.383784	0.393613	423	989	330	911	249	507	142	370
EV111169	UPI0000ECBAF8 related cluster	13.1.1.3.11	13	AT4G39660		0.409639	0.435504	0.502662	0.390981	0.422374	1870	4565	1364	3132	1605	3193	789	2018
JCVI_32185	ROOTY/SUPERROOT1	13.2.6.2	13	AT2G20610	SUR1	0.407255	0.433058	0.736916	0.695059	0.419958	1089	2674	2565	5923	2112	2866	2293	3299
JCVI_17489	D-3-phosphoglycerate dehydrogenase, chloroplast precursor	13.1.5.1.1	13	AT1G17745		0.298818	0.293764	0.736842	0.761905	0.29628	2023	6770	928	3159	14	19	16	21
EV162102	D-3-phosphoglycerate dehydrogenase, chloroplast precursor	13.1.5.1.1	13	AT1G17745		0.291159	0.254933	0.823529	0.923077	0.272444	573	1968	323	1267	14	17	12	13
JCVI_6928	D-3-phosphoglycerate dehydrogenase, chloroplast precursor	13.1.5.1.1	13	AT1G17745		0.25847	0.303813	0.777778	0.789474	0.280226	267	1033	247	813	14	18	15	19
JCVI_5550	Protein At5g14200	13.1.4.4.3	13	AT5G14200	IPMDH1	0.17395	0.131406	0.777778	0.789474	0.151189	406	2334	200	1522	14	18	15	19
JCVI_40558	5-adenylylsulfate reductase	14.2	14	AT4G04610		0.482612	0.439252	0.749759	0.654597	0.460422	569	1179	517	1177	3107	4144	1374	2099
JCVI_30269	APS reductase precursor	14.2	14	AT4G21990		0.474549	0.457635	0.888514	0.780872	0.466015	7309	15402	5925	12947	4216	4745	1935	2478
JCVI_32166	APS reductase precursor	14.2	14	AT4G21990		0.474349	0.467194	0.875067	0.670675	0.470758	2367	4990	2186	4679	1625	1857	725	1081
EV211102	Unknown	14.1	14	AT3G22890		0.421139	0.364946	0.874129	0.689706	0.392037	3602	8553	2128	5831	1757	2010	938	1360
JCVI_1969	APS reductase precursor	14.2	14	AT4G21990		0.345758	0.324865	0.88823	0.828641	0.335149	1076	3112	780	2401	3743	4214	2031	2451
EV198826	Adenylyl-sulfate kinase 1, chloroplast precursor	14.15	14	AT2G14750	APK1	0.331818	0.253597	0.627383	0.498795	0.290083	365	1100	282	1112	2699	4302	621	1245
JCVI_41905	Adenylyl-sulfate kinase 2, chloroplast precursor	14.15	14	AT4G39940	APK2	0.114537	0.116203	0.833333	0.761905	0.115367	104	908	142	1222	15	18	16	21
EX132209	Adenylyl-sulfate kinase 2, chloroplast precursor	14.15	14	AT4G39940	APK2	0.104147	0.0890834	0.445783	1.52	0.0963214	113	1085	173	1942	37	83	38	25
JCVI_10648	Adenylyl-sulfate kinase 2, chloroplast precursor	14.15	14	AT4G39940	APK2	0.0884956	0.103171	0.333333	0.514286	0.0955522	170	1921	257	2491	21	63	18	35
EV193644	FRO2-like protein	15.1	15	AT5G49730		0.460199	0.386231	0.510982	0.500495	0.421596	25345	55074	10687	27670	1140	2231	506	1011
JCVI_6203	Putative selenium-binding protein	15	15	AT4G14040		0.441644	0.326887	0.311024	0.409091	0.379957	1139	2579	693	2120	79	254	45	110
JCVI_24915	Unknown	15.2	15	AT5G01600		0.404767	0.304775	0.567691	0.463115	0.35123	2004	4951	1149	3770	499	879	226	488
JCVI_5757	FRO2-like protein; NADPH oxidase-like	15.1	15	AT5G49730		0.390192	0.355678	0.589975	0.524399	0.372536	35207	90230	31188	87686	3072	5207	1483	2828
EX121975	FRO1-like protein; NADPH oxidase-like	15.1	15	AT5G49740		0.390032	0.311228	0.600719	0.606299	0.348409	493	1264	413	1327	167	278	77	127
JCVI_28412	FRO1-like protein; NADPH oxidase-like	15.1	15	AT5G49730		0.357205	0.377336	0.51778	0.46356	0.367133	6564	18376	8501	22529	597	1153	388	837
EX045717	FRO2-like protein	15.1	15	AT5G49730		0.346075	0.295381	0.530294	0.438292	0.319725	17057	49287	14266	48297	1803	3400	934	2131
JCVI_36596	FRO1-like protein	15.1	15	AT5G49740		0.333532	0.426168	0.808511	0.465517	0.377015	1681	5040	2710	6359	646	799	81	174
JCVI_3342	S-adenosylmethionine synthetase	15.2	15	AT3G17390		0.315419	0.39956	0.638855	0.515373	0.355005	1614	5117	1452	3634	2121	3320	1408	2732
JCVI_2485	S-adenosylmethionine synthetase	15.2	15	AT3G17390		0.259551	0.346093	0.393628	0.362862	0.299715	625	2408	651	1881	383	973	213	587
JCVI_15640	Putative flavin-binding monooxygenase protein	16.5.1.1.1.10	16	AT1G62540	FMO-GSOX2	0.49821	0.406243	0.491329	0.407913	0.449882	2783	5586	1809	4453	425	865	299	733
EE558777	NADPH oxidoreductase, putative; 12234-10951	16.8.5.1	16	AT1G75290		0.491213	0.402041	1.1087	0.8125	0.444396	4137	8422	2009	4997	51	46	13	16
JCVI_19090	Anthranilate N-hydroxycinnamoyl/benzoyltransferase-like protein	16.2	16	AT3G50270		0.474281	0.373486	0.623077	0.726496	0.420877	627	1322	555	1486	81	130	85	117
DT317691	Phenylalanine ammonia-lyase class 1	16.2.1.1	16	AT3G53260		0.463713	0.415237	0.545283	0.506692	0.438806	607	1309	605	1457	289	530	265	523
JCVI_27419	AT5g39050/MXF12_60	16.8.1.21	16	AT5G39050		0.44	0.430892	0.660767	0.556962	0.435422	2233	5075	1406	3263	224	339	88	158
JCVI_30902	Leucoanthocyanidin dioxygenase-like protein	16.8.1	16	AT5G05600		0.430285	0.311765	0.84984	0.462687	0.366262	574	1334	371	1190	266	313	31	67
JCVI_38583	4-coumarate--CoA ligase 4	16.2.1.3	16	AT3G21230		0.429815	0.397575	0.63374	0.499645	0.413381	2024	4709	918	2309	1713	2703	704	1409
JCVI_38481	Isoflavone reductase homolog P3	16.8.5.1	16	AT1G75280		0.407487	0.351201	1.3913	0.73913	0.378299	3048	7480	2090	5951	32	23	17	23
JCVI_1498	Leucoanthocyanidin dioxygenase-like protein	16.8.1	16	AT5G05600		0.401603	0.29419	0.68254	1.25	0.343726	451	1123	238	809	129	189	25	20
JCVI_22820	4-coumarate--CoA ligase 4	16.2.1.3	16	AT3G21230		0.369285	0.371614	0.49422	0.517483	0.370448	315	853	343	923	171	346	74	143
JCVI_5581	3-ketoacyl-CoA synthase 6	16.7	16	AT1G68530		0.365862	0.354469	1.22479	1.5873	0.36012	1091	2982	464	1309	1166	952	100	63
EV140887	3-ketoacyl-CoA synthase 6	16.7	16	AT1G68530		0.352696	0.36728	1.08981	0.951351	0.359914	5671	16079	1796	4890	813	746	176	185
JCVI_22775	Glucosyltransferase	16.8.3	16	AT4G01070		0.336894	0.298668	0.28125	0.263158	0.317206	2649	7863	1996	6683	27	96	15	57
JCVI_4650	Cytochrome P450 83B1	16.5.1.1.4.1	16	AT4G31500	CYP83B1	0.329887	0.427694	0.577689	0.159363	0.37562	10018	30368	9606	22460	145	251	40	251
DY010548	Glucosyltransferase	16.8.3	16	AT4G01070		0.314249	0.279204	0.666667	0.857143	0.296208	483	1537	533	1909	22	33	12	14
JCVI_109	Cytochrome P450 83B1	16.5.1.1.4.1	16	AT4G31500	CYP83B1	0.31015	0.450342	0.378378	0.857143	0.373729	1097	3537	1841	4088	14	37	12	14
JCVI_6034	Putative flavonol sulfotransferase; 7673-8689	16.5.1.1.3.3	16	AT1G74100	SOT16	0.301551	0.334405	0.606498	0.480494	0.317554	2138	7090	1976	5909	1176	1939	739	1538
JCVI_13196	Glucosyltransferase	16.8.3	16	AT4G01070		0.296489	0.305155	0.205	0.325301	0.300791	1478	4985	2202	7216	123	600	108	332
JCVI_1330	Probable mannitol dehydrogenase 2	16.2.1.10	16	AT4G37990		0.294666	0.342105	1.04202	0.571429	0.317501	1011	3431	884	2584	124	119	12	21
JCVI_34860	Cuticle protein	16.7	16	AT5G57800		0.273025	0.326401	0.386243	0.947368	0.298522	1085	3974	1742	5337	73	189	90	95
JCVI_24802	Cuticle protein	16.7	16	AT5G57800		0.239991	0.280249	0.428328	0.545802	0.25934	3135	13063	3157	11265	251	586	143	262
JCVI_30455	2-isopropylmalate synthase	16.5.1.1.1.2	16	AT5G23010	MAM1	0.229285	0.179924	1.16	0.772727	0.203111	523	2281	380	2112	29	25	17	22
JCVI_6942	Cuticle protein	16.7	16	AT5G57800		0.208824	0.161834	0.511111	0.866667	0.183834	284	1360	240	1483	23	45	13	15
JCVI_22503	Myrcene/ocimene synthase	16.1.5	16	AT2G24210	TPS10	0.15924	0.182339	1.6087	0.73913	0.170399	218	1369	318	1744	74	46	17	23
JCVI_9973	Putative dioxygenase	16.5.1.1.1.13	16	AT2G25450	GS-OH	0.158709	0.187069	0.418079	0.270833	0.172306	472	2974	434	2320	74	177	13	48
JCVI_33391	Cytochrome P450	16.5.1.1.3.1	16	AT4G39950	CYP79B2	0.150337	0.224109	0.689189	1.68421	0.183553	1338	8900	1597	7126	51	74	32	19
H74709	Putative uncharacterized protein	16.4.1	16	AT3G57010	Calcium-dependent phosphotriesterase superfamily protein	0.125602	0.0781181	0.671429	0.537313	0.0990543	548	4363	352	4506	94	140	36	67
JCVI_1570	Putative uncharacterized protein F24I3.90	16.4.1	16	AT3G57010	Calcium-dependent phosphotriesterase superfamily protein	0.11356	0.0958126	0.444444	0.761905	0.10431	170	1497	135	1409	20	45	16	21
JCVI_6514	Putative uncharacterized protein	16.4.1	16	AT3G57010	Calcium-dependent phosphotriesterase superfamily protein	0.101232	0.0768994	0.576132	0.335165	0.0882307	674	6658	749	9740	140	243	61	182
EV220496	Dormancy-associated protein homolog	17.2.3	17	AT2G33830		0.494817	0.416859	0.568047	0.324324	0.454169	907	1833	1083	2598	96	169	24	74
JCVI_375	Genomic DNA, chromosome 3, P1 clone: MJK13	17.2.3	17	AT3G15450		0.480353	0.485129	0.60052	0.551267	0.482735	2555	5319	2202	4539	693	1154	457	829
EV124150	PREDICTED: hypothetical protein	17.7.1.3	17	AT5G42650	DDE2	0.471275	0.466701	0.744573	0.889409	0.468983	4520	9591	2705	5796	3087	4146	2469	2776
EV222836	Genomic DNA, chromosome 3, P1 clone: MJK13	17.2.3	17	AT3G15450		0.447896	0.413469	1.14286	1.61905	0.430338	447	998	571	1381	40	35	34	21
JCVI_20429	Squalene monooxygenase 1,1	17.3.1.2.99	17	AT5G24150		0.445716	0.347642	0.777778	0.857143	0.393636	12037	27006	6487	18660	14	18	12	14
EE428698	Cytochrome P450 74A, chloroplast precursor	17.7.1.3	17	AT5G42650	DDE2	0.433232	0.440631	0.784302	0.874506	0.436916	7517	17351	3993	9062	3887	4956	2655	3036
JCVI_3674	Shaggy-related protein kinase eta	17.3.2.1	17	AT4G18710	BIN2	0.420139	0.391566	0.716743	0.427848	0.405601	484	1152	390	996	625	872	169	395
JCVI_7066	BHLH transcription factor	17.5.3	17	AT1G05710		0.417076	0.409701	0.488439	0.375	0.413372	679	1628	549	1340	169	346	93	248
JCVI_36053	Protein phosphatase 2C ABI2	17.1.2	17	AT5G57050		0.393905	0.343805	0.592593	0.662136	0.368003	685	1739	394	1146	496	837	341	515
JCVI_1817	12-oxophytodienoate reductase 3	17.7.1.5	17	AT2G06050		0.359242	0.443458	0.419862	0.415162	0.399135	758	2110	949	2140	427	1017	230	554
JCVI_25178	Gb|AAF09073.1	17.7.2	17	AT3G17860	JAZ3	0.327296	0.336541	1.45286	1.51116	0.331886	1518	4638	1224	3637	1094	753	745	493
JCVI_7441	Squalene monooxygenase 1,1	17.3.1.2.99	17	AT5G24150		0.318211	0.258271	0.357401	0.236641	0.286679	4391	13799	4793	18558	99	277	31	131
JCVI_26431	Transcription factor BIM1	17.3.2.99	17	AT5G08130	BIM1	0.300786	0.309309	0.933036	1.59322	0.305018	268	891	309	999	209	224	94	59
EX086968	AT3g47620/F1P2_170	17.2.3	17	AT3G47620		0.290612	0.218897	0.96875	0.772727	0.252218	1424	4900	607	2773	31	32	17	22
JCVI_13106	Squalene monooxygenase 1,1	17.3.1.2.99	17	AT5G24150		0.287676	0.193199	0.501961	0.333333	0.235751	775	2694	1051	5440	128	255	11	33
JCVI_27	Gb|AAF09073.1	17.7.2	17	AT3G17860	JAZ3	0.274973	0.184673	1.17391	1.32353	0.225344	757	2753	494	2675	81	69	45	34
JCVI_26448	Lipoxygenase 2	17.7.1.2	17	AT3G45140	LOX2	0.255168	0.265478	0.1	0.2	0.260272	1296	5079	1801	6784	15	150	15	75
JCVI_18327	Lipoxygenase, chloroplast precursor	17.7.1.2	17	AT3G45140	LOX2	0.244852	0.431885	0.611111	0.75	0.325189	1189	4856	2048	4742	66	108	18	24
ES911529	Protein At5g04380	17.8.1	17	AT5G04380	S-adenosyl-L-methionine-dependent methyltransferases superfamily protein	0.103239	0.0847176	1.47917	0.761905	0.0935209	102	988	255	3010	71	48	16	21
JCVI_34565	Glu-tRNA(Gln) amidotransferase subunit B	19.1	19	AT1G48520		0.36291	0.28927	0.823529	0.866667	0.324005	454	1251	337	1165	14	17	13	15
JCVI_7454	Gb|AAF26483.1	20.2.99	20	AT3G25930		0.472097	0.300613	0.634146	0.431863	0.376721	1049	2222	441	1467	4290	6765	656	1519
JCVI_3387	pollen Ole e 1 allergen and extensin family protein	20.2.99	20	AT1G28290		0.467352	0.40677	1.46685	2.04643	0.43601	4545	9725	2055	5052	13385	9125	13486	6590
JCVI_10388	GLP5 (GERMIN-LIKE PROTEIN 5); manganese ion binding / metal ion binding / nutrient reservoir	20.2.99	20	AT1G09560		0.462452	0.438473	1.21306	0.758621	0.450303	2063	4461	1183	2698	1987	1638	1012	1334
JCVI_649	Feebly-like protein	20.2	20	AT3G01420		0.459489	0.348713	1.21053	1.18828	0.400288	414	901	393	1127	230	190	284	239
JCVI_767	ERD3 protein	20.2.3	20	AT4G19120		0.453563	0.458075	0.80574	0.682432	0.455813	2979	6568	2289	4997	1095	1359	707	1036
JCVI_33588	MLO1	20.1.3.1	20	AT1G11310		0.429782	0.448037	0.445255	0.20339	0.438815	710	1652	388	866	61	137	12	59
EX042209	ERD3 protein	20.2.3	20	AT4G19120		0.406103	0.422783	0.477833	0.479452	0.414359	519	1278	553	1308	291	609	140	292
JCVI_5504	Putative uncharacterized protein T28J14_160	20.2	20	AT5G07220		0.38281	0.414671	0.560051	0.776869	0.398422	1207	3153	1385	3340	443	791	665	856
JCVI_6780	CBRCI35	20.2.2	20	AT1G05260		0.380896	0.431464	1.22934	1.08897	0.405392	1292	3392	554	1284	1726	1404	869	798
JCVI_12658	Stress responsive protein	20.2.2	20	AT5G52300		0.33657	0.365993	1.18254	2.11644	0.350973	520	1545	833	2276	447	378	309	146
JCVI_38586	ERD3 protein	20.2.3	20	AT4G19120		0.333141	0.437024	0.411576	0.344262	0.381564	578	1735	746	1707	256	622	126	366
H74571	Stress responsive protein	20.2.2	20	AT5G52310		0.328527	0.358254	1.32399	1.72917	0.343069	319	971	599	1672	425	321	166	96
JCVI_704	Ankyrin-like protein	20.2.3	20	AT1G04430		0.309514	0.433847	0.432545	0.596525	0.366445	745	2407	1210	2789	311	719	309	518
JCVI_40109	At3g48720	20.1	20	AT3G48720		0.308097	0.282573	0.418033	0.326389	0.295059	293	951	347	1228	51	122	47	144
JCVI_20525	Heat shock cognate 70 kDa protein 1	20.2.1	20	AT5G02500	Hsc70-1	0.473159	0.484659	0.900389	0.740942	0.478874	26645	56313	32935	67955	24975	27738	25624	34583
JCVI_18770	Stress responsive protein	20.2.2	20	AT5G52300		0.291761	0.401786	1.43126	1.8882	0.342382	7830	26837	7470	18592	5174	3615	3040	1610
EV213570	Putative uncharacterized protein At1g04430	20.2.3	20	AT1G04430		0.291738	0.367012	0.473589	0.613474	0.327217	3086	10578	3578	9749	1309	2764	1803	2939
EV128932	At3g48720	20.1	20	AT3G48720		0.284898	0.285649	0.434853	0.335749	0.285273	1196	4198	1256	4397	267	614	139	414
JCVI_17105	Stress responsive protein	20.2.2	20	AT5G52300		0.278523	0.408719	1.28571	1.66667	0.337399	415	1490	450	1101	315	245	85	51
EV090704	disease resistance protein (TIR-NBS class), putative	20.1.7	20	AT1G72890		0.226485	0.215869	0.300578	0.533333	0.221114	183	808	185	857	52	173	16	30
EV168019	Putative trypsin inhibitor I6	20.1.7.6.1	20	AT2G43550	a defensin-like (DEFL) family protein	0.155027	0.101708	0.321101	0.472081	0.125569	202	1303	131	1288	140	436	93	197
DN192278	Oxalic acid oxidase	20.2.99	20	AT1G72610		0.148618	0.209697	0.460389	0.370629	0.176535	258	1736	173	825	308	669	159	429
JCVI_322	Catalase	21.6	21	AT1G20620		0.454202	0.363199	0.459716	0.294118	0.40616	11673	25700	13584	37401	97	211	15	51
DN964495	Catalase	21.6	21	AT1G20630		0.428836	0.310656	0.574282	0.594711	0.364994	48082	112122	49632	159765	5980	10413	6072	10210
JCVI_1335	Catalase	21.6	21	AT1G20620		0.398086	0.267198	0.221774	0.282353	0.326141	27163	68234	16818	62942	55	248	24	85
EX025904	Putative thioredoxin	21.1	21	AT1G59730		0.371745	0.405502	1.04223	0.675889	0.388257	6239	16783	2727	6725	2147	2060	171	253
JCVI_12651	Arginine decarboxylase	22.1.3	22	AT4G34710		0.443411	0.434646	1.14046	1.05529	0.439006	2002	4515	1104	2540	3540	3104	878	832
EG020475	Probable SAL4 phosphatase (3'(2'),5'-bisphosphate nucleotidase 4) (EC 3.1.3.7) (3'(2'),5'-bisphosphonucleoside 3'(2')-phosphohydrolase 4)	23.2	23	AT5G64000		0.490695	0.360045	0.97037	0.661017	0.420324	501	1021	319	886	262	270	39	59
JCVI_32907	SAL2 phosphatase (3'(2'),5'-bisphosphate nucleotidase 2) (EC 3.1.3.7) (3'(2'),5'-bisphosphonucleoside 3'(2')-phosphohydrolase 2)	23.2	23	AT5G64000		0.479779	0.38639	0.564103	1.6	0.43056	522	1088	335	867	22	39	32	20
JCVI_34180	PAP-specific phosphatase HAL2-like (3'(2'),5'-bisphosphate nucleotidase) (EC 3.1.3.7) (3'(2'),5-bisphosphonucleoside 3'(2')- phosphohydrolase)	23.2	23	AT5G54390		0.447025	0.478916	0.731148	0.32899	0.462696	789	1765	1272	2656	446	610	101	307
JCVI_21390	At1g01050/T25K16_5	23.4.99	23	AT1G01050		0.41477	0.425224	0.802859	0.418511	0.419965	966	2329	617	1451	1629	2029	208	497
EE569732	Nucleotide pyrophosphatase-like protein	23.4.99	23	AT4G29680		0.393463	0.346185	1.01351	1.30556	0.369068	626	1591	422	1219	75	74	47	36
EV129709	CTP synthase, putative / UTP--ammonia ligase, putative	23.1.1.10	23	AT1G30820		0.372024	0.405979	1.38298	1.05128	0.388631	2641	7099	1874	4616	260	188	82	78
EL592664	Nucleotide pyrophosphatase-like protein	23.4.99	23	AT4G29680		0.367369	0.397818	0.867257	0.872881	0.382291	1673	4554	1495	3758	294	339	309	354
JCVI_18242	Hydrolase, NUDIX family protein	23.3.3	23	AT5G47240		0.311024	0.151851	0.525562	0.39403	0.217323	790	2540	603	3971	257	489	132	335
JCVI_11240	Nucleotide pyrophosphatase-like protein	23.4.99	23	AT4G29690		0.292962	0.400442	0.137615	0.582524	0.342512	641	2188	724	1808	45	327	60	103
ES902210	Adenine phosphoribosyltransferase (EC 2.4.2.7)-like protein	23.3.1.1	23	AT4G22570		0.265416	0.233402	1.33333	0.875	0.248895	891	3357	450	1928	24	18	14	16
JCVI_37280	Hydrolase, NUDIX family protein	23.3.3	23	AT5G47240		0.250962	0.111439	0.544578	0.279503	0.167233	261	1040	264	2369	226	415	45	161
JCVI_36779	F14J22.11 protein	24	24	AT1G49660		0.475683	0.446349	0.426829	0.646454	0.460783	714	1501	703	1575	560	1312	629	973
JCVI_23730	F14J22.11 protein	24	24	AT1G49660		0.455258	0.447795	0.431214	0.600728	0.451511	697	1531	802	1791	746	1730	495	824
JCVI_40595	Folylpolyglutamate synthetase, cytosolic isoform	25.8	25	AT3G55630		0.37925	0.418485	0.984416	0.823529	0.398385	1941	5118	1956	4674	379	385	14	17
JCVI_30653	Cytochrome P450 76C2	26.10	26	AT1G33720		0.498667	0.484623	0.572519	0.533708	0.491595	8976	18000	7485	15445	75	131	95	178
AM057425	Putative uncharacterized protein F28B23.27	26.24	26	AT1G26220		0.498635	0.441122	0.315442	0.380519	0.468998	1096	2198	959	2174	382	1211	293	770
JCVI_37321	Cytochrome P450	26.10	26	AT5G67310		0.478212	0.360085	0.528169	0.5	0.414966	845	1767	848	2355	75	142	22	44
JCVI_36295	Peroxidase 42 precursor	26.12	26	AT4G21960		0.477712	0.396987	0.737828	0.364008	0.435483	93931	196627	38532	97061	146965	199186	89124	244841
JCVI_27601	Dimethylaniline monooxygenase (N-oxide-forming)-like protein	26.7	26	AT5G61290		0.473376	0.451298	0.777778	0.789474	0.462205	3716	7850	2034	4507	14	18	15	19
JCVI_19911	Cytochrome P450 71A1	26.10	26	AT2G30750		0.466282	0.459081	0.935897	0.176707	0.462668	7198	15437	6423	13991	146	156	44	249
DN961073	Unknown	26.8	26	AT4G20830		0.461818	0.455116	0.85274	0.607143	0.458455	762	1650	943	2072	249	292	51	84
JCVI_27521	Isoform 2 of Q9SVG4	26.8	26	AT4G20830		0.46092	0.467025	0.605536	0.575439	0.463962	1834	3979	2606	5580	175	289	164	285
EV121493	Cytochrome P450	26.10	26	AT5G67310		0.458381	0.391492	0.831858	0.777778	0.423618	402	877	543	1387	94	113	14	18
JCVI_12612	Cytochrome P450-like protein	26.10	26	AT4G37400		0.444105	0.470108	0.356643	0.982143	0.456922	3639	8194	4899	10421	51	143	275	280
JCVI_19327	Basic glucanase	26.4.1	26	AT3G57240		0.443182	0.435513	0.833333	0.8	0.439331	468	1056	726	1667	15	18	16	20
JCVI_18736	Putative acid phosphatase	26.13	26	AT1G73010	PPsPase1	0.431084	0.18388	0.86	0.874459	0.281545	1201	2786	527	2866	258	300	202	231
JCVI_24991	Beta-1,3 glucanase	26.4.1	26	AT3G57260		0.427658	0.339359	0.777778	0.761905	0.380959	1806	4223	995	2932	14	18	16	21
JCVI_20063	At1g30760/T5I8_22	26.8	26	AT1G30760		0.426994	0.438449	1.15254	1.67273	0.432683	4717	11047	2917	6653	272	236	92	55
EV062060	AT4g27830/T27E11_70	26.3	26	AT4G27820		0.420074	0.473258	0.578431	0.471983	0.445874	678	1614	876	1851	649	1122	219	464
EX021884	F7A19.20 protein	26.7	26	AT1G14120		0.418637	0.395917	0.823529	0.8125	0.407118	1523	3638	892	2253	14	17	13	16
JCVI_40406	Beta-1,3-glucanase	26.4.1	26	AT3G57260		0.409187	0.362317	0.8	0.857143	0.385039	8142	19898	5567	15365	40	50	12	14
JCVI_8821	Arabidopsis thaliana genomic DNA, chromosome 5, P1 clone:MTE17	26.21	26	AT5G55450		0.400234	0.479276	1.48736	1.59776	0.437975	9253	23119	5770	12039	22880	15383	12282	7687
JCVI_39395	Putative uncharacterized protein AT4g11800	26.13	26	AT4G11800		0.388	0.339367	0.804245	0.80083	0.362869	776	2000	450	1326	341	424	193	241
JCVI_129	Glutathione S-transferase	26.9	26	AT2G30860	GSTF9	0.376337	0.440856	0.554074	0.486726	0.407321	3801	10100	3481	7896	1122	2025	550	1130
EV212414	MRNA, complete cds, clone: RAFL25-33-F09	26.3	26	AT3G62750		0.371849	0.274931	0.777778	0.866667	0.319738	708	1904	397	1444	14	18	13	15
JCVI_22738	glycosyl hydrolase family 17 protein	26.4.1	26	AT2G05790		0.368705	0.312567	0.518081	0.532267	0.339478	820	2224	291	931	1490	2876	998	1875
JCVI_32396	Putative acetone-cyanohydrin lyase	26.8	26	AT2G23620		0.364158	0.39611	0.55	0.8125	0.379798	3426	9408	2688	6786	33	60	13	16
JCVI_12236	MRNA, complete cds, clone: RAFL25-33-F09	26.3	26	AT3G62750		0.356431	0.361411	0.571429	0.447154	0.358912	715	2006	1373	3799	64	112	55	123
JCVI_3160	Acid phosphatase-like protein	26.13	26	AT4G29270		0.351964	0.259943	1.05319	0.8	0.302474	8048	22866	3928	15111	99	94	12	15
JCVI_610	Glutathione S-transferase	26.9	26	AT2G30860	GSTF9	0.349292	0.434669	0.867967	0.838482	0.389649	16532	47330	27182	62535	41159	47420	38540	45964
JCVI_1351	Putative tropinone reductase homolog At1g07440	26.8	26	AT1G07440		0.346108	0.291667	0.901639	0.75	0.317723	289	835	448	1536	55	61	18	24
JCVI_9586	Putative uncharacterized protein T20N10_140	26.2	26	AT3G58790		0.342166	0.255814	0.76565	0.613861	0.295856	297	868	396	1548	477	623	248	404
JCVI_3099	Beta-glucosidase 1 precursor	26.3	26	AT1G52400		0.341259	0.357143	1.25397	0.857143	0.349111	2081	6098	2280	6384	237	189	12	14
EV103759	Putative tropinone reductase homolog At1g07440	26.8	26	AT1G07440		0.33426	0.357494	0.672566	1.05882	0.345682	1082	3237	799	2235	76	113	18	17
ES909417	F7A19.20 protein	26.7	26	AT1G14120		0.332397	0.340987	1.30233	1.16667	0.336665	5444	16378	3460	10147	56	43	21	18
JCVI_26408	Cytochrome P450 81D1	26.10	26	AT5G36220		0.293048	0.324812	0.457471	0.422131	0.308522	274	935	432	1330	199	435	103	244
JCVI_11783	HPL1 (HYDROPEROXIDE LYASE 1); heme binding / iron ion binding / monooxygenase	26.10	26	AT4G15440		0.259416	0.257218	0.789474	0.73913	0.258315	1591	6133	784	3048	15	19	17	23
JCVI_21679	Glutathione S-transferase ERD13	26.9	26	AT2G30870	GSTF10	0.251101	0.296092	1.375	1.19536	0.27267	798	3178	750	2533	880	640	618	517
JCVI_26920	Putative berberine bridge enzyme	26.8	26	AT2G34810		0.222355	0.181844	0.891892	0.823529	0.201081	1679	7551	651	3580	66	74	14	17
JCVI_8990	Cytochrome P450 81D1	26.10	26	AT5G36220		0.21655	0.211939	0.533549	0.452552	0.214232	3661	16906	1058	4992	2306	4322	1259	2782
JCVI_39827	Vegetative cell wall protein	26.19	26	AT4G27520		0.193217	0.235902	0.557803	0.295111	0.213495	1544	7991	891	3777	965	1730	507	1718
JCVI_13387	Putative acid phosphatase	26.13	26	AT1G73010	PPsPase1	0.186667	0.142084	1.38931	1.3997	0.162857	476	2550	499	3512	1456	1048	921	658
JCVI_411	Myrosinase-binding protein related protein	26.16	26	AT1G52030	MBP1.2	0.0449588	0.0254287	1.57699	0.586207	0.0338119	202	4493	129	5073	850	539	17	29
JCVI_2556	Putative myrosinase-binding protein 3	26.16	26	AT1G52030	MBP1.2	0.0362694	0.0212014	1.41008	1.75	0.0277302	35	965	24	1132	1231	873	28	16
JCVI_9399	Putative uncharacterized protein	27.3.99	27	AT3G51950		0.499214	0.397217	0.534475	0.451737	0.445305	1271	2546	628	1581	1248	2335	585	1295
JCVI_28562	Probable WRKY transcription factor 4	27.3.32	27	AT2G03340		0.487476	0.399364	0.78389	0.752577	0.441226	1265	2595	754	1888	399	509	146	194
JCVI_9771	Auxin response factor 16	27.3.4	27	AT4G30080		0.485921	0.483624	0.393419	0.390805	0.484771	673	1385	443	916	275	699	136	348
JCVI_16546	Homeobox-leucine zipper protein ATHB-13	27.3.22	27	AT1G69780		0.485693	0.439539	1.10435	2.12121	0.46204	645	1328	687	1563	127	115	70	33
EE562964	Transfactor-like	27.3.20	27	AT3G04030		0.483349	0.397361	1.14706	0.823529	0.438251	508	1051	542	1364	39	34	14	17
EE517949	MADS-box protein, putative	27.3.24	27	AT1G31630		0.48187	0.337509	0.823529	0.789474	0.403281	505	1048	458	1357	14	17	15	19
JCVI_6620	Putative uncharacterized protein At4g26480	27.4	27	AT4G26480		0.478474	0.493359	0.848113	0.685744	0.48586	2045	4274	2563	5195	1798	2120	2001	2918
EV146737	AP2-like ethylene-responsive transcription factor TARGET OF EAT 3	27.3.3	27	AT5G67180		0.476408	0.466066	1.83772	0.73913	0.471209	939	1971	776	1665	838	456	17	23
JCVI_17268	Putative C2H2-type zinc finger protein	27.3.11	27	AT2G02070		0.475416	0.489349	1.00871	0.89196	0.482332	1257	2644	827	1690	1042	1033	710	796
JCVI_20610	Auxin response factor 2	27.3.4	27	AT5G62000		0.471252	0.490529	0.781748	0.77234	0.480794	4926	10453	5024	10242	3041	3890	3803	4924
JCVI_29713	Transcription factor GBF5	27.3.35	27	AT2G18160		0.465205	0.473642	0.707087	0.603272	0.469405	849	1825	593	1252	898	1270	295	489
JCVI_20658	Auxin response factor 5	27.3.4	27	AT1G19850		0.465068	0.433794	0.756663	0.555556	0.449159	446	959	534	1231	653	863	440	792
JCVI_14550	Homeobox-leucine zipper protein, putative	27.3.22	27	AT5G47370		0.461152	0.489861	1.03501	1.11396	0.47529	4404	9550	4421	9025	473	457	391	351
JCVI_25287	GT-like trihelix DNA-binding protein, putative	27.3.30	27	AT1G76880		0.459271	0.443471	0.864175	0.7578	0.451302	9348	20354	5617	12666	2335	2702	1846	2436
JCVI_24487	Putative NAM (No apical meristem)-like protein	27.3.27	27	AT2G33480		0.458568	0.367809	0.995553	0.899072	0.410689	2850	6215	1867	5076	1567	1574	775	862
EV109500	Putative uncharacterized protein At2g44430	27.3.42	27	AT2G44430		0.455479	0.333661	0.84	0.597902	0.389841	931	2044	678	2032	273	325	171	286
JCVI_171	LOB domain-containing protein 37	27.3.37	27	AT5G67420		0.451252	0.438482	1.26214	0.454545	0.444821	1856	4113	1479	3373	130	103	15	33
EV092812	LOB domain-containing protein 37	27.3.37	27	AT5G67420		0.444444	0.425469	2	0.727273	0.434853	1148	2583	862	2026	66	33	16	22
JCVI_37265	DELLA protein RGL2	27.3.21	27	AT5G17490		0.440138	0.315422	0.681496	1.00981	0.372598	636	1445	452	1433	1348	1978	1338	1325
JCVI_26332	Unknown	27.3.6	27	AT4G36540		0.433759	0.308333	0.277778	0.25	0.365708	442	1019	259	840	25	90	15	60
EE552034	Homeobox protein knotted-1-like 4	27.3.22	27	AT5G11060		0.433333	0.402593	0.181159	0.57047	0.417681	1118	2580	1273	3162	50	276	85	149
EE418046	DELLA protein RGL3	27.3.21	27	AT5G17490		0.43287	0.330693	0.643011	0.949744	0.378348	561	1296	334	1010	1196	1860	1115	1174
EV216998	Zinc finger CCCH domain-containing protein ZFN-like 3	27.3.11	27	AT5G18550		0.416393	0.440325	0.691395	0.450495	0.428192	381	915	487	1106	233	337	91	202
JCVI_2678	AP2-like ethylene-responsive transcription factor TARGET OF EAT 3	27.3.3	27	AT5G67180		0.406739	0.423077	0.458333	1.06061	0.414827	338	831	341	806	44	96	35	33
JCVI_1832	Putative Ta11-like non-LTR retroelement protein	27.3.12	27	AT2G07760		0.404542	0.380837	0.621633	0.518177	0.392511	570	1409	628	1649	1431	2302	1012	1953
JCVI_27758	Gb|AAD24370.1	27.3.99	27	AT5G59730		0.393266	0.391314	0.568282	0.456669	0.392289	1822	4633	1793	4582	645	1135	606	1327
JCVI_38373	Putative C2H2-type zinc finger protein	27.3.11	27	AT2G02080		0.39311	0.353163	0.523546	0.386792	0.372602	445	1132	374	1059	378	722	123	318
JCVI_20305	Emb|CAB10220.1	27.3.6	27	AT3G23210		0.39097	0.354694	0.683043	0.67907	0.372391	814	2082	1190	3355	862	1262	584	860
JCVI_23064	Glycine-rich RNA-binding protein 10	27.3.75	27	AT4G39260		0.387389	0.479377	0.663309	0.909474	0.430936	10463	27009	11599	24196	14620	22041	14045	15443
EE471943	Homeobox protein ATH1	27.3.22	27	AT4G32980		0.378012	0.271788	0.345455	0.288288	0.32053	502	1328	421	1549	133	385	96	333
JCVI_30551	At4g37180	27.3.20	27	AT4G37180		0.369593	0.380518	0.926957	1.18328	0.375016	2572	6959	1750	4599	1599	1725	807	682
JCVI_1606	Glycine-rich RNA-binding protein 10	27.3.75	27	AT4G39260		0.366967	0.43691	0.657475	0.84171	0.400414	12391	33766	14775	33817	16022	24369	16814	19976
JCVI_18176	Putative bHLH transcription factor	27.3.6	27	AT5G48560		0.365187	0.393374	1.64706	0.823529	0.379019	1777	4866	2446	6218	28	17	14	17
JCVI_2711	Putative chloroplast nucleoid DNA-binding protein	27.3.99	27	AT3G18490		0.359368	0.363405	1.11235	1.00229	0.361381	14604	40638	13164	36224	12128	10903	15333	15298
JCVI_31465	Putative uncharacterized protein At2g44430	27.3.42	27	AT2G44430		0.35494	0.341297	0.462264	0.491429	0.348052	564	1589	500	1465	98	212	86	175
JCVI_4345	Jasmonic acid regulatory protein-like	27.3.27	27	AT3G15500		0.349858	0.302832	0.274775	0.305556	0.325497	614	1755	556	1836	122	444	132	432
JCVI_6977	Auxin-responsive protein IAA4	27.3.40	27	AT5G43700		0.345896	0.352981	0.121847	0.172101	0.34942	4589	13267	3132	8873	256	2101	95	552
JCVI_34351	Putative uncharacterized protein	27.3.22	27	AT2G46680		0.333206	0.340373	1.19811	0.971275	0.33677	871	2614	1096	3220	2026	1691	1082	1114
JCVI_30050	Transcription factor MYB48	27.3.25	27	AT3G46130		0.331388	0.297297	1.28571	0.791667	0.31388	1306	3941	1452	4884	36	28	19	24
JCVI_18647	Seed specific protein Bn15D17A	27.3.37	27	AT3G02550		0.331048	0.275229	1.31213	1.33827	0.301851	676	2042	510	1853	16277	12405	13004	9717
JCVI_828	Salt-tolerance protein	27.3.7	27	AT2G31380		0.330921	0.364915	0.572946	0.588517	0.347503	3750	11332	1972	5404	1025	1789	369	627
EV154078	Putative chloroplast nucleoid DNA-binding protein	27.3.99	27	AT3G18490		0.312281	0.326361	1.10074	0.99229	0.319243	8371	26806	4837	14821	5070	4606	5663	5707
EX099087	WUSCHEL-related homeobox 13	27.3.22	27	AT4G35550		0.301988	0.315251	0.809816	1.07143	0.308548	395	1308	308	977	132	163	75	70
JCVI_41365	Two-component response regulator ARR7	27.3.5	27	AT1G19050		0.295135	0.324552	0.226471	0.364078	0.309494	273	925	308	949	77	340	75	206
JCVI_16393	Ethylene-responsive transcription factor ERF039	27.3.3	27	AT4G16750		0.271686	0.296934	1.30104	1.13043	0.28403	1898	6986	1104	3718	376	289	26	23
JCVI_19731	Two-component response regulator ARR3	27.3.5	27	AT1G59940		0.257414	0.16	1.07074	0.920792	0.202944	217	843	140	875	333	311	93	101
JCVI_38565	Putative uncharacterized protein T5E8_260	27.3.6	27	AT5G09460		0.248925	0.247544	0.481959	0.560054	0.248234	1679	6745	1285	5191	374	776	415	741
JCVI_26346	Myb protein	27.3.25	27	AT1G74430		0.232383	0.197772	0.875274	0.843206	0.21438	277	1192	497	2513	400	457	242	287
JCVI_4994	Putative bHLH transcription factor	27.3.6	27	AT2G46510	bHLH	0.157143	0.13327	0.422222	2	0.144715	275	1750	280	2101	38	90	48	24
JCVI_5844	Histone H3.2	28.1.3.2.3	28	AT5G65360		0.460746	0.297561	0.433426	0.606981	0.37027	939	2038	244	820	4362	10064	2539	4183
JCVI_272	At1g48620	28.1.3.1	28	AT1G48620		0.444744	0.461029	0.690318	0.715161	0.452813	4455	10017	6678	14485	6538	9471	7585	10606
JCVI_133	Histone H1.2	28.1.3.1	28	AT2G30620		0.280894	0.270841	0.527369	0.628338	0.275822	2148	7647	2271	8385	5771	10943	4847	7714
JCVI_22202	Histone H1.2	28.1.3.1	28	AT1G06760		0.268068	0.264545	0.524414	0.595984	0.266301	4132	15414	3383	12788	10579	20173	6678	11205
JCVI_8752	DNA-damage-repair/toleration protein DRT100 precursor	28.2	28	AT3G12610		0.226008	0.222296	1.28689	0.463918	0.224144	975	4314	337	1516	157	122	45	97
JCVI_232	DNA-damage-repair/toleration protein DRT100 precursor	28.2	28	AT3G12610		0.196234	0.227175	0.910405	0.546154	0.211139	1136	5789	530	2333	315	346	71	130
JCVI_40151	PGPD14 protein	29.5.11.4.2	29	AT5G22920		0.494349	0.439033	1.06272	1.18746	0.465871	8748	17696	6067	13819	2135	2009	1856	1563
JCVI_40119	Putative ADP ribosylation factor 1 GTPase activating protein	29.4	29	AT2G37550		0.486328	0.461178	0.822319	0.724559	0.473586	747	1536	689	1494	759	923	1068	1474
EV059821	UPI00001631CD related cluster	29.5.11.4.2	29	AT1G62310		0.485101	0.485764	0.770742	0.475703	0.485432	814	1678	563	1159	353	458	186	391
EE438829	PGPD14 protein	29.5.11.4.2	29	AT5G22920		0.480864	0.447386	1.03294	1.00316	0.463823	13645	28376	6794	15186	3512	3400	2221	2214
EV100529	Protein At3g04910	29.4.1	29	AT3G04910		0.469345	0.484943	0.533951	0.647727	0.47708	2932	6247	1707	3520	173	324	57	88
JCVI_18721	Cysteine proteinase RD21a precursor	29.5.3	29	AT1G47128		0.463292	0.398544	0.533255	0.384409	0.4297	23166	50003	18445	46281	906	1699	572	1488
JCVI_24841	Putative uncharacterized protein T16H5.60	29.5.11.4.2	29	AT4G19700		0.460043	0.432739	0.52521	0.626295	0.446182	426	926	534	1234	750	1428	967	1544
JCVI_11245	Cysteine proteinase inhibitor 4 precursor	29.5.3	29	AT4G16500		0.450566	0.364606	0.935393	1.11504	0.405313	597	1325	342	938	666	712	504	452
ES999189	T23G18.14	29.7	29	AT1G08280		0.447503	0.446667	0.521825	0.512346	0.447085	699	1562	402	900	263	504	166	324
JCVI_12103	Putative subtilisin-like serine proteinase	29.5.1	29	AT3G14067		0.425073	0.33434	0.573529	2.57692	0.376987	2170	5105	996	2979	78	136	67	26
ES904777	Serine/threonine protein kinase-like protein	29.4.1.55	29	AT3G17420		0.422931	0.456522	0.678322	0.719298	0.439406	1339	3166	1323	2898	194	286	123	171
JCVI_22037	F-box/Kelch-repeat protein At2g02870	29.5.11.4.3.2	29	AT2G02870		0.422125	0.468321	0.557365	0.73976	0.444624	2610	6183	3378	7213	2259	4053	2709	3662
JCVI_23684	F14L17.10 protein	29.5.11.4.3.2	29	AT2G02870		0.414074	0.48703	0.676712	0.619048	0.449073	559	1350	920	1889	741	1095	377	609
JCVI_11203	Protein At1g14820	29.3.4.99	29	AT1G14820		0.413199	0.394209	0.731669	0.580357	0.403593	576	1394	885	2245	469	641	260	448
JCVI_3102	Protein At3g04910	29.4.1	29	AT3G04910		0.411854	0.433246	0.711466	0.5	0.422415	7352	17851	6315	14576	757	1064	202	404
JCVI_21514	CBL-interacting serine/threonine-protein kinase 15	29.4	29	AT5G01810		0.400086	0.436903	0.536982	0.32	0.41809	1864	4659	1648	3772	1452	2704	904	2825
JCVI_40445	F21O3.7 protein	29.5.11.4.2	29	AT3G07360		0.377413	0.41771	0.5	0.59628	0.397051	782	2072	1335	3196	642	1284	1090	1828
EV109901	LacZ-alpha peptide	29.4.1.57	29	AT3G55450		0.372803	0.359572	0.392037	0.488235	0.366128	403	1081	370	1029	256	653	166	340
JCVI_9812	Arabidopsis thaliana genomic DNA, chromosome 5, P1 clone:MRG7	29.5.11.4.2	29	AT5G18260		0.367013	0.3608	0.7125	1.14286	0.363893	494	1346	451	1250	57	80	32	28
EV222018	Transcription factor AtMYC2	29.4	29	AT1G32640		0.356732	0.308283	0.862745	0.644248	0.331624	2419	6781	2810	9115	968	1122	364	565
JCVI_19260	Subtilisin-like serine protease, putative	29.5.1	29	AT2G05920		0.350762	0.383001	0.692789	0.63429	0.366527	2878	8205	1843	4812	9194	13271	8705	13724
JCVI_38226	Serine/threonine protein kinase-like protein	29.4	29	AT5G10930		0.339161	0.224456	1.38983	1.23944	0.27591	679	2002	268	1194	82	59	88	71
JCVI_16783	Transcription factor AtMYC2	29.4	29	AT1G32640		0.331078	0.407635	0.968164	0.981223	0.367367	16194	48913	22146	54328	13320	13758	11392	11610
JCVI_25735	Transcription factor AtMYC2	29.4	29	AT1G32640		0.298129	0.300612	0.533333	0.475728	0.299368	1036	3475	1179	3922	176	330	49	103
JCVI_22622	Serine/threonine protein kinase-like protein	29.4.1.55	29	AT3G17420		0.288751	0.273571	0.554939	0.5	0.281059	6371	22064	2887	10553	500	901	254	508
JCVI_14067	Putative uncharacterized protein At5g27920/F14I23_80	29.5.11.4.3.2	29	AT5G27920		0.278177	0.246885	0.856322	0.686114	0.262064	348	1251	317	1284	745	870	588	857
JCVI_806	F8L10.7 protein	29.4	29	AT1G53070		0.274886	0.258102	0.845996	0.939858	0.266362	301	1095	223	864	6191	7318	3438	3658
JCVI_38912	Photomorphogenesis repressor protein-like	30.11	30	AT3G15354		0.49614	0.449446	0.907021	0.975962	0.472216	1221	2461	609	1355	478	527	203	208
JCVI_17588	Receptor-like protein kinase 5 precursor	30.2.11	30	AT4G28490		0.439247	0.404004	0.833333	0.727273	0.421257	770	1753	444	1099	15	18	16	22
JCVI_20813	T6H22.8.2 protein	30.2.8.2	30	AT1G56130		0.428001	0.4298	1.38449	1.36747	0.4289	1287	3007	1249	2906	875	632	454	332
JCVI_193	Root phototropism protein 2	30.11	30	AT2G30520		0.409581	0.376729	0.371257	0.619718	0.392812	342	835	463	1229	62	167	132	213
JCVI_36265	Putative uncharacterized protein At5g07240	30.3	30	AT5G07240		0.407279	0.399805	0.53819	0.596726	0.403525	940	2308	822	2056	458	851	401	672
JCVI_2328	Putative phi-1 protein	30.1	30	AT5G64260		0.380045	0.388265	1.1505	1.23029	0.384133	1695	4460	1244	3204	4793	4166	4931	4008
CV432724	Receptor-like serine/threonine kinase (RFK1), putative	30.2.8.2	30	AT1G29720		0.378005	0.28641	0.425	0.761905	0.329036	629	1664	1058	3694	17	40	16	21
JCVI_3001	AT5g66560/K1F13_23	30.11	30	AT5G66560		0.373552	0.37102	1.13493	1.07726	0.372284	1322	3539	909	2450	1514	1334	1227	1139
CO749459	Leucine-rich receptor-like protein kinase, putative; 28019-31149	30.2.11	30	AT1G72180		0.368017	0.440528	0.452055	0.702703	0.402644	2734	7429	2137	4851	33	73	52	74
JCVI_16987	Putative uncharacterized protein F15A17_70	30.3	30	AT5G03040		0.362982	0.386534	0.56025	0.508353	0.374573	706	1945	775	2005	716	1278	426	838
EX092746	Putative cysteine-rich repeat secretory protein 61 precursor	30.2.99	30	AT3G58310		0.361682	0.202873	1.61111	1.11111	0.270879	757	2093	565	2785	29	18	20	18
JCVI_15010	At4g28550	30.5	30	AT4G28550		0.35852	0.350639	0.844828	0.688372	0.354557	465	1297	439	1252	539	638	296	430
JCVI_16575	Isoform 2 of O64511	30.11	30	AT2G02710		0.349544	0.461152	0.881279	0.443243	0.401488	575	1645	1193	2587	386	438	82	185
JCVI_41573	Receptor protein kinase-like protein	30.2.11	30	AT5G61480		0.321989	0.285714	1.10338	0.99439	0.30331	1088	3379	552	1932	1665	1509	709	713
JCVI_425	Putative uncharacterized protein T5E8_240	30.1	30	AT5G64260		0.287825	0.322745	0.559623	0.77515	0.304785	2123	7376	2408	7461	2079	3715	2065	2664
JCVI_40520	Putative uncharacterized protein	30.2.2	30	AT5G16000		0.283699	0.366627	0.563158	0.663484	0.322509	724	2552	624	1702	642	1140	834	1257
EE551171	Receptor-like protein kinase	30.2.11	30	AT5G44700		0.276761	0.245223	0.813004	0.672547	0.260515	393	1420	231	942	1613	1984	2440	3628
JCVI_25668	Phosphoinositide specific phospholipase C	30.4.4	30	AT5G58670		0.272364	0.206835	0.789474	1.1	0.237348	545	2001	345	1668	15	19	33	30
AM385154	PIF4 (PHYTOCHROME INTERACTING FACTOR 4); DNA binding / transcription factor	30.11	30	AT2G43010	PIF4	0.264822	0.210271	0.630841	0.590164	0.235975	402	1518	303	1441	405	642	144	244
JCVI_14099	Actin-depolymerizing factor 5	31.1	31	AT2G16700		0.499692	0.36918	0.75	0.6	0.429507	810	1621	333	902	60	80	12	20
CX195401	Kinesin-related protein	31.1	31	AT4G39050		0.488382	0.441201	0.634747	0.806236	0.464192	1156	2367	1058	2398	464	731	724	898
JCVI_22485	Unknown	31.4	31	AT4G34450		0.484076	0.43578	0.422939	0.371681	0.459294	456	942	475	1090	118	279	84	226
EE438900	Kinesin-related protein	31.1	31	AT4G39050		0.458974	0.468162	0.639048	0.79798	0.463545	1762	3839	2191	4680	779	1219	1422	1782
JCVI_23917	Annexin D2	31.1	31	AT5G65020		0.432968	0.45584	0.901447	0.675034	0.444257	3081	7116	2049	4495	86950	96456	48219	71432
ES941763	F10B6.24	31.1	31	AT1G14840		0.42444	0.473473	0.484848	0.484756	0.448287	455	1072	589	1244	192	396	159	328
JCVI_13716	AT3g16060/MSL1_10	31.1	31	AT3G16060		0.401037	0.428101	0.662706	0.676507	0.414348	464	1157	390	911	725	1094	550	813
JCVI_12298	Kinesin-like protein	31.1	31	AT5G47820		0.393325	0.356554	0.778214	0.737844	0.374488	660	1678	389	1091	793	1019	698	946
JCVI_31730	Protein At3g23670	31.1	31	AT3G23670		0.37449	0.455098	0.656389	0.887368	0.412831	6694	17875	6137	13485	9580	14595	7453	8399
DY020406	F28J7.8 protein	31.1	31	AT3G01750		0.344279	0.373065	0.832776	1.1749	0.358383	346	1005	723	1938	1245	1495	309	263
JCVI_38868	Annexin D3	31.1	31	AT2G38760		0.307317	0.26523	0.86634	0.877948	0.285499	315	1025	283	1067	2301	2656	1489	1696
JCVI_1224	Tubulin beta-1 chain	31.1	31	AT1G75780		0.206247	0.151786	0.921254	0.939701	0.176933	1248	6051	272	1792	2293	2489	1948	2073
JCVI_445	Annexin D4	31.1	31	AT2G38750	ANNAT4	0.0831721	0.105375	0.883698	1.0361	0.0936178	86	1034	247	2344	6413	7257	7863	7589
EV092801	Putative uncharacterized protein T12I7.7	33.99	33	AT1G66620		0.5	0.451168	0.490066	0.330097	0.474957	811	1622	425	942	148	302	34	103
JCVI_2899	Dem-like protein	33.99	33	AT4G33400		0.498392	0.451991	0.917293	0.849886	0.474625	1240	2488	772	1708	1830	1995	1121	1319
JCVI_26855	Expressed protein	33.99	33	AT1G56220		0.496365	0.463269	0.415102	0.572508	0.479532	23216	46772	27798	60004	18218	43888	18413	32162
JCVI_11681	Similarity to photomorphogenesis repressor protein	33.99	33	AT5G23730		0.493838	0.455313	0.495677	0.567961	0.474185	5730	11603	5767	12666	172	347	117	206
JCVI_16418	Pinhead-like protein	33.99	33	AT1G69440		0.481818	0.379528	1.10976	0.373333	0.427626	1113	2310	901	2374	91	82	28	75
JCVI_10557	Similarity to NAM	33.99	33	AT5G39610		0.467606	0.27451	0.667791	0.622951	0.358277	996	2130	448	1632	396	593	266	427
JCVI_25098	Putative uncharacterized protein F9K21.180	33.99	33	AT3G45600		0.460147	0.487533	0.644723	0.509804	0.473642	2315	5031	1095	2246	617	957	130	255
JCVI_2809	Putative uncharacterized protein AT4g22530	33.99	33	AT4G22530		0.448154	0.48177	0.661588	0.721998	0.464658	4832	10782	2907	6034	3257	4923	2501	3464
JCVI_20450	F9L1.21 protein	33.3	33	AT1G15270		0.438073	0.486759	0.674165	0.666532	0.461775	6830	15591	3915	8043	5065	7513	3300	4951
JCVI_37056	Genomic DNA, chromosome 5, P1 clone:MAC12	33.99	33	AT5G14000		0.43797	0.395515	0.815066	0.839286	0.416202	466	1064	829	2096	3733	4580	2115	2520
JCVI_29829	Classical arabinogalactan protein 9 precursor	33.99	33	AT2G42840		0.431323	0.379931	1.12969	1.13586	0.404812	9518	22067	1753	4614	4608	4079	3687	3246
JCVI_20218	DVL6	33.99	33	AT3G25717		0.430168	0.36008	0.671687	0.567901	0.393567	539	1253	359	997	223	332	46	81
DN961980	At4g34950	33.99	33	AT4G34950		0.425397	0.352977	1.2541	1.74167	0.387499	804	1890	581	1646	765	610	418	240
JCVI_17459	Putative uncharacterized protein	33.99	33	AT4G17670		0.381716	0.257384	1.03734	0.852229	0.313445	1428	3741	671	2607	7112	6856	3097	3634
JCVI_30860	At1g63260	33.99	33	AT1G63260		0.361174	0.257948	0.925245	0.69011	0.305228	480	1329	430	1667	2364	2555	628	910
CA991482	Putative uncharacterized protein At5g20700/T1M15_100	33.99	33	AT5G20700		0.340289	0.298583	0.548796	1.25	0.318755	1223	3594	1306	4374	433	789	345	276
JCVI_397	Putative nodulin protein	33.99	33	AT1G75500		0.289476	0.401399	0.997059	1.18349	0.340875	3353	11583	3155	7860	339	340	129	109
JCVI_40039	T22I11.3 protein	33.99	33	AT1G21140		0.225918	0.193825	0.699219	0.954887	0.209257	326	1443	339	1749	358	512	127	133
JCVI_2150	Probable aquaporin PIP1-4	34.19.1	34	AT4G00430	PIP1;4	2.36071	3.19189	1.37976	1.73438	2.74502	14974	6343	25417	7963	21498	15581	21841	12593
EX065729	Probable aquaporin PIP2-4	34.19.1	34	AT5G60660	PIP2;4	2.3563	2.20908	1.24629	1.83432	2.2815	20686	8779	17518	7930	3026	2428	5569	3036
JCVI_31051	F14L17.13 protein	34.11	34	AT1G14360	UTR3	2.34764	2.69113	1.92202	1.96082	2.51352	1094	466	880	327	2662	1385	1051	536
ES967441	Aquaporin PIP1-2	34.19.1	34	AT3G61430	PIP1A	2.30269	2.10519	1.38943	1.47968	2.20173	13526	5874	15170	7206	2419	1741	1493	1009
EX089759	F14L17.13 protein	34.11	34	AT1G14360	UTR3	2.24212	2.4102	1.70731	2.16425	2.32464	1565	698	1181	490	5839	3420	2385	1102
JCVI_15352	Putative uncharacterized protein	34.11	34	AT2G02810	UTR1	2.15224	2.2494	1.28065	1.59839	2.20028	1343	624	1867	830	4084	3189	3582	2241
JCVI_11077	Probable pleiotropic drug resistance protein 5	34.16	34	AT2G37280	ABCG33	0.492063	0.458142	0.860656	1.13978	0.4748	837	1701	799	1744	105	122	106	93
JCVI_33330	YSL transporter 1	34.13	34	AT1G65730	YSL7	0.489032	0.389621	0.582178	0.554813	0.436506	914	1869	916	2351	588	1010	830	1496
JCVI_38584	Multidrug resistance protein 4	34.16	34	AT2G47000	ABCB4	0.488645	0.48708	0.942982	0.316726	0.487862	624	1277	754	1548	215	228	89	281
JCVI_9797	ATPase 11, plasma membrane-type	34.1	34	AT5G62670	HA11	0.480864	0.40753	1.22048	1.20187	0.442681	779	1620	617	1514	12250	10037	9133	7599
JCVI_15022	Nitrate transporter	34.4	34	AT3G21670		0.468397	0.430515	0.761146	1.525	0.449057	1245	2658	886	2058	239	314	122	80
EV181968	Sucrose transporter SUC1	34.2.1	34	AT1G71880	SUC1	0.464056	0.446966	0.658537	0.580897	0.455431	4183	9014	3565	7976	270	410	298	513
JCVI_41162	Genomic DNA, chromosome 5, TAC clone:K24M7	34.99	34	AT5G52450		0.458204	0.494867	1.32974	2.19298	0.476183	740	1615	964	1948	617	464	250	114
JCVI_12991	Probable vacuolar ATP synthase subunit d 1	34.1.1	34	AT3G28710		0.456308	0.405314	0.482474	0.617991	0.430056	1577	3456	1312	3237	468	970	529	856
JCVI_1547	Nucleobase-ascorbate transporter 6	34.99	34	AT5G62890		0.445521	0.482215	0.729276	0.611527	0.463505	6113	13721	5260	10908	6519	8939	7194	11764
JCVI_34487	White-brown complex homolog protein 23	34.16	34	AT5G06530	ABCG22	0.429353	0.393092	0.500284	0.31376	0.410823	471	1097	478	1216	882	1763	358	1141
JCVI_1037	Putative uncharacterized protein T15M6.24	34.10	34	AT1G57990	PUP18	0.429277	0.302242	0.619048	0.8125	0.360202	1217	2835	418	1383	26	42	13	16
EV193118	Putative uncharacterized protein T9A21.60	34.10	34	AT4G18210	PUP10	0.428963	0.355432	0.532216	0.585513	0.390471	2189	5103	1217	3424	413	776	291	497
EH421119	Putative uncharacterized protein T9A21.60	34.10	34	AT4G18210	PUP10	0.41377	0.457037	0.75	0.796748	0.434865	1821	4401	3452	7553	291	388	98	123
JCVI_34086	Non-intrinsic ABC protein 9	34.16	34	AT5G02270	ABCI20	0.409934	0.394558	0.220379	0.244556	0.402173	751	1832	812	2058	186	844	146	597
JCVI_13834	Sucrose transporter SUC1	34.2.1	34	AT1G71880	SUC1	0.398145	0.304967	0.436364	1.25	0.348456	1374	3451	749	2456	72	165	30	24
JCVI_14458	Sucrose transporter SUC1	34.2.1	34	AT1G71880	SUC1	0.390499	0.321254	0.624	0.575342	0.354188	970	2484	656	2042	78	125	42	73
EV069776	F3O9.11	34.12	34	AT1G16310		0.385663	0.355662	0.676606	0.659574	0.370359	538	1395	446	1254	295	436	186	282
JCVI_36957	Zinc transporter 11 precursor	34.12	34	AT1G55910	ZIP11	0.378915	0.435989	0.555349	0.553719	0.406452	2480	6545	2561	5874	898	1617	804	1452
JCVI_32840	Putative uncharacterized protein T9I1.12	34.7	34	AT1G35350		0.374792	0.272119	1.07088	0.857143	0.319356	1127	3007	732	2690	559	522	12	14
EV134762	Sulphate transporter	34.6	34	AT3G51895	SULTR3;1	0.365193	0.302869	0.777778	0.8	0.332574	917	2511	454	1499	14	18	12	15
JCVI_27604	Nitrate transporter	34.4	34	AT3G21670		0.363648	0.300847	0.51179	0.498399	0.330761	5450	14987	5646	18767	3603	7040	3424	6870
JCVI_24689	Water channel protein	34.19.1	34	AT2G39010	PIP2E	0.362424	0.396511	0.625728	0.791454	0.379084	951	2624	841	2121	2150	3436	2167	2738
JCVI_18806	Zinc transporter 1 precursor	34.12	34	AT3G12750	ZIP1	0.315472	0.293747	1.07517	0.635135	0.304416	836	2650	1165	3966	472	439	47	74
JCVI_32851	Pleiotropic drug resistance protein 1	34.16	34	AT3G16340	ABCG29	0.314449	0.233607	0.789474	0.772727	0.27103	494	1571	285	1220	15	19	17	22
JCVI_16207	Sulphate transporter	34.6	34	AT3G51895	SULTR3;1	0.314304	0.308454	0.479339	0.380952	0.311365	4922	15660	3798	12313	116	242	16	42
EV193181	Putative uncharacterized protein T9A21.70	34.10	34	AT4G18210	PUP10	0.302849	0.366853	0.666667	0.441748	0.333318	1977	6528	2561	6981	164	246	91	206
JCVI_9892	Probable pleiotropic drug resistance protein 4	34.16	34	AT2G26910	ABCG32	0.302354	0.39783	0.880045	0.617021	0.346822	244	807	440	1106	785	892	377	611
DY014304	Zrt-and Irt-related protein 12	34.12	34	AT5G62160	ZIP12	0.270148	0.23907	0.930175	0.978261	0.254134	238	881	257	1075	1119	1203	225	230
JCVI_19623	Boron transporter 1	34.18	34	AT2G47160	BOR1	0.264482	0.304059	0.770492	1.01	0.283581	799	3021	779	2562	94	122	101	100
EV189281	T12C24.5	34.8	34	AT1G12500		0.258699	0.127973	0.443478	0.818182	0.181952	513	1983	113	883	51	115	45	55
JCVI_11271	Peptide transporter, putative	34.13	34	AT1G52190		0.226789	0.291461	0.709091	0.669388	0.257099	1214	5353	768	2635	663	935	164	245
