# Supplementary material for: Identification of Heat Responsive Genes in Brassica napus Siliques at the Seed-Filling Stage through Transcriptional Profiling
Source: PLoS One. 2014 Jul 11;9(7):e101914. doi: 10.1371/journal.pone.0101914 (PMC4094393; doi:10.1371/journal.pone.0101914)
Supplement: Table S6 — Genes that were preferentially expressed (fold-change ≥2 or ≤0.5) in seeds. (XLSX) [file pone.0101914.s009.xlsx]

## Sheet: Sheet2
Table S6. Genes that were preferentially expressed (fold-change ≥2 or ≤0.5) in seeds.
Gene	Decription	Bincode	Bincate	ATH	Gene name	Fold change					Expression (AU)
						SW (24h)	SW (48h)	Seed (24h)	Seed (48h)	Average	SW (24h)		SW (48h)		Seed (24h)		Seed (48h)
											Heat	Control	Heat	Control	Heat	Control	Heat	Control
JCVI_20369	Fructose-bisphosphatase-like protein	1.3.7	1	AT5G64380		2.25503	1.98261	2.12313	2.06859	2.09568	4147	1839	3648	1840	2414	1137	1508	729		<0.1
JCVI_22876	Sucrose synthase 1	2.2.1.5	2	AT5G20830		0.868106	0.989101	2.92074	2.78137	2.8502	7602	8757	4810	4863	1732	593	2239	805		0.1-0.2
JCVI_22978	Sucrose-UDP glucosyltransferase	2.2.1.5	2	AT5G20830		1.45381	1.34157	2.554	2.03825	2.2816	94838	65234	52631	39231	30740	12036	32610	15999		0.2-0.5
JCVI_19944	Putative uncharacterized protein At2g18700	3.2.3	3	AT2G18700		1.11931	0.910976	2.26617	2.16383	2.21441	17196	15363	12914	14176	3329	1469	5204	2405		0.5-2
JCVI_11140	Phosphoenolpyruvate carboxylase	4.1.15	4	AT2G42600		0.829137	0.879379	3.04658	2.12907	2.54684	28883	34835	29519	33568	23547	7729	26211	12311		2-5
JCVI_14178	Phosphoenolpyruvate carboxylase	4.1.15	4	AT3G14940		0.715393	0.919804	2.11497	2.08439	2.09962	1385	1936	1881	2045	975	461	988	474		5-10
JCVI_18451	Phosphoenolpyruvate carboxylase 2	4.1.15	4	AT2G42600		0.758848	0.946158	2.09319	2.01583	2.05415	12779	16840	26834	28361	15161	7243	21525	10678		10-50
JCVI_29479	Pyruvate decarboxylase-like protein	5.2	5	AT5G01330		1.91429	4.8	3.3994	2.55556	2.94743	134	70	192	40	1132	333	1242	486		>50
EE559463	Putative pyruvate decarboxylase	5.2	5	AT5G01320		0.363636	0.8	3.31903	3.89655	3.59622	4	11	12	15	1779	536	1243	319
JCVI_10431	Pyruvate decarboxylase	5.2	5	AT5G54960		1.47016	1.70871	2.97373	2.25238	2.58804	7489	5094	4945	2894	36904	12410	24141	10718
JCVI_27370	Putative uncharacterized protein orf122	9.1.2	9	ATMG00580		1.59497	2.28859	3.27823	4.54611	3.86047	37485	23502	42165	18424	8012	2444	23858	5248
JCVI_22218	Probable cytochrome c At4g10040	9.6	9	AT4G10040		1.58984	1.73899	2.81303	2.85689	2.83487	16520	10391	11766	6766	13345	4744	8145	2851
JCVI_22794	G1p	9.6	9	AT3G51790		1.79617	1.79967	2.34952	2.00982	2.17304	11059	6157	10870	6040	6870	2924	4709	2343
EV227530	Probable xyloglucan endotransglucosylase/hydrolase protein 23 precursor	10.7	10	AT4G25810	XTH23	1.82637	1.57088	5.56226	4.57612	5.04515	2535	1388	1640	1044	2859	514	1533	335
JCVI_15760	Protein At4g28300	10.5.4	10	AT4G28300		1.09914	1.13783	2.37767	2.51422	2.44499	8991	8180	5663	4977	2556	1075	2122	844
JCVI_37586	Putative alpha-L-arabinofuranosidase	10.6.2	10	AT3G10740		1.30114	1.03253	2.25716	2.03655	2.14402	16708	12841	8824	8546	4889	2166	3566	1751
JCVI_7117	Classical arabinogalactan protein 10 precursor	10.5.1.1	10	AT4G09030		1.43261	2.095	2.15108	2.10389	2.12735	659	460	419	200	6094	2833	4111	1954
JCVI_3033	Expansin-A1 precursor	10.7	10	AT1G69530		0.532993	0.521949	2.01701	2.1797	2.09678	1462	2743	975	1868	6878	3410	4488	2059
JCVI_8087	Delta-9 acyl-lipid desaturase 1	11.2.1	11	AT1G06080	ADS1	0.214286	0.769231	2.98085	2.33292	2.63706	15	70	10	13	15566	5222	11373	4875
JCVI_40657	Probable glycerophosphoryl diester phosphodiesterase 2 precursor	11.9.3.3	11	AT4G26690		1.39819	1.85831	2.36063	2.35443	2.35753	2163	1547	3423	1842	1355	574	930	395
JCVI_1950	Acyl-[acyl-carrier protein] desaturase	11.1.15	11	AT2G43710		0.930246	1.41053	2.17337	2.41851	2.29267	1587	1706	2357	1671	57164	26302	41550	17180
JCVI_6616	Acyl-[acyl-carrier-protein] desaturase, chloroplast precursor	11.1.15	11	AT2G43710		0.342857	3.55556	2.01743	3.46667	2.64457	12	35	32	9	1620	803	1248	360
JCVI_15173	Predicted protein	13	13	AT5G65890		0.538832	0.672809	2.27327	2.25035	2.26178	1679	3116	1935	2876	4958	2181	4764	2117
JCVI_3635	Branched-chain-amino-acid aminotransferase 1, mitochondrial precursor	13.1.4.1.4	13	AT1G10060		0.27381	0.833333	2.08937	4.54529	3.08168	23	84	10	12	1847	884	2459	541
EE401951	Methylthioalkylmalate synthase precursor	16.5.1.1.1.2	16	AT5G23010	MAM1	0.28252	0.574394	26.2136	21.6444	23.8197	139	492	166	289	2700	103	974	45
EH429199	Putative uncharacterized protein	16.1.4.21	16	AT2G21860	violaxanthin de-epoxidase-related	1.19674	1.13397	6.21488	6.23246	6.22366	1174	981	1075	948	1504	242	1421	228
JCVI_3911	Putative beta-carotene hydroxylase	16.1.4.6	16	AT4G25700		1.83848	1.81335	2.1072	2.5669	2.32572	8389	4563	8122	4479	3774	1791	4777	1861
AM386177	Putative beta-carotene hydroxylase	16.1.4.6	16	AT5G52570		1.92221	1.71969	2.08602	2.66081	2.35595	2891	1504	3503	2037	1940	930	2879	1082
JCVI_32230	Putative catechol O-methyltransferase; 60402-59127	16.10	16	AT1G76790		0.256579	0.823529	2.06811	2.072	2.07005	273	1064	910	1105	2581	1248	1295	625
JCVI_9239	Late embryogenesis-abundant protein	17.1.3	17	AT2G40170	EM6	0.0933333	0.8	3.57754	4.56018	4.03909	7	75	12	15	4683	1309	7123	1562
JCVI_19120	F14P3.9 protein	17.2.2	17	AT3G02260	ASA1	0.977684	1.15456	3.04874	2.38235	2.69503	8368	8559	5834	5053	2064	677	1215	510
JCVI_2400	Indole-3-acetic acid-amido synthetase GH3.3	17.2.3	17	AT2G23170	GH3.3	0.680475	0.783732	2.73275	3.55017	3.11476	2809	4128	4066	5188	17312	6335	17197	4844
JCVI_40230	Contains similarity to gibberellin-stimulated transcript 1 like protein	17.6.3	17	AT5G59845		1.08189	0.662513	2.64709	2.65128	2.64919	1374	1270	638	963	4328	1635	1034	390
JCVI_26594	Probable gibberellin receptor GID1L3	17.6.2	17	AT5G27320		1.73779	1.57827	2.58459	3.1802	2.86697	4235	2437	2571	1629	2750	1064	1253	394
JCVI_29938	AT3g07900/F17A17_24	17.2.3	17	AT3G07900		1.728	1.79615	2.17877	2.55584	2.35979	3888	2250	5507	3066	4680	2148	7026	2749
JCVI_5604	NADH kinase	18.12	18	AT1G78590		0.759542	0.773381	2.23418	2.62857	2.42336	398	524	430	556	3177	1422	1288	490
JCVI_37508	naphthoate synthase, putative / dihydroxynaphthoic acid synthetase, putative / DHNA synthetase, putative	18.5.2.5	18	AT1G60550		1.28699	1.06088	2.03342	2.7359	2.35865	2731	2122	2004	1889	3286	1616	1989	727
CD824219	Coproporphyrinogen III oxidase, chloroplast precursor	19.8	19	AT1G03475		1.62255	2	2.33093	2.49271	2.41046	331	204	456	228	2909	1248	1538	617
EV091965	Tetrapyrrole-binding protein, chloroplast precursor	19.40	19	AT3G59400		0.597087	0.680352	2.29005	3.33206	2.76235	246	412	232	341	2716	1186	3492	1048
JCVI_5957	Tetrapyrrole-binding protein, chloroplast precursor	19.40	19	AT3G59400		0.62766	0.596745	2.12825	2.48568	2.30003	413	658	330	553	4912	2308	6336	2549
JCVI_20605	Protein At5g42020	20.2.1	20	AT5G42020	BIP-1	2.79577	3.92771	9.70036	9.0076	9.34757	397	142	326	83	8061	831	2369	263
JCVI_1637	Putative major latex protein	20.2.99	20	AT4G23680	Polyketide cyclase/dehydrase and lipid transport superfamily protein	0.318021	1.32394	6.48853	5.58546	6.02009	90	283	94	71	2829	436	5686	1018
JCVI_5467	Heat stress transcription factor B-1	20.2.1	20	AT4G36990	HsfB1	1.89181	1.54915	6.0819	7.5119	6.75919	1871	989	1828	1180	1411	232	1262	168
EV135112	70kD HSP	20.2.1	20	AT3G12580	Hsp70	33.2667	21.5893	5.02616	37.1667	13.6677	499	15	1209	56	1729	344	892	24
JCVI_20564	Arabidopsis thaliana genomic DNA, chromosome 5, TAC clone:K19B1	20.2.3	20	AT5G62520		0.514563	0.329787	4.14021	5.48469	4.76527	53	103	31	94	1565	378	1075	196
JCVI_19884	Putative DnaJ protein	20.2.1	20	AT2G22360	DnaJ-A26	1.91265	1.95782	3.97857	4.63828	4.29578	11736	6136	11743	5998	10026	2520	6373	1374
JCVI_140	F9F8.20 protein	20.2.4	20	AT3G10985		1.85512	1.39251	3.63583	4.09631	3.85921	45660	24613	27321	19620	12889	3545	18331	4475
JCVI_15763	RAR1	20.1.3	20	AT5G51700		2.84239	2.06015	3.36773	4.00474	3.67245	1046	368	548	266	1795	533	845	211
EV177770	F9F8.20 protein	20.2.4	20	AT3G10985		2.11777	1.45013	3.30152	4.02381	3.64482	10034	4738	5583	3850	3252	985	2535	630
DN962661	CPRD48 protein	20.2.4	20	AT5G42050		2.2796	1.81969	2.70076	2.36759	2.52869	3408	1495	2089	1148	1769	655	1198	506
JCVI_9142	Putative uncharacterized protein F3C3.11	20.2.3	20	AT1G32090		1.82326	1.90437	2.59672	2.21538	2.39848	5973	3276	3923	2060	4913	1892	3631	1639
JCVI_6030	Chaperone protein dnaJ 20, chloroplast precursor	20.2.1	20	AT4G13830	DnaJ-C20	1.99672	1.52514	2.38913	3.10066	2.72174	12182	6101	5733	3759	1627	681	1417	457
EX062395	Unknown	20.2.1	20	AT4G24280	cpHsc70-1	2.29127	1.98514	2.35157	2.52703	2.43772	4830	2108	4542	2288	4341	1846	2992	1184
JCVI_15737	Genomic DNA, chromosome 5, P1 clone:MNJ7	20.2.1	20	AT5G47590		0.578947	0.444444	2.2628	2.77049	2.50381	11	19	12	27	1326	586	845	305
JCVI_16588	Putative heat-shock protein; 41956-44878	20.2.1	20	AT1G79920		1.85877	2.00615	2.23299	3.05152	2.61036	1961	1055	1958	976	1936	867	1007	330
EV123737	Putative uncharacterized protein F26K9_30	20.2.1	20	AT3G62600	DnaJ-B19	2.31504	1.95099	2.21361	2.10065	2.15639	8730	3771	7365	3775	6539	2954	4550	2166
JCVI_21149	Ankyrin-like protein	20.2.3	20	AT5G64030		1.96965	2.08621	2.13692	2.43054	2.27901	2336	1186	4356	2088	3340	1563	2467	1015
JCVI_34233	Low-temperature-induced 65 kDa protein	20.2.2	20	AT5G52300		0.527175	0.565956	2.09672	3.09507	2.54745	1969	3735	1965	3472	5246	2502	6283	2030
JCVI_26540	Low-temperature-induced 65 kDa protein	20.2.2	20	AT5G52300		0.22807	0.866667	2.03467	3.40876	2.63357	13	57	13	15	1878	923	2802	822
JCVI_938	Putative GSH-dependent dehydroascorbate reductase	21.2.1	21	AT1G19570		1.57713	1.74725	3.15619	2.79188	2.96845	85925	54482	76961	44047	79918	25321	81989	29367
EV083437	At1g14730	21.2	21	AT1G14730		0.945122	3.82353	2.62291	3.10508	2.85383	155	164	65	17	1878	716	916	295
JCVI_2748	Catalase	21.6	21	AT4G35090		1.32273	1.12047	2.43192	2.56	2.49514	42621	32222	33372	29784	1661	683	1216	475
JCVI_8969	F9L1.33 protein	24.2	24	AT1G15380		1.70515	1.21058	3.39136	3.35044	3.37084	16632	9754	11463	9469	9740	2872	5287	1578
JCVI_41485	Endoglucanase 19 precursor	26.3.4	26	AT4G11050	GH9C3	0.111111	0.785714	50.4684	61.12	55.5394	2	18	11	14	3987	79	1528	25
JCVI_34217	Glucuronosyl transferase-like protein	26.2	26	AT5G05900		4.46	4	8.95213	13.859	11.1386	669	150	1088	272	1683	188	1081	78
JCVI_3320	GDSL-motif lipase/hydrolase-like protein	26.28	26	AT5G45670		0.168142	1.41667	3.86525	3.5811	3.72046	38	226	17	12	18244	4720	6668	1862
JCVI_9097	F14O10.12 protein	26.7	26	AT1G20270		1.46657	1.64526	3.14838	2.83529	2.98773	1031	703	1127	685	18821	5978	13547	4778
JCVI_28842	At2g40760	26.23	26	AT2G40760		1.45261	1.4063	2.85401	3.44594	3.13604	3341	2300	3392	2412	11456	4014	10741	3117
JCVI_4259	F9K20.10 protein	26.16	26	AT1G78860		1.33482	1.24719	2.71748	2.12102	2.4008	299	224	222	178	1337	492	999	471
JCVI_2691	At2g48140/F11L15.4	26.21	26	AT2G48140		1.25	1.07746	2.45337	2.35085	2.40156	515	412	306	284	947	386	1387	590
JCVI_18321	Arabidopsis thaliana genomic DNA, chromosome 3, TAC clone:K14A17	26.18	26	AT3G17130		1	0.8	2.39636	2.43947	2.41782	25	25	12	15	3295	1375	1854	760
JCVI_8772	At2g40760	26.23	26	AT2G40760		1.48896	1.38654	2.38078	3.34783	2.8232	944	634	721	520	2626	1103	1386	414
JCVI_22132	Glutathione transferase	26.9	26	AT1G78340		1.46718	1.61806	2.33036	2.65165	2.48582	4538	3093	4694	2901	4698	2016	4651	1754
JCVI_3947	Short-chain dehydrogenase reductase	26.22	26	AT5G50700		0.0645161	0.818182	2.17487	2.59605	2.37615	16	248	9	11	13295	6113	13014	5013
JCVI_41257	Cytochrome P450 monooxygenase-like protein	26.10	26	AT4G37400		1.56429	1.18145	2.06125	2.64839	2.33645	657	420	586	496	1952	947	1401	529
EV212102	Putative uncharacterized protein At1g69295	26.4	26	AT1G69295		1.16039	1.0455	2.00148	2.25856	2.12614	2590	2232	4044	3868	5420	2708	7451	3299
JCVI_8403	DREB2A	27.3.3	27	AT5G05410	DREB2A	22.3462	34.4118	10.4444	20.6154	14.6737	1162	52	585	17	1692	162	804	39
JCVI_15314	Salt tolerance-like protein	27.3.7	27	AT2G31380	BBX25/STO	0.538428	0.537258	9.98844	8.78571	9.36779	2445	4541	2300	4281	1728	173	861	98
JCVI_9816	ERF-like transcription factor	27.3.3	27	AT2G47520	ERF71	0.606897	1.19231	6.39747	4.11574	5.13131	88	145	124	104	19749	3087	19558	4752
EV176230	Hydroxyproline-rich glycoprotein DZ-HRGP precursor	27.3.26	27	AT1G70000	myb	0.858817	0.705979	5.09862	5.59033	5.33882	11138	12969	5585	7911	2585	507	2197	393
AM387841	Unknown	27.3.3	27	AT2G47520	ERF71	1.32609	0.344828	5.04733	4.41841	4.72241	61	46	10	29	4906	972	2112	478
JCVI_11722	Putative uncharacterized protein T9N14.4	27.3.6	27	AT1G72210		0.547297	0.648649	4.58954	5.18079	4.87621	81	148	48	74	4126	899	1834	354
EX064182	At4g13670	27.2	27	AT4G13670		1.9907	1.86944	4.52566	6.68889	5.50197	1499	753	1303	697	2557	565	1505	225
JCVI_20804	Cys2/His2-type zinc finger protein 2	27.3.11	27	AT3G19580		1.80973	1.50892	4.06073	5.14133	4.5692	8037	4441	3466	2297	2875	708	2401	467
EE532148	DEAD-box ATP-dependent RNA helicase 42	27.1.2	27	AT1G20920		2.13298	1.97497	3.64033	3.72879	3.68429	38351	17980	12626	6393	7004	1924	6943	1862
JCVI_40662	Two-component response regulator-like APRR5	27.3.66	27	AT5G24470		4.30872	3.47521	3.51358	5.57202	4.42467	642	149	841	242	1423	405	1354	243
EV080082	Timing of CAB expression 1-like protein	27.3.66	27	AT5G24470		2.83577	2.68836	3.24706	3.14196	3.19408	777	274	785	292	1104	340	996	317
JCVI_14200	Putative uncharacterized protein F18A5.60	27.2	27	AT4G13670		1.9851	1.85445	3.10902	3.01945	3.06391	10122	5099	9250	4988	12862	4137	6830	2262
JCVI_31986	Putative uncharacterized protein At1g56460/F13N6_4	27.3.99	27	AT1G56460		1.92892	1.84612	2.96591	2.61993	2.78756	2768	1435	3683	1995	2088	704	2261	863
EV088955	Putative uncharacterized protein F18A5.60	27.2	27	AT4G13670		1.90176	1.83586	2.94772	2.85585	2.90142	11112	5843	12583	6854	11953	4055	7905	2768
JCVI_14264	Putative uncharacterized protein F7K15_80	27.3.99	27	AT3G43230		2.33943	1.87253	2.9226	3.14093	3.0298	14453	6178	12222	6527	9440	3230	7667	2441
JCVI_6812	Unknown	27.3.24	27	AT3G57230		0.933333	1.4	2.66962	2.00528	2.31373	42	45	21	15	4517	1692	3419	1705
JCVI_30467	Putative uncharacterized protein At2g05580	27.1	27	AT4G34110		0.0378788	0.928571	2.66818	3.3348	2.98293	5	132	13	14	4109	1540	15150	4543
EE541601	Auxin-responsive protein IAA30	27.3.40	27	AT3G62100		0.710383	0.77931	2.62176	2.97222	2.7915	390	549	452	580	2024	772	856	288
JCVI_14729	Gb|AAF30309.1	27.3.41	27	AT5G66980		0.686747	1.15152	2.58501	3.24841	2.89779	57	83	114	99	1794	694	1020	314
JCVI_33910	Putative uncharacterized protein T21H19_180	27.4	27	AT5G16260		2.0386	1.86307	2.5378	2.66777	2.60197	1109	544	1347	723	1175	463	1606	602
JCVI_31765	Putative uncharacterized protein At2g20280	27.3.99	27	AT2G20280		2.30227	1.95188	2.50853	2.65306	2.57978	4669	2028	3935	2016	3971	1583	3640	1372
JCVI_18640	F7G19.21 protein	27.3.99	27	AT1G08910		1.05489	1.36309	2.5047	2.36754	2.43516	1576	1494	901	661	1598	638	992	419
JCVI_14092	F24J5.9	27.3.20	27	AT1G68670		1.58053	1.69202	2.42857	3.00606	2.70193	2257	1428	2225	1315	816	336	992	330
JCVI_6430	MYB-like protein	27.3.25	27	AT4G34990		1.75793	1.58082	2.3803	2.90222	2.62834	6093	3466	3990	2524	2247	944	1306	450
JCVI_17389	Putative myb-related DNA-binding protein	27.3.26	27	AT4G01280		1.61089	1.43781	2.28994	3.10684	2.6673	799	496	1468	1021	1548	676	1454	468
CN736874	Putative uncharacterized protein T9N14.4	27.3.6	27	AT1G72210		0.542857	1.02667	2.2786	2.03976	2.15588	57	105	154	150	5398	2369	4155	2037
JCVI_38432	Putative RNA-binding protein; 37609-36098	27.4	27	AT1G74230		1.79355	1.69861	2.27059	2.18544	2.22761	14847	8278	11858	6981	13644	6009	8733	3996
JCVI_41534	Baby boom interacting protein 1B	27.3.22	27	AT1G17920		0.7625	0.875	2.26886	2.77982	2.51138	61	80	77	88	1654	729	909	327
JCVI_37067	F14J22.20 protein	27.3.20	27	AT1G49560		0.457682	0.577929	2.26254	3.75169	2.91348	2109	4608	1702	2945	2887	1276	2221	592
JCVI_2263	Similarity to remorin	27.3.99	27	AT5G23750		1.79499	1.82236	2.25065	2.61975	2.4282	75472	42046	47376	25997	6878	3056	3183	1215
JCVI_9687	Genomic DNA, chromosome 3, TAC clone:K17E12	27.3.25	27	AT3G27220		0.649954	0.838074	2.22144	2.2524	2.23687	700	1077	383	457	12229	5505	7032	3122
EV102078	Basic pentacysteine 4	27.3.84	27	AT4G38910		1.11374	1.04952	2.20812	2.37371	2.28942	1880	1688	1102	1050	3374	1528	2528	1065
JCVI_17678	Putative GATA transcription factor 23	27.3.9	27	AT5G49300		1.08033	1.14173	2.20604	2.56314	2.37789	2784	2577	4052	3549	4968	2252	7287	2843
JCVI_19192	Splicing factor-like protein	27.4	27	AT5G09880		1.92258	1.91599	2.20428	2.42024	2.30974	6010	3126	6363	3321	6183	2805	3778	1561
JCVI_5177	Serine/arginine-rich protein	27.1.1	27	AT1G55310		1.65733	1.64803	2.20029	2.33874	2.26846	1538	928	1002	608	1538	699	1153	493
JCVI_308	Zinc finger A20 and AN1 domain-containing stress-associated protein 6	27.3.11	27	AT3G52800		0.71502	0.636311	2.15108	2.03988	2.09474	12525	17517	12011	18876	9041	4203	11766	5768
JCVI_9199	Pre-mRNA splicing factor ATP-dependent RNA helicase-like protein	27.1.2	27	AT5G13010		1.47912	1.37832	2.13765	2.23379	2.18519	2161	1461	1869	1356	1289	603	1481	663
EE552363	T19F6.16 protein	27.3.60	27	AT4G24020		1.29621	1.24661	2.13089	2.01109	2.07012	2700	2083	1840	1476	814	382	907	451
JCVI_18923	UPI0000500395 related cluster	27.4	27	AT1G14340		1.44188	1.18225	2.11752	2.10723	2.11237	12765	8853	6234	5273	13802	6518	5070	2406
EV004368	F8K7.13 protein	27.3.44	27	AT1G21700		1.72715	1.88854	2.10721	2.06888	2.08796	1285	744	1203	637	1081	513	811	392
JCVI_29654	At3g43240	27.3.67	27	AT3G43240		1.80133	1.69584	2.10627	2.39592	2.24643	5694	3161	4321	2548	3191	1515	1761	735
JCVI_24612	Putative glycine-rich, zinc-finger DNA-binding protein	27.3.99	27	AT2G17870		1.84642	1.84118	2.06763	3.07937	2.52329	2657	1439	1252	680	1437	695	1164	378
EE422167	DNA-binding protein-related	27.3.35	27	AT3G14880		0.282609	1.76471	2.05971	2.09432	2.07694	26	92	30	17	6933	3366	6817	3255
JCVI_27150	DEAD-box ATP-dependent RNA helicase 42	27.1.2	27	AT1G20920		1.60695	1.4435	2.05136	2.07134	2.06133	5086	3165	4394	3044	2556	1246	3223	1556
CN731343	F1N18.24/F1N18.24	27.3.6	27	AT1G29950		1.34435	1.28166	2.05102	2.4635	2.24782	1546	1150	2662	2077	1206	588	1350	548
JCVI_26487	T22C5.10	27.1.1	27	AT1G27650		1.87371	1.73165	2.03701	3.4	2.6317	1632	871	1510	872	2477	1216	901	265
JCVI_17320	DRL1 protein	27.3	27	AT1G13870		1.85022	1.56226	2.02059	2.68912	2.33101	2063	1115	1631	1044	1570	777	1038	386
CD823868	Tumor-related protein-like	27.3.35	27	AT3G14880		0.347826	0.833333	2.01929	2.08053	2.04968	16	46	10	12	7433	3681	6252	3005
JCVI_10947	AT3g27220/K17E12_4	27.3.25	27	AT3G27220		0.650685	1.00851	2.00226	2.47734	2.22717	190	292	237	235	2659	1328	1640	662
JCVI_42283	Exonuclease RRP41	28.99	28	AT3G61620		3.01478	2.37668	4.65901	4.64756	4.65328	612	203	530	223	5274	1132	2189	471
JCVI_10231	SYD (SPLAYED)	28.1	28	AT2G28290		1.09146	1.2322	2.99261	2.52306	2.74782	9726	8911	4691	3807	1619	541	1915	759
DY010664	Putative replication factor C; 24844-22715	28.1	28	AT1G77470		1.84565	2.1413	2.79912	2.23877	2.50331	2248	1218	1970	920	3818	1364	1744	779
ES952389	Replication factor C 36kDa subunit	28.1	28	AT1G77470		2.53659	2.21053	2.63015	2.53012	2.57965	728	287	924	418	2233	849	840	332
JCVI_18767	CHD3-type chromatin-remodeling factor PICKLE	28.99	28	AT2G25170		1.78395	1.87446	2.26381	2.11378	2.18751	2667	1495	3479	1856	1639	724	1672	791
JCVI_35519	Replication protein A1-like	28.1	28	AT5G45400		1.61063	1.66772	2.19517	2.28953	2.24185	939	583	1054	632	1181	538	1028	449
EE515391	unknown protein	29.4	29	AT2G17850		0.333333	0.45	5.85449	4.50812	5.13738	26	78	9	20	9455	1615	2777	616
JCVI_16939	unknown protein	29.4	29	AT2G17850		1.11111	0.8	4.43546	3.16291	3.74553	20	18	8	10	10308	2324	2388	755
JCVI_11160	F-box protein At2g34280	29.5.11.4.3.2	29	AT2G34280		2.2591	1.85304	3.32313	3.32218	3.32266	8379	3709	5548	2994	5430	1634	2681	807
JCVI_41283	F-box/Kelch-repeat protein At3g59940	29.5.11.4.3.2	29	AT3G59940		0.852573	0.860539	3.07936	3.97605	3.4991	28435	33352	39559	45970	6907	2243	12449	3131
JCVI_1995	F21J9.24	29.5.11.4.2	29	AT1G24580		3.28571	2.19658	2.88235	4.94894	3.77685	414	126	1028	468	1127	391	1163	235
DY004109	Protein At3g62260	29.4	29	AT3G62260		2.19194	1.7587	2.88148	2.9792	2.92993	7560	3449	3637	2068	3671	1274	2148	721
JCVI_6416	F-box/Kelch-repeat protein At3g59940	29.5.11.4.3.2	29	AT3G59940		0.791866	0.842598	2.7267	3.35158	3.02303	28816	36390	39137	46448	6465	2371	12126	3618
ES266449	Protein At3g62260	29.4	29	AT3G62260		1.92188	1.63588	2.67689	2.98723	2.82781	10284	5351	5508	3367	5410	2021	3743	1253
JCVI_23529	Pectinesterase-like protein	29.3.5	29	AT1G29260		1.84545	1.7528	2.60436	3.63149	3.07534	10866	5888	7679	4381	6451	2477	6435	1772
CN727538	30S ribosomal protein S10-like	29.2.1.1.1.1.10	29	AT3G13120		1.75983	1.75	2.59492	3.1088	2.84026	2015	1145	1974	1128	2146	827	1343	432
JCVI_11303	zinc finger (C3HC4-type RING finger) family protein	29.5.11.4.2	29	AT1G73950		1.27979	1.34643	2.55917	2.1855	2.36497	4661	3642	4936	3666	865	338	1025	469
JCVI_3343	Putative translation initiation factor eIF-1A	29.2.3	29	AT2G04520		1.63238	1.64448	2.52177	2.42282	2.4718	20759	12717	20824	12663	14190	5627	9684	3997
JCVI_24602	SNF1-related protein kinase catalytic subunit alpha KIN10	29.4.1	29	AT3G01090		2.04493	1.9976	2.51471	2.42744	2.47069	1593	779	1662	832	1026	408	920	379
JCVI_37866	RING-H2 finger protein ATL4M	29.5.11.4.2	29	AT4G35840		1.70351	1.55727	2.47818	2.70403	2.58864	3499	2054	3236	2078	13967	5636	9118	3372
JCVI_18868	Translation factor EF-1 alpha - like protein	29.2.4	29	AT4G22780		0.661237	0.691254	2.41696	2.39814	2.40753	4384	6630	3130	4528	2081	861	2060	859
JCVI_8897	DEAD-box ATP-dependent RNA helicase 57	29.2.2.3.5	29	AT3G09720		1.99751	1.73308	2.34644	2.2575	2.30154	1606	804	1357	783	1253	534	903	400
JCVI_10746	Cysteine proteinase inhibitor 4 precursor	29.5.3	29	AT4G16500		1.13339	1.15462	2.33825	2.37799	2.35804	40113	35392	18594	16104	38801	16594	19880	8360
JCVI_5084	Cysteine proteinase inhibitor 2 precursor	29.5.3	29	AT2G31980		1.16833	2.75741	2.33489	2.4022	2.36831	1173	1004	1023	371	153470	65729	86167	35870
JCVI_11794	F28L1.13 protein	29.5.11.4.5.2	29	AT3G06190		1.57108	1.16099	2.30755	2.20048	2.25338	1304	830	750	646	1283	556	922	419
JCVI_25291	F-box protein At5g67140	29.5.11.4.3.2	29	AT5G67140		1.21762	1.09357	2.28427	2.38603	2.3346	11884	9760	9233	8443	7698	3370	6867	2878
EE427705	60S ribosomal protein L7-3	29.2.1.2.2.7	29	AT2G44120		1.20087	0.988636	2.27435	2.22727	2.25069	1387	1155	870	880	1658	729	1519	682
JCVI_26865	Ubiquitin-fusion degradation protein-like	29.5.11	29	AT5G15400		2.08045	1.81881	2.26226	2.05822	2.15783	14534	6986	11002	6049	4244	1876	4242	2061
EV213791	Putative uncharacterized protein ycf1	29.8	29	ATCG01130		1.31901	1.43775	2.26179	2.24518	2.25347	3746	2840	2171	1510	2877	1272	815	363
JCVI_952	Nascent polypeptide-associated complex subunit alpha-like protein 4	29.2.4	29	AT4G10480		1.49297	1.49589	2.2204	2.3533	2.28588	6263	4195	9095	6080	8382	3775	4636	1970
JCVI_11084	metal ion binding / oxidoreductase	29.4	29	AT3G62010		2.10435	1.91416	2.19475	2.08072	2.13698	13632	6478	10637	5557	8452	3851	6960	3345
JCVI_36407	Arabidopsis thaliana genomic DNA, chromosome 5, TAC clone:K19B1	29.5.11.4.2	29	AT5G62460		1.92745	1.62308	2.17748	3.39744	2.7199	2338	1213	2110	1300	3055	1403	1325	390
JCVI_30947	F-box/LRR-repeat protein 3	29.5.11.4.3.2	29	AT5G01720		1.23843	1.18288	2.14626	2.20714	2.17649	2088	1686	1313	1110	4329	2017	3090	1400
JCVI_29579	Putative uncharacterized protein At1g08710	29.5.11.4.3.2	29	AT1G08710		1.90213	1.5885	2.13696	3.30364	2.65702	1516	797	1436	904	983	460	816	247
JCVI_26650	T8F5.13 protein	29.5.11.1	29	AT5G20620		1.55313	2.02563	2.13058	2.1262	2.12839	14469	9316	10592	5229	10557	4955	9266	4358
JCVI_19308	Peroxisomal targeting signal type 2 receptor	29.3.5	29	AT1G29260		1.81382	1.74102	2.08549	2.81583	2.4233	3176	1751	3442	1977	2342	1123	2064	733
JCVI_22469	Putative uncharacterized protein T8M16_70	29.5.11	29	AT3G56740		1.43326	1.55021	2.08065	2.24366	2.16062	2706	1888	1096	707	1935	930	1151	513
JCVI_34124	Protein phosphatase-2C; PP2C-like protein	29.4	29	AT5G51760		0.722222	0.818182	2.0512	2.41193	2.22426	13	18	9	11	2484	1211	1739	721
ES986034	RING-H2 finger protein ATL5P	29.5.11.4.2	29	AT5G66070		1.92593	1.61737	2.04462	2.06848	2.05651	2756	1431	3259	2015	1558	762	2054	993
JCVI_17195	Putative uncharacterized protein F18O22_210	29.5.11.4.2	29	AT5G14420		0.963351	0.8812	2.02873	2.30588	2.16287	736	764	764	867	1130	557	1176	510
JCVI_22043	Putative receptor-like protein kinase	30.2.16	30	AT4G39110		1.54106	1.86066	4.32984	3.30719	3.78413	957	621	908	488	827	191	1012	306
JCVI_34707	Putative uncharacterized protein At5g61530	30.5	30	AT5G61530		1.79193	1.72491	3.69243	3.53328	3.61198	6528	3643	6377	3697	7119	1928	4459	1262
JCVI_28442	Putative uncharacterized protein	30.5	30	AT4G02080		1.96529	2.01182	3.32946	5.00633	4.08269	2661	1354	1873	931	3153	947	1582	316
JCVI_9968	Phytochrome-interacting factor 3	30.11	30	AT1G09530		0.776081	0.726076	3.30065	4.48571	3.84783	2135	2751	1654	2278	1010	306	942	210
DN963092	Isoform 2 of O64511	30.11	30	AT2G02710		2.01107	1.85647	2.9368	3.61111	3.25655	545	271	789	425	1580	538	1365	378
JCVI_32319	Putative calcium-transporting ATPase 13, plasma membrane-type (EC 3.6.3.8) (Ca(2+)-ATPase isoform 13)	30.3	30	AT3G22910		1.48921	1.34386	2.65181	2.24205	2.43834	414	278	383	285	3808	1436	5215	2326
JCVI_1249	Calmodulin-like protein 1	30.3	30	AT2G41410		1.50174	1.03988	2.37377	2.16246	2.26565	20281	13505	10742	10330	6008	2531	3341	1545
JCVI_17030	Putative calcium-transporting ATPase 13, plasma membrane-type (EC 3.6.3.8) (Ca(2+)-ATPase isoform 13)	30.3	30	AT3G22910		1.63799	1.45769	2.33782	2.28749	2.31252	457	279	379	260	3474	1486	4058	1774
JCVI_41465	Putative caltractin	30.3	30	AT2G46600		1.97844	1.32312	2.19145	2.1297	2.16035	11562	5844	7301	5518	13026	5944	10148	4765
JCVI_596	Putative papillar cell-specific calnexin	30.3	30	AT5G61790		1.79771	2.10288	2.12475	2.07257	2.0985	48380	26912	26511	12607	56323	26508	44722	21578
EV198491	Zinc finger protein VAR3, chloroplast precursor	30.5	30	AT5G17790		1.64057	1.66567	2.01247	2.50538	2.24544	2976	1814	3333	2001	1453	722	2097	837
JCVI_8076	Putative uncharacterized protein F10N7.140	30.3	30	AT4G32060		1.32548	1.02698	2.00766	2.08505	2.04599	2195	1656	1789	1742	3670	1828	1716	823
JCVI_13866	Chloroplast pheophorbide a oxygenase PaO2	31.5.1	31	AT3G44880		1.58287	1.49859	3.29901	2.74133	3.00727	23569	14890	19140	12772	33320	10100	30733	11211
JCVI_23686	Putative uncharacterized protein F15H21.4	31.1	31	AT1G64330		1.56522	1.70798	3.28184	2.81127	3.03746	3672	2346	3018	1767	1211	369	1996	710
JCVI_33645	Genomic DNA, chromosome 5, P1 clone:MBK20	31.1	31	AT5G07740		1.61952	1.60828	3.19089	3.17578	3.18332	4878	3012	4738	2946	1471	461	2150	677
JCVI_373	Nuclear movement protein	31.1	31	AT5G53400	BOB1	6.84783	7.23837	3.14954	4.78382	3.8816	630	92	1245	172	2422	769	3607	754
JCVI_39229	Vesicle transport v-SNARE 12	31.4	31	AT1G26670		2.37248	2.27203	2.60385	3.36011	2.95791	707	298	2088	919	1893	727	1213	361
JCVI_34934	Peptidyl-prolyl cis-trans isomerase CYP18-3	31.3.1	31	AT4G38740		1.50125	1.65954	2.40968	2.49179	2.45039	54791	36497	61277	36924	155456	64513	166803	66941
JCVI_24562	Prohibitin	31.2	31	AT5G40770		1.77105	1.76693	2.40206	2.16439	2.28013	5237	2957	3836	2171	4660	1940	3173	1466
EV166265	Oxysterol-binding protein	31.4	31	AT5G59420		1.92488	1.86151	2.3707	2.71493	2.53699	4100	2130	2863	1538	1586	669	1200	442
JCVI_9449	Putative uncharacterized protein T5C23.170	31.4	31	AT4G11740		1.56796	1.42577	2.23038	2.13268	2.18098	14455	9219	10468	7342	8326	3733	7780	3648
EV114945	Oxysterol-binding protein	31.4	31	AT5G59420		1.88762	1.81127	2.18893	2.33532	2.26094	7122	3773	5173	2856	2769	1265	2744	1175
DY030168	Membrin-11	31.4	31	AT5G50440		2.14293	1.98354	2.17239	2.06886	2.12	3988	1861	2531	1276	6515	2999	4897	2367
JCVI_3072	Putative uncharacterized protein At3g22640	33.1	33	AT3G22640	PAP85	0.0833333	0.8	15.835	13.3326	14.53	3	36	12	15	1631	103	6373	478
JCVI_16738	Nodulin-like protein	33.99	33	AT2G39210		1.36973	1.23344	3.92276	7.62745	5.46998	552	403	391	317	965	246	1167	153
JCVI_40794	PREDICTED: hypothetical protein	33.99	33	AT3G58780	AGL1	1.65006	1.75501	3.3903	2.83925	3.10257	33856	20518	27215	15507	33964	10018	23015	8106
JCVI_7323	YUP8H12R.12 protein	33.99	33	AT1G79280		1.83104	1.98951	3.24103	2.32749	2.74654	11834	6463	12703	6385	3792	1170	4648	1997
JCVI_36573	LRRGT00097	33.99	33	AT3G58780	AGL1	1.85347	1.87511	2.89231	2.72959	2.80978	15482	8353	13032	6950	11361	3928	11437	4190
AM385821	AT5g19120/T24G5_20	33.1	33	AT5G19120		0.908403	0.749559	2.54355	4.5	3.38319	3481	3832	2550	3402	3271	1286	2097	466
JCVI_1699	Group I late embryogenesis abundant protein	33.2	33	AT5G06760	LEA4-5	0.0769231	1.41176	2.49894	2.71823	2.60628	3	39	24	17	4718	1888	5904	2172
JCVI_9451	Putative uncharacterized protein At2g41470	33.99	33	AT2G41475		1.607	1.61048	2.48353	2.31878	2.39974	7344	4570	9621	5974	3318	1336	1593	687
JCVI_12545	F2D10.12	33.99	33	AT1G20640		2.40056	2.73859	2.44291	2.13657	2.28461	857	357	660	241	1241	508	923	432
JCVI_14124	Napin-B precursor (1.7S seed storage protein) [Contains: Napin-B small chain; Napin-B large chain]	33.1	33	AT4G27140	SESA1	0.010989	0.8125	2.31078	3.36255	2.78749	4	364	13	16	35318	15284	35337	10509
H74704	Unknown	33.99	33	AT5G44730		0.816165	0.777883	2.20036	2.02287	2.10975	2060	2524	1646	2116	35439	16106	13978	6910
JCVI_30528	Genomic DNA, chromosome 3, P1 clone: MRC8	33.99	33	AT3G18160		1.59192	1.6689	2.14957	2.75134	2.43191	1221	767	1991	1193	1509	702	1538	559
JCVI_32010	Putative uncharacterized protein At5g27030	33.99	33	AT5G27030		1.38828	1.46158	2.06005	2.41359	2.22983	3436	2475	4851	3319	3053	1482	3338	1383
JCVI_23603	NAC2-like protein	33.99	33	AT3G49530		1.86094	1.81095	2.03829	2.50654	2.26032	2101	1129	1820	1005	1810	888	1534	612
JCVI_233	Delta-VM23	34.19.2	34	AT3G16240	TIP2;1	1.24745	0.957575	6.21197	7.34422	6.75441	14040	11255	5891	6152	22829	3675	13271	1807
DY020781	F9D12.12 protein	34.9	34	AT5G26200	Mitochondrial substrate carrier family protein	0.266667	0.75	5.61346	7.27122	6.3888	4	15	12	16	5170	921	3512	483
EV222084	Tonoplast intrinsic protein bobTIP26-1	34.19.2	34	AT2G36830		1.93863	2.53502	4.22581	5.34894	4.75432	28589	14747	14153	5583	4454	1054	1257	235
JCVI_19062	Probable plastidic glucose transporter 2	34.2	34	AT1G67300		1.51383	1.53179	3.49488	3.30927	3.40081	13246	8750	9180	5993	15360	4395	9213	2784
JCVI_11413	Probable plastidic glucose transporter 2	34.2	34	AT1G67300		1.47116	1.5028	2.91082	4.85195	3.75808	1658	1127	2412	1605	2448	841	1868	385
ES913878	Tonoplast intrinsic protein	34.19.1	34	AT2G37170		1.59139	1.29138	2.86306	2.68493	2.77256	71361	44842	85407	66136	899	314	980	365
JCVI_39143	Putative uncharacterized protein At5g17700	34.99	34	AT5G17700		0.217791	0.160162	2.50614	2.28079	2.39081	284	1304	119	743	1837	733	926	406
JCVI_36047	Import inner membrane translocase subunit TIM50, mitochondrial precursor	34.9	34	AT1G55900		1.60775	1.6358	2.4002	2.81166	2.5978	4730	2942	4770	2916	4690	1954	3956	1407
JCVI_20841	AT5g54860/MBG8_12	34.99	34	AT5G54860		1.60858	1.77288	2.31828	2.52632	2.42006	600	373	523	295	1129	487	1008	399
EX098446	Potassium transporter 6	34.15	34	AT1G70300		1.9434	1.9724	2.22278	2.18396	2.20329	1339	689	1858	942	878	395	1389	636
JCVI_22483	CAX-interacting protein 4	34.21	34	AT2G28910		1.53073	1.3	2.13689	2.58387	2.34978	1021	667	676	520	921	431	801	310
EV172047	Sodium/hydrogen exchanger 2 (Na(+)/H(+) exchanger 2)	34.14	34	AT3G05030	NHX2	3.64545	4.20513	2.1184	4.03125	2.92229	401	110	820	195	1324	625	903	224
JCVI_37564	Probable peroxisomal (S)-2-hydroxy-acid oxidase 2	1.2.2	1	AT3G14420		0.887797	0.797698	0.3899	0.34221	0.365278	15184	17103	14345	17983	664	1703	514	1502
BQ704486	Unknown	2.2.2.2	2	AT3G29320		0.532495	0.439671	0.402025	0.33964	0.369518	508	954	481	1094	1112	2766	736	2167
EX126807	Putative uncharacterized protein	2.2.2.10	2	AT3G52180		0.558442	0.556962	0.363483	0.345028	0.354135	43	77	44	79	2158	5937	1544	4475
EV096343	Aldo-keto reductase	3.5	3	AT2G37770		0.234007	0.253731	0.371795	0.468778	0.41748	139	594	102	402	638	1716	518	1105
EE432213	Aldo-keto reductase	3.5	3	AT2G37770		0.265464	0.360377	0.359764	0.409141	0.383659	206	776	191	530	853	2371	743	1816
JCVI_5532	NADP-dependent glyceraldehyde-3-phosphate dehydrogenase	4.1.9	4	AT2G24270		0.629267	0.697393	0.434222	0.415993	0.42501	3152	5009	4040	5793	2492	5739	1389	3339
JCVI_42209	NADP-dependent glyceraldehyde-3-phosphate dehydrogenase	4.1.9	4	AT2G24270		0.601212	0.708196	0.372564	0.4176	0.39444	2679	4456	4070	5747	2007	5387	1566	3750
EX130439	Citrate synthase 2, peroxisomal precursor	6.1	6	AT3G58750		0.181818	0.8	0.263551	0.319692	0.290267	2	11	8	10	1201	4557	539	1686
JCVI_2625	6-phosphogluconate dehydrogenase, decarboxylating	7.1.3	7	AT3G02360		0.848725	0.935285	0.383399	0.474684	0.426607	965	1137	1214	1298	679	1771	600	1264
ES913245	Putative pectin methylesterase	10.8.1	10	AT5G19730		1	1.23077	0.459012	0.492637	0.475528	19	19	16	13	1747	3806	1104	2241
JCVI_39082	Heparanase-like protein 3 precursor	10.6	10	AT5G34940		1.07403	0.993372	0.457465	0.395703	0.425465	1886	1756	1199	1207	1823	3985	1142	2886
EE568940	Alpha-L-arabinofuranosidase	10.6.2	10	AT5G64570		0.509804	1.39286	0.456771	0.405772	0.430517	52	102	39	28	5690	12457	4373	10777
JCVI_30940	Putative uncharacterized protein	10.7	10	AT1G14720		0.916849	0.793103	0.400694	0.452744	0.425925	2514	2742	1564	1972	924	2306	594	1312
EE426309	Alpha-L-arabinofuranosidase	10.6.2	10	AT5G64570		0.590231	0.698454	0.373424	0.447772	0.408912	870	1474	542	776	1155	3093	613	1369
JCVI_29328	Putative pectin methylesterase	10.8.1	10	AT5G19730		1.15556	1.42647	0.371143	0.464958	0.415411	52	45	97	68	1263	3403	1161	2497
EX128399	At1g31070/F17F8_1	10.1	10	AT1G31070		0.909578	1.0075	0.36588	0.450742	0.406101	1358	1493	1880	1866	1675	4578	2489	5522
JCVI_1418	At5g26670	10.8.2	10	AT5G26670		0.295775	0.619048	0.294793	0.381182	0.335216	21	71	13	21	334	1133	316	829
JCVI_14284	Alpha-L-arabinofuranosidase	10.6.2	10	AT5G64570		0.345149	0.449008	0.253774	0.213029	0.232511	370	1072	317	706	790	3113	569	2671
JCVI_21704	Phosphoethanolamine N-methyltransferase	11.3	11	AT3G18000	XPL1	0.289522	0.356419	0.498503	0.470674	0.484389	315	1088	211	592	3996	8016	3860	8201
EE401106	Putative uncharacterized protein At3g14360	11.9.2.1	11	AT3G14360	alpha/beta-Hydrolases	0.954128	1.2549	0.47609	0.430225	0.452577	416	436	320	255	3823	8030	3308	7689
JCVI_29339	Phosphoethanolamine N-methyltransferase	11.3	11	AT3G18000	XPL1	0.25	0.391304	0.435294	0.351662	0.39125	68	272	90	230	851	1955	582	1655
CX190148	Nonspecific lipid-transfer protein	11.6	11	AT2G44300	Bifunctional inhibitor/lipid-transfer protein/seed storage 2S albumin superfamily protein	0.442198	0.537815	0.409341	0.437576	0.423223	700	1583	448	833	894	2184	361	825
JCVI_16953	Oleoyl-[acyl-carrier protein] hydrolase	11.1.7	11	AT4G13050	Acyl-ACP thioesterase	1.06879	1.22339	0.404415	0.365328	0.384375	839	785	816	667	1942	4802	1610	4407
JCVI_29193	Palmitoyl-ACP thioesterase	11.1.7	11	AT1G08510	FATB， acyl-acyl carrier protein thioesterase	0.498024	0.660441	0.383819	0.368421	0.376041	882	1771	1768	2677	408	1063	301	817
JCVI_16001	Putative phospholipase	11.9.2.2	11	AT2G39400	alpha/beta-Hydrolases	0.607249	0.49356	0.379237	0.269891	0.319926	3066	5049	1686	3416	1790	4720	519	1923
JCVI_18449	Protein At5g41080	11.9.3.3	11	AT5G41080	GDPD2	0.557143	0.388889	0.370338	0.18155	0.259297	39	70	42	108	1291	3486	431	2374
JCVI_22797	Beta-ketoacyl-CoA synthase	11.1.11	11	AT4G34520	FAE1	0.041876	6.75	0.356309	0.331403	0.34363	25	597	81	12	56806	159429	35302	106523
JCVI_21849	Similarity to unknown protein	11.9.3.3	11	AT5G41080	GDPD2	0.157143	0.517857	0.259514	0.196104	0.225592	22	140	29	56	716	2759	443	2259
JCVI_23874	Delta-9 acyl-lipid desaturase 2	11.2.1	11	AT2G31360	ADS2	0.329861	0.3	0.244567	0.262566	0.253407	95	288	75	250	2442	9985	2126	8097
JCVI_24311	Delta-9 desaturase-like 5 protein	11.2.1	11	AT1G06360	Fatty acid desaturase family protein	0.171053	0.833333	0.218376	0.277974	0.24638	13	76	10	12	6548	29985	4556	16390
EV014782	Delta-9 desaturase-like 5 protein	11.2.1	11	AT1G06360	Fatty acid desaturase family protein	0.0365854	0.833333	0.192585	0.228728	0.20988	3	82	10	12	5454	28320	3637	15901
ES910827	Glutamate dehydrogenase 1	12.3.1	12	AT5G18170		0.89216	0.626852	0.493827	0.45879	0.475987	9547	10701	5584	8908	2120	4293	1631	3555
JCVI_39435	Glutamate dehydrogenase 1	12.3.1	12	AT5G18170		0.981093	0.787375	0.421616	0.46533	0.442934	7161	7299	5725	7271	1143	2711	859	1846
JCVI_213	Glutamine synthetase	12.2.2	12	AT5G37600		0.776999	0.827589	0.393807	0.435897	0.414318	16404	21112	20818	25155	1437	3649	918	2106
JCVI_10533	Aspartate aminotransferase (EC 2.6.1.1){EA5}. Protein At1g62800	13.1.1.2.1	13	AT1G62800	ASP4	0.322493	0.297753	0.489574	0.48887	0.489222	119	369	53	178	5635	11510	1735	3549
JCVI_34763	Probable branched-chain-amino-acid aminotransferase 4	13.1.4.1.4	13	AT3G19710	BCAT4	0.376682	0.540479	0.485465	0.3831	0.431256	672	1784	474	877	1670	3440	875	2284
EE418144	Threonine synthase, chloroplast precursor	13.1.3.2.1	13	AT4G29840	MTO2	0.788168	0.735352	0.485283	0.397518	0.439214	5369	6812	6024	8192	4534	9343	4325	10880
JCVI_14744	ATP phosphoribosyl transferase	13.1.7.1	13	AT1G09795	HISN1B	1.04183	1.55895	0.4694	0.472607	0.471001	274	263	357	229	3252	6928	1501	3176
JCVI_5131	3-ketoacyl-CoA thiolase 5, peroxisomal precursor	13.2.4.5	13	AT5G48880	KAT5	1.55373	1.86015	0.459762	0.440309	0.44993	3962	2550	2740	1473	15585	33898	5584	12682
JCVI_16807	Proline oxidase, mitochondrial precursor	13.2.2.2	13	AT3G30775	ERD5	0.810706	0.540761	0.419933	0.439617	0.429662	1045	1289	597	1104	2903	6913	3764	8562
EE569533	Proline oxidase, mitochondrial precursor	13.2.2.2	13	AT3G30775	ERD5	0.546939	0.57672	0.412342	0.43119	0.421661	134	245	109	189	1764	4278	1717	3982
EV203293	AT3g04520	13.2.5.2	13	AT3G04520	THA2	0.656616	0.658287	0.393195	0.406446	0.399765	1960	2985	1545	2347	624	1587	454	1117
JCVI_1514	S-adenosylmethionine synthetase	13.1.3.4	13	AT2G36880	MAT3	0.607377	0.58686	0.37981	0.43103	0.40461	33775	55608	30870	52602	6979	18375	5334	12375
JCVI_1489	Adenosylhomocysteinase 2	13.2.3.4	13	AT3G23810	SAHH2	0.517548	0.448851	0.367811	0.368806	0.368308	11856	22908	6643	14800	793	2156	655	1776
JCVI_3144	S-adenosylmethionine synthetase 1	13.1.3.4	13	AT2G36880	MAT3	0.540684	0.478967	0.347616	0.330894	0.339152	26161	48385	12058	25175	2661	7655	1673	5056
JCVI_1756	S-adenosylmethionine synthetase	13.1.3.4	13	AT2G36880	MAT3	0.581434	0.58025	0.317682	0.379203	0.347082	22423	38565	16294	28081	2747	8647	1940	5116
JCVI_22121	S-adenosylmethionine synthetase	13.1.3.4	13	AT2G36880	MAT3	0.615187	0.468342	0.290165	0.282456	0.286284	25083	40773	12153	25949	1127	3884	1003	3551
JCVI_35049	Putative glucosyltransferase	16.8.4.2	16	AT4G34135	UGT73B2	0.308594	0.452174	0.493523	0.435858	0.463795	79	256	52	115	800	1621	846	1941
JCVI_2752	HMG-CoA synthase	16.1.2.2	16	AT4G11820		0.659777	0.757463	0.482513	0.474822	0.478652	415	629	609	804	2304	4775	1867	3932
JCVI_19465	Flavonol synthase/flavanone 3-hydroxylase	16.8.4.1	16	AT5G08640	FLS1	1.32896	1.36542	0.469869	0.325715	0.391208	1317	991	695	509	2573	5476	1639	5032
ES961043	Very-long-chain fatty acid condensing enzyme CUT1 like protein	16.7	16	AT1G19440		0.5	0.308892	0.464252	0.495763	0.479749	473	946	198	641	987	2126	585	1180
EE468053	Putative flavonol sulfotransferase	16.5.1.1.3.3	16	AT1G74100		0.65368	0.651261	0.463738	0.403756	0.432709	151	231	155	238	1119	2413	430	1065
EX130001	Leucoanthocyanidin reductase	16.8.1.2	16	AT1G61720		0.565217	0.75	0.459637	0.402539	0.430142	13	23	12	16	6434	13998	2156	5356
EX137858	Cinnamate 4-hydroxylase isoform 1	16.2.1.2	16	AT2G30490	C4H	0.873728	0.718331	0.451909	0.475582	0.463595	5923	6779	4236	5897	1231	2724	1266	2662
EV212459	Putative alliinase; 54807-57232	16.5.99.1	16	AT1G70560		0.12	0.8	0.45137	0.466793	0.459017	3	25	8	10	1680	3722	492	1054
JCVI_9912	Putative alliinase; 54807-57232	16.5.99.1	16	AT1G70560		0.529412	0.785714	0.436128	0.476123	0.455687	18	34	11	14	3875	8885	3709	7790
JCVI_121	Cinnamate 4-hydroxylase isoform 1	16.2.1.2	16	AT2G30490	C4H	0.804561	0.730312	0.382083	0.351438	0.36644	4586	5700	3932	5384	998	2612	660	1878
JCVI_13216	Phenylalanine ammonia-lyase	16.2.1.1	16	AT2G37040	PAL1	0.517749	0.494574	0.37233	0.311856	0.340754	6476	12508	5378	10874	1133	3043	847	2716
JCVI_6971	Leucoanthocyanidin reductase	16.8.1.2	16	AT1G61720		0.966667	0.888889	0.360028	0.385199	0.372401	29	30	8	9	2549	7080	1270	3297
JCVI_31142	Chalcone--flavonone isomerase	16.8.2.2	16	AT3G55120	CHI	0.974545	1.324	0.34266	0.324463	0.333437	536	550	331	250	1592	4646	634	1954
CD834583	Chalcone--flavonone isomerase	16.8.2.2	16	AT3G55120	CHI	1.02206	1.18885	0.321834	0.291291	0.306182	556	544	384	323	2155	6696	873	2997
EV152862	Phenylalanine ammonia-lyase 3	16.2.1.1	16	AT2G37040	PAL1	0.59827	0.54786	0.314732	0.322727	0.318705	3528	5897	2982	5443	423	1344	355	1100
JCVI_31369	Putative cinnamoyl CoA reductase	16.2	16	AT2G23910		0.49744	0.539484	0.288844	0.261615	0.274893	2332	4688	3368	6243	7226	25017	3142	12010
JCVI_1334	Chalcone synthase 3	16.8.2.1	16	AT5G13930	CHS	0.447826	0.342105	0.270196	0.235704	0.252361	103	230	91	266	6813	25215	4534	19236
JCVI_36583	Putative caffeoyl-CoA O-methyltransferase protein	16.2.1.6	16	AT4G34050		0.504755	0.403983	0.228229	0.279502	0.252568	7590	15037	2678	6629	2073	9083	1729	6186
CD835924	Terpene cyclase like protein	16.1.5	16	AT3G29190		0.909091	0.75	0.223921	0.229167	0.226529	10	11	9	12	249	1112	209	912
JCVI_1016	Caffeoyl-CoA 3-O-methyltransferase	16.2.1.6	16	AT4G34050		0.579543	0.480837	0.172345	0.253998	0.209225	20743	35792	10024	20847	4300	24950	3653	14382
JCVI_12895	Flavonol 3-O-glucosyltransferase-like protein	16.8.3	16	AT5G54010	UDP-Glycosyltransferase superfamily protein	0.0782123	0.130435	0.105042	0.0589888	0.0787166	42	537	48	368	175	1666	63	1068
JCVI_595	24-methylenesterol C-methyltransferase 3	17.3.1.2.2	17	AT1G76090	SMT3	0.535736	0.6	0.45875	0.41881	0.438325	892	1665	1299	2165	734	1600	1140	2722
JCVI_5873	Cytokinin dehydrogenase 5 precursor	17.4.1	17	AT1G75450	CKX5	0.703333	1.28283	0.456861	0.436093	0.446356	211	300	381	297	1345	2944	1317	3020
JCVI_18763	GASA2-like protein	17.6.3	17	AT3G10185		1.52	1.5	0.421506	0.330567	0.373278	38	25	21	14	929	2204	478	1446
JCVI_34330	Gibberellin 20 oxidase 3	17.6.1.11	17	AT5G07200	GA20OX3	0.276786	0.785714	0.405569	0.471749	0.437409	31	112	11	14	5914	14582	5377	11398
EE436585	1-aminocyclopropane-1-carboxylate oxidase	17.5.1.2	17	AT2G19590	ACO1	0.933333	0.833333	0.396751	0.326316	0.359814	56	60	10	12	757	1908	279	855
EX065636	Cytokinin dehydrogenase 5 precursor	17.4.1	17	AT1G75450	CKX5	0.657407	1.77333	0.394065	0.405625	0.399803	71	108	266	150	571	1449	548	1351
JCVI_23295	Cycloartenol-C-24-methyltransferase	17.3.1.2.2	17	AT5G13710	SMT1	0.114286	0.647059	0.381448	0.396687	0.388993	8	70	11	17	917	2404	910	2294
JCVI_35593	Cytokinin-O-glucosyltransferase 2	17.4.1	17	AT1G22400	UGT85A1	0.619897	0.66852	0.37457	0.435449	0.403864	1564	2523	962	1439	327	873	398	914
JCVI_33477	Putative 1-aminocyclopropane-1-carboxylate oxidase	17.5.1	17	AT1G04380	2-oxoglutarate-dependent dioxygenase	0.0789474	0.8	0.355957	0.352207	0.354077	3	38	12	15	3645	10240	2059	5846
JCVI_9672	Expressed protein	17.3.2.99	17	AT2G17230		0.718607	1.75208	0.354767	0.47303	0.409652	20979	29194	33936	19369	4916	13857	3955	8361
ES945605	GASA2-like protein	17.6.3	17	AT3G10185		0.272727	0.785714	0.319256	0.266501	0.291688	3	11	11	14	446	1397	214	803
JCVI_17833	Gibberellin 20 oxidase 3	17.6.1.11	17	AT5G07200	GA20OX3	1.20513	0.714286	0.30178	0.406681	0.350326	94	78	10	14	1441	4775	1680	4131
JCVI_29204	GASA2-like protein	17.6.3	17	AT3G10185		0.909091	0.875	0.295441	0.197545	0.241584	10	11	7	8	512	1733	177	896
JCVI_7899	Dormancy-associated protein homolog	17.2.3	17	AT2G33830		0.898124	0.73498	0.273252	0.342866	0.306086	124550	138678	122061	166074	4119	15074	5419	15805
JCVI_145	12-oxophytodienoate reductase 1	17.7.1.5	17	AT1G76680	OPR1	0.391566	0.864078	0.234856	0.14071	0.181787	65	166	178	206	725	3087	412	2928
JCVI_7201	Auxin-repressed protein	17.2.3	17	AT2G33830		0.7327	0.683755	0.216319	0.184088	0.199554	67426	92024	93896	137324	5936	27441	3126	16981
JCVI_22691	12-oxophytodienoate reductase 1	17.7.1.5	17	AT1G76680	OPR1	0.25323	0.903226	0.215413	0.160666	0.186036	98	387	336	372	1174	5450	888	5527
JCVI_5737	Biotin holocarboxylase synthetase	18	18	AT2G25710		0.74507	0.753327	0.4224	0.476663	0.448712	529	710	736	977	792	1875	480	1007
JCVI_10484	Chlorophyll synthase, chloroplast precursor	19.15	19	AT3G51820		0.783802	0.851079	0.378141	0.276002	0.32306	2313	2951	3589	4217	948	2507	613	2221
EE550056	Unknown	20.1	20	AT3G11650		0.834327	0.819302	0.494983	0.482968	0.488939	700	839	399	487	1036	2093	1035	2143
JCVI_24452	Putative uncharacterized protein F17I14_270	20.2.1	20	AT5G09540		0.980025	0.887006	0.47853	0.414894	0.445577	785	801	314	354	1159	2422	468	1128
JCVI_5965	Putative uncharacterized protein T10D17_10	20.1	20	AT3G44220		0.557252	0.368601	0.462171	0.396286	0.427963	1314	2358	648	1758	1405	3040	747	1885
EV108083	Cytokinin-O-glucosyltransferase 3	20.1	20	AT2G36800		1.08933	1.2118	0.447043	0.333108	0.385893	4085	3750	6368	5255	975	2181	987	2963
JCVI_20985	Similarity to unknown protein	20.2	20	AT5G52060		0.391194	0.569565	0.431244	0.337586	0.381552	462	1181	1179	2070	461	1069	344	1019
JCVI_5215	AT5g20150/F5O24_40	20.2	20	AT5G20150		0.832702	0.837521	0.400024	0.429929	0.414707	3957	4752	5366	6407	6686	16714	6154	14314
EV211001	Putative uncharacterized protein	20.2.3	20	AT1G13930		0.589574	0.746139	0.356869	0.28228	0.317391	42309	71762	38453	51536	652	1827	317	1123
JCVI_35353	Cysteine-rich antifungal protein 3 precursor	20.1	20	AT1G75830		0.358974	0.75	0.355102	0.340381	0.347663	14	39	12	16	696	1960	805	2365
EV215367	GDP-mannose 3,5-epimerase	21.2.1.1	21	AT5G28840		0.730696	0.624507	0.422433	0.473212	0.447102	16106	22042	10448	16730	3913	9263	3745	7914
EV194821	GDP-mannose 3,5-epimerase	21.2.1.1	21	AT5G28840		0.783524	0.705505	0.421972	0.41324	0.417583	2121	2707	2858	4051	1160	2749	593	1435
DY001519	Dehydroascorbate reductase	21.2.1	21	AT5G16710		0.383562	3	0.375015	0.403824	0.389153	28	73	30	10	3158	8421	2471	6119
JCVI_10034	Arginine decarboxylase	22.1.3	22	AT4G34710		0.814925	0.803536	0.302481	0.379245	0.338695	546	670	818	1018	317	1048	402	1060
EV151695	Uridylate kinase	23.4.3	23	AT5G26667		0.717907	0.880524	0.445646	0.448543	0.447093	2181	3038	1614	1833	2472	5547	3064	6831
JCVI_25828	Nudix hydrolase 7	23.3.3	23	AT4G12720		0.702218	0.680332	0.433954	0.454891	0.444299	1646	2344	2871	4220	979	2256	837	1840
EH420911	ATUPS5 (ARABIDOPSIS THALIANA UREIDE PERMEASE 5)	23.3	23	AT1G26440		1.25446	1.48718	0.38301	0.474273	0.426206	281	224	232	156	514	1342	424	894
JCVI_41787	Similarity to unknown protein	24	24	AT5G23530		0.388889	0.75	0.493088	0.479905	0.486452	7	18	9	12	535	1085	609	1269
EV114900	Serine hydroxymethyltransferase	25.1	25	AT4G13930		0.509774	0.502814	0.414587	0.413043	0.413815	1330	2609	1251	2488	648	1563	627	1518
JCVI_35432	Unknown	25.10	25	AT5G14780		0.545455	0.785714	0.366972	0.403415	0.384763	6	11	11	14	760	2071	378	937
JCVI_2610	Serine hydroxymethyltransferase	25.1	25	AT4G13930		0.525759	0.530378	0.35949	0.400298	0.379345	1490	2834	1065	2008	733	2039	538	1344
EL587973	Methylenetetrahydrofolate reductase 2	25.6	25	AT2G44160		0.52972	0.442598	0.314529	0.306298	0.310386	3538	6679	1145	2587	959	3049	321	1048
JCVI_20682	Methylenetetrahydrofolate reductase 2	25.6	25	AT2G44160		0.5158	0.401475	0.30852	0.309834	0.309177	3542	6867	1687	4202	1003	3251	523	1688
JCVI_24285	Cytochrom P450-like protein	26.10	26	AT5G04660		1.02632	1.48889	0.489049	0.397907	0.441131	117	114	67	45	1831	3744	1255	3154
JCVI_2250	Putative tropinone reductase	26.8	26	AT2G29330		0.532282	0.591662	0.481464	0.440077	0.460306	3982	7481	5790	9786	1987	4127	1366	3104
EV108354	Putative glucosyl transferase	26.2	26	AT2G36780		1.1311	1.23359	0.474349	0.366883	0.41717	2528	2235	2857	2316	601	1267	339	924
JCVI_9096	Putative dehydrogenase	26.22	26	AT3G01980		0.694538	0.712774	0.469627	0.447306	0.458331	1030	1483	943	1323	4453	9482	3213	7183
DN964528	Putative tropinone reductase	26.8	26	AT2G29310		0.720512	0.718075	0.468274	0.466731	0.467502	21838	30309	32187	44824	14177	30275	9743	20875
JCVI_1373	O-methyltransferase, putative	26.6	26	AT1G21100		0.242424	0.302941	0.465138	0.492432	0.47859	168	693	103	340	507	1090	488	991
EV130247	AT3g26770/MDJ14_21	26.22	26	AT3G26770		0.587022	0.571494	0.452811	0.411552	0.431689	10874	18524	8721	15260	1305	2882	570	1385
EV178088	Putative beta-glucosidase	26.3	26	AT2G44450		0.662921	1.05714	0.428415	0.465918	0.446773	59	89	74	70	1173	2738	581	1247
JCVI_40019	Peroxidase 13 precursor	26.12	26	AT1G77100		0.056338	0.578947	0.42559	0.297938	0.356089	4	71	11	19	9034	21227	3931	13194
ES999930	Putative blue copper-binding protein	26.19	26	AT2G26720		1.3	0.818182	0.422527	0.37369	0.397359	13	10	9	11	709	1678	321	859
JCVI_13432	Putative glutathione transferase	26.9	26	AT1G17180		1.35714	0.857143	0.41066	0.306368	0.354702	19	14	12	14	1487	3621	890	2905
JCVI_5654	Putative uncharacterized protein F17C15_30	26.28	26	AT5G03610		0.632405	0.610754	0.407468	0.322457	0.362479	2498	3950	1806	2957	742	1821	672	2084
JCVI_36814	F14J9.15 protein	26.11.1	26	AT1G09480		1.18182	0.833333	0.405641	0.171674	0.26389	13	11	10	12	791	1950	160	932
JCVI_8129	Putative tropinone reductase	26.8	26	AT2G30670		0.711844	0.768389	0.402506	0.489333	0.443801	4207	5910	4774	6213	1542	3831	1835	3750
ES941756	Unknown	26.28	26	AT5G03820		0.25	0.75	0.399439	0.441878	0.420123	3	12	9	12	5128	12838	2353	5325
JCVI_16148	Glutathione S-transferase 1	26.9	26	AT1G02930	GST	0.530612	0.888889	0.393886	0.399701	0.396783	26	49	56	63	4471	11351	2676	6695
JCVI_20441	Cytochrome P450	26.10	26	AT3G28740		1.96081	1.41812	0.390219	0.299038	0.3416	3702	1888	3741	2638	375	961	311	1040
JCVI_15484	Cytochrome P450 71B2	26.10	26	AT1G13080		0.573529	0.959596	0.382696	0.276	0.324998	39	68	95	99	690	1803	276	1000
EV084776	Glutathione S-transferase 1	26.9	26	AT1G02930	GST	0.623188	1.42105	0.374673	0.283887	0.326137	43	69	27	19	2151	5741	666	2346
JCVI_2516	Putative uncharacterized protein	26.18	26	AT1G23205		1.43692	1.57752	0.361076	0.332285	0.346381	467	325	407	258	11553	31996	5914	17798
JCVI_37542	Protein At1g51990	26.6	26	AT1G51990		1.2	0.833333	0.356863	0.346154	0.351468	12	10	10	12	1274	3570	279	806
JCVI_30856	Putative uncharacterized protein F8F6_30	26.28	26	AT5G03820		0.272727	0.769231	0.353567	0.409508	0.380511	3	11	10	13	1596	4514	758	1851
JCVI_11267	Expressed protein	26.21	26	AT2G10940		0.142857	0.833333	0.334345	0.375123	0.354147	6	42	10	12	1983	5931	3441	9173
JCVI_16277	F11A6.5 protein	26.13	26	AT1G17710		0.705652	0.62112	0.330306	0.175856	0.241011	1623	2300	2541	4091	582	1762	303	1723
JCVI_3618	Expressed protein	26.21	26	AT2G10940		0.0491803	0.769231	0.327326	0.310035	0.318563	3	61	10	13	3015	9211	2555	8241
JCVI_20476	Arabidopsis thaliana genomic DNA, chromosome 5, P1 clone:MJE7	26.21	26	AT5G48490		0.25	0.764706	0.317064	0.226199	0.267805	3	12	13	17	2631	8298	613	2710
CN733665	A_IG002N01.17 protein	26.5	26	AT4G01130		0.333333	0.818182	0.316002	0.250887	0.281568	6	18	9	11	547	1731	283	1128
JCVI_5408	F5F19.5 protein	26.6	26	AT1G51990		0.333333	0.833333	0.268459	0.178028	0.218617	4	12	10	12	3116	11607	948	5325
JCVI_13302	Acid phosphatase type 5 precursor	26.13	26	AT3G17790		2.38889	1.76596	0.253891	0.131307	0.182586	43	18	83	47	783	3084	419	3191
JCVI_8356	UDPG glucosyltransferase-like protein	26.2	26	AT5G03490		0.52	0.642384	0.245795	0.332974	0.286083	364	700	194	302	453	1843	309	928
JCVI_24588	Glutathione S-transferase-like protein	26.9	26	AT5G17220	GST	0.52	0.777778	0.214025	0.155287	0.182305	13	25	7	9	1584	7401	398	2563
JCVI_21421	Putative uncharacterized protein F14G6.10	27.3.67	27	AT1G76500		0.689655	2	0.496438	0.467822	0.481918	20	29	24	12	1324	2667	1323	2828
JCVI_7723	Zinc finger protein	27.3.11	27	AT3G50700		0.757093	0.669931	0.490099	0.417077	0.452116	1521	2009	1368	2042	693	1414	508	1218
JCVI_3712	F1B16.8 protein	27.3.35	27	AT1G75390		0.483444	0.923513	0.487666	0.447499	0.467151	219	453	326	353	3756	7702	3891	8695
JCVI_3215	LIM domain protein	27.3.67	27	AT1G10200		0.676825	0.570176	0.484904	0.481431	0.483164	7462	11025	7349	12889	2136	4405	2139	4443
JCVI_5649	Jasmonic acid regulatory protein-like	27.3.27	27	AT3G15510		0.643401	0.677025	0.479271	0.496723	0.487919	53078	82496	24706	36492	5861	12229	2804	5645
JCVI_28391	F13K23.12 protein	27.3.6	27	AT1G12860		1.04054	0.983666	0.477233	0.478534	0.477883	1463	1406	1626	1653	1352	2833	1371	2865
JCVI_13918	Putative uncharacterized protein T8M16_190	27.4	27	AT3G56860		0.491122	0.535574	0.468108	0.445264	0.456543	2600	5294	2725	5088	1754	3747	1932	4339
JCVI_25927	LIM domain protein	27.3.67	27	AT1G10200		0.582726	0.576651	0.451121	0.488231	0.469309	1039	1783	489	848	2012	4460	643	1317
JCVI_20932	GATA transcription factor 16	27.3.9	27	AT3G06740		0.21147	0.282137	0.432758	0.349212	0.388747	118	558	169	599	2082	4811	953	2729
JCVI_34600	Zinc finger protein CONSTANS-LIKE 9	27.3.7	27	AT3G07650		0.863258	0.949195	0.432624	0.425	0.428795	726	841	766	807	854	1974	612	1440
JCVI_22013	DNA binding / transcription factor	27.3.41	27	AT1G49475		0.376569	0.428994	0.416634	0.315	0.36227	90	239	145	338	1047	2513	567	1800
JCVI_15006	LOB domain-containing protein 30	27.3.37	27	AT4G00220		0.454545	0.769231	0.40763	0.365517	0.386	5	11	10	13	951	2333	583	1595
JCVI_9455	Jasmonic acid regulatory protein-like	27.3.27	27	AT3G15510		0.50443	0.447168	0.404016	0.405331	0.404673	4270	8465	2645	5915	825	2042	441	1088
JCVI_32238	Auxin response factor 11	27.3.4	27	AT3G61830		1	0.833333	0.399684	0.316766	0.355818	25	25	10	12	2022	5059	529	1670
CX189812	Probable WRKY transcription factor 21	27.3.32	27	AT2G30590		0.734351	0.906009	0.396648	0.473626	0.433432	481	655	588	649	639	1611	431	910
JCVI_30925	RPB5d	27.2	27	AT2G41340		1.28358	0.375	0.396064	0.391	0.393524	86	67	9	24	3763	9501	1173	3000
JCVI_18598	Expressed protein	27.3.6	27	AT2G27230		0.623404	0.680403	0.380539	0.366667	0.373539	586	940	743	1092	395	1038	396	1080
CX194470	GTL1-like protein	27.3.30	27	AT5G28300		0.369231	0.481283	0.367495	0.368421	0.367958	96	260	90	187	355	966	336	912
JCVI_6689	F10B6.7	27.3.80	27	AT1G14687		1.09091	1.3125	0.30991	0.320255	0.31504	12	11	21	16	688	2220	351	1096
JCVI_32700	F9P14.4 protein	27.3.25	27	AT1G06180		0.1375	0.171429	0.282625	0.258065	0.270066	11	80	12	70	732	2590	256	992
JCVI_301	Putative RNA-binding protein	27.4	27	AT2G37220		0.563359	0.621216	0.259095	0.359086	0.30502	2583	4585	2647	4261	292	1127	330	919
JCVI_9335	Histone H2B.7	28.1.3.2.2	28	AT1G07790		0.242424	0.417391	0.49052	0.4	0.442954	48	198	48	115	802	1635	380	950
JCVI_7329	Histone H2B.10	28.1.3.2.1	28	AT5G22880		0.289474	0.643216	0.423395	0.478878	0.450283	44	152	128	199	2407	5685	1349	2817
JCVI_9012	Histone H3.2	28.1.3.2.3	28	AT5G65360		0.13253	0.368421	0.32209	0.287608	0.304361	11	83	7	19	783	2431	499	1735
JCVI_30712	Protein At4g15248	28.99	28	AT4G15248		0.927681	0.924612	0.279472	0.259378	0.269238	744	802	417	451	678	2426	242	933
JCVI_22588	RING-H2 finger protein ATL2A	29.5.11.4.2	29	AT2G17450		0.732154	0.630886	0.481064	0.476622	0.478838	2400	3278	3979	6307	1791	3723	1682	3529
JCVI_34449	ER lumen protein retaining receptor	29.3.4.1	29	AT1G19970		0.673684	0.939759	0.478707	0.470431	0.474551	64	95	78	83	1866	3898	1233	2621
JCVI_3006	117M18_27	29.4	29	AT5G10480		1.29353	1.24342	0.478145	0.427664	0.452201	260	201	189	152	2330	4873	1212	2834
JCVI_22536	F9C16.7	29.5.9	29	AT1G43910		1.55843	1.78216	0.467502	0.291782	0.369335	7175	4604	3256	1827	597	1277	316	1083
JCVI_23889	Senescence-specific cysteine protease	29.5.3	29	AT5G45890	SAG12	1.15844	1.23825	0.465467	0.488946	0.477062	3027	2613	2240	1809	20650	44364	7475	15288
JCVI_6864	At2g24280/F27D4.19	29.5	29	AT2G24280		0.673788	0.589909	0.446146	0.49884	0.471758	1293	1919	1368	2319	845	1894	645	1293
JCVI_10387	Putative uncharacterized protein F22H5.20	29.3.4.99	29	AT1G75170		0.612094	0.677152	0.443521	0.358974	0.399015	2976	4862	2368	3497	2615	5896	1036	2886
EE435993	Putative prolylcarboxypeptidase	29.5	29	AT2G24280		0.573416	0.611468	0.438908	0.469622	0.454005	2226	3882	2282	3732	1383	3151	943	2008
JCVI_27852	Putative uncharacterized protein	29.4	29	AT4G40010		0.653916	0.923215	0.436398	0.368126	0.400811	1795	2745	1539	1667	693	1588	328	891
JCVI_27579	Elongation factor 1-delta 1	29.2.4	29	AT1G30230		0.626177	0.563751	0.436161	0.427224	0.431669	665	1062	535	949	1527	3501	951	2226
EE565993	Calcium-binding protein	29.4	29	AT5G63650		0.530499	0.5	0.421254	0.420034	0.420643	287	541	427	854	551	1308	499	1188
JCVI_1054	Putative uncharacterized protein At5g10480; F12B17_170	29.4	29	AT5G10480		1.04225	1.16459	0.420162	0.40684	0.413447	444	426	467	401	4939	11755	3878	9532
JCVI_17067	AT3g52500/F22O6_120	29.5	29	AT3G52500		0.911439	0.727941	0.36696	0.31389	0.339389	247	271	99	136	1084	2954	1426	4543
JCVI_8239	Eukaryotic peptide chain release factor subunit 1-1	29.2.5	29	AT5G47880		0.48096	0.551108	0.359973	0.305415	0.331574	1503	3125	2685	4872	3734	10373	3435	11247
JCVI_2212	Protein phosphatase 2C like protein	29.4	29	AT5G27930		1.21946	1.07048	0.357208	0.229331	0.286214	7546	6188	8399	7846	394	1103	233	1016
JCVI_29967	Putative uncharacterized protein	29.2.1.1.3.2.99	29	AT1G66890		0.691489	0.727368	0.355516	0.444166	0.397376	585	846	691	950	593	1668	708	1594
JCVI_14856	Peptide methionine sulfoxide reductase	29.4	29	AT5G07460		0.431493	0.385675	0.35206	0.420988	0.384984	211	489	140	363	376	1068	341	810
JCVI_24119	Protein phosphatase 2C	29.4	29	AT3G62260		0.551605	0.461251	0.331079	0.28307	0.306135	636	1153	863	1871	1909	5766	1346	4755
JCVI_38813	Similarity to carboxyl-terminal proteinase	29.5	29	AT5G05030		0.272727	0.818182	0.300522	0.279245	0.289689	3	11	9	11	748	2489	296	1060
EX036932	Eukaryotic peptide chain release factor subunit 1-1	29.2.5	29	AT5G47880		0.429834	0.514877	0.280025	0.258995	0.269305	778	1810	1419	2756	1336	4771	1015	3919
JCVI_3367	Sinapoylglucose:choline sinapoyltransferase	29.5	29	AT5G09640		0.4	0.785714	0.25266	0.25308	0.25287	6	15	11	14	1116	4417	760	3003
ES943297	Putative membrane channel protein	29.3.3	29	AT2G28900		0.531073	0.504456	0.224254	0.226206	0.225228	940	1770	849	1683	2256	10060	530	2343
JCVI_37809	Putative membrane channel protein	29.3.3	29	AT2G28900		0.501343	0.498737	0.203501	0.240103	0.221046	560	1117	395	792	1302	6398	279	1162
JCVI_30973	AAA-type ATPase like protein	29.5.9	29	AT2G18193	P-loop containing nucleoside triphosphate hydrolases superfamily protein	0.729885	1.65042	0.0994246	0.199425	0.140811	508	696	1558	944	432	4345	208	1043
EV120245	RPGR	30.2.6	30	AT1G63430		0.664706	0.532847	0.484736	0.41966	0.451026	113	170	73	137	1048	2162	666	1587
EV109707	Endomembrane-associated protein	30.4	30	AT4G20260		0.721222	0.733331	0.467961	0.474961	0.471448	18301	25375	20765	28316	723	1545	607	1278
JCVI_33111	Putative receptor-like protein kinase	30.2.7	30	AT2G24230		0.875	1.11111	0.424069	0.362288	0.391963	70	80	20	18	592	1396	513	1416
JCVI_1007	Phototropin-1	30.11	30	AT3G45780		0.802217	0.78746	0.420998	0.392739	0.406623	941	1173	741	941	405	962	357	909
DY020441	Emb|CAB68186.1	30.3	30	AT3G13600		0.724754	0.689335	0.417357	0.464394	0.440248	1177	1624	892	1294	1159	2777	613	1320
JCVI_5617	Gb|AAF64534.1	30.8	30	AT5G67070		0.047619	0.134021	0.39463	0.343908	0.368397	8	168	13	97	1852	4693	1431	4161
JCVI_3654	NaCl-inducible Ca2+-binding protein-like; calmodulin-like	30.3	30	AT5G49480		0.603165	0.802805	0.390394	0.4124	0.401246	20960	34750	19236	23961	7437	19050	3592	8710
JCVI_14090	Calcineurin B-like protein 3	30.3	30	AT4G26570		0.776484	0.766174	0.368336	0.453077	0.408515	6069	7816	8290	10820	2729	7409	2805	6191
JCVI_5554	Calcineurin B-like protein 3	30.3	30	AT4G26570		0.839607	0.786791	0.336514	0.417983	0.375043	3502	4171	2454	3119	670	1991	688	1646
JCVI_14483	Protein At2g34560	31.1	31	AT2G34560		0.484243	0.540564	0.476412	0.495441	0.485833	630	1301	633	1171	2969	6232	1467	2961
ES997334	80C09_22	31.1	31	AT5G65020		0.692308	0.416667	0.46168	0.385341	0.421787	18	26	10	24	6530	14144	2287	5935
EX076132	Arabidopsis thaliana genomic DNA, chromosome 5, P1 clone:MCO15	31.1	31	AT5G55230		0.12	0.313433	0.414293	0.360594	0.386512	12	100	21	67	829	2001	1045	2898
JCVI_18234	AP2/EREBP transcription factor	33.99	33	AT3G54320		0.893939	1.07736	0.438552	0.401504	0.419619	472	528	571	530	10113	23060	8650	21544
JCVI_11848	Protein At5g18270	33.99	33	AT5G18270		0.838198	0.575342	0.409376	0.494836	0.450082	1005	1199	630	1095	1825	4458	1054	2130
JCVI_7459	Putative uncharacterized protein F1P2.200	33.99	33	AT3G47650		0.833749	0.905433	0.398145	0.34972	0.373148	4012	4812	3533	3902	1202	3019	811	2319
EE402250	Tumor-related protein-like	33.99	33	AT5G45830		0.789474	2.27273	0.397197	0.383953	0.390519	30	38	25	11	1644	4139	981	2555
EV149737	PREDICTED: similar to bromodomain containing 4 isoform 2	33.99	33	AT3G58780	AGL1	0.0418605	1.76923	0.380431	0.310405	0.343639	9	215	23	13	8134	21381	10122	32609
JCVI_16256	Putative uncharacterized protein At2g03440	33.99	33	AT2G03440		0.575125	0.539444	0.376631	0.400357	0.388313	3001	5218	1648	3055	635	1686	448	1119
JCVI_4749	Putative uncharacterized protein	33.99	33	AT1G78020		0.979914	0.8502	0.253307	0.249891	0.251593	5025	5128	4881	5741	517	2041	572	2289
JCVI_24480	LacZ protein	33.99	33	AT3G58780	AGL1	0.67897	0.753946	0.247533	0.308788	0.276469	131871	194222	244393	324152	11339	45808	11100	35947
JCVI_16578	T12C22.7 protein	33.99	33	AT1G44800	SIAR1	0.643557	0.637638	0.203809	0.199569	0.201678	919	1428	1728	2710	503	2468	278	1393
JCVI_38632	Non-intrinsic ABC protein 2	34.16	34	AT5G44110		0.511412	0.550698	0.492416	0.415222	0.452175	717	1402	592	1075	1331	2703	551	1327
JCVI_37874	Sugar transport protein 12	34.2	34	AT4G21480		1.36774	1.45133	0.482662	0.409828	0.444757	212	155	164	113	1211	2509	859	2096
EV109739	At1g22550	34.13	34	AT1G22550		1.03562	0.854084	0.454853	0.396149	0.424488	4158	4015	4308	5044	1209	2658	1255	3168
EE551775	Lysine and histidine specific transporter, putative	34.3	34	AT1G25530		0.418778	0.385757	0.436481	0.467143	0.451552	281	671	130	337	2917	6683	2090	4474
JCVI_8533	Similar to LeOPT1 [Lycopersicon esculentum]	34.13	34	AT1G22570		0.693689	0.725701	0.433306	0.437848	0.435571	1275	1838	1217	1677	536	1237	472	1078
JCVI_2681	Amino acid permease 1	34.3	34	AT1G58360		0.734289	1.03244	0.42487	0.37886	0.401206	2255	3071	4806	4655	1230	2895	1190	3141
JCVI_29791	White-brown complex homolog protein 26	34.16	34	AT1G71960		0.537923	0.654971	0.411331	0.392518	0.401814	1383	2571	1792	2736	1895	4607	1448	3689
JCVI_25267	Amino acid permease 1	34.3	34	AT1G58360		0.830666	1.04039	0.409449	0.402204	0.40581	986	1187	1906	1832	624	1524	438	1089
EX063745	Amino acid permease 1	34.3	34	AT1G58360		0.734841	0.941531	0.400923	0.400857	0.40089	3769	5129	5314	5644	1390	3467	1591	3969
EV029825	F6A14.2 protein	34.13	34	AT1G18880		0.154545	0.461538	0.358789	0.246067	0.29713	17	110	12	26	1292	3601	829	3369
JCVI_41546	Sugar transporter ERD6-like 11	34.2	34	AT3G05160		0.627053	0.596456	0.355689	0.444763	0.39774	8933	14246	14745	24721	769	2162	930	2091
JCVI_11777	Protein TRANSPARENT TESTA 12	34.16	34	AT3G59030		0.262411	0.264957	0.33874	0.187845	0.252251	37	141	31	117	710	2096	272	1448
JCVI_30304	White-brown complex homolog protein 23	34.16	34	AT5G06530		0.522264	0.429803	0.310826	0.158902	0.22224	692	1325	349	812	557	1792	191	1202
JCVI_4221	Chloroplast ADP,ATP carrier protein 1, chloroplast precursor	34.99	34	AT1G80300		1.32016	1.29903	0.300528	0.250668	0.274468	2639	1999	4961	3819	3472	11553	3656	14585
ES966873	At2g01170	34.3	34	AT2G01170		0.397516	0.519337	0.288939	0.287129	0.288032	64	161	94	181	384	1329	232	808
ES913480	4D11_27	34.99	34	AT5G44050		0.244898	0.569444	0.235546	0.233531	0.234536	12	49	41	72	937	3978	943	4038
EV011589	4D11_27	34.99	34	AT5G44050		0.791667	1.53086	0.224641	0.286948	0.25389	76	96	124	81	485	2159	299	1042
