# Supplementary material for: Identification of Heat Responsive Genes in Brassica napus Siliques at the Seed-Filling Stage through Transcriptional Profiling
Source: PLoS One. 2014 Jul 11;9(7):e101914. doi: 10.1371/journal.pone.0101914 (PMC4094393; doi:10.1371/journal.pone.0101914)
Supplement: Table S7 — Genes with unknown functions (conserved with A. thaliana ) that were differentially expressed (fold-change ≥2 or ≤0.5) in the SW or seeds. (XLSX) [file pone.0101914.s010.xlsx]

## Sheet: Sheet 1
Table S7. Genes with unknown functions (conserved with A. thaliana) that were differentially expressed (fold-change ≥2 or ≤0.5) in the SW or seeds.
Gene	Decription	Bincode	Bincate	Type	ATH	Fold change					Expression (AU)
						SW (24h)	SW (48h)	Seed (24h)	Seed (48h)	Average	SW (24h)		SW (48h)		Seed (24h)		Seed (48h)
											Heat	Control	Heat	Control	Heat	Control	Heat	Control
EV051986	Putative uncharacterized protein At2g46240		35	PU-SU	AT2G46240	93.8168	257.38	138.99	195.321	160.01	31241	333	23679	92	13621	98	5469	28		<0.1
JCVI_4613	T22K18.16 protein	35.2	35	PU-SU	AT3G10020	66.7107	72.0966	83.1305	105.151	80.5232	120813	1811	92500	1283	137581	1655	106518	1013		0.1-0.2
JCVI_19551	Putative uncharacterized protein T18F15.8	35.2	35	PU-SU	AT1G44414	62.9831	73.8219	37.5189	100.594	64.7229	11211	178	5389	73	21836	582	6941	69		0.2-0.5
JCVI_19289	Putative uncharacterized protein T18F15.8	35.2	35	PU-SU	AT1G44414	62.5929	36.3204	97.4731	141.172	74.7873	7073	113	3741	103	9065	93	4094	29		0.5-2
JCVI_27724	Putative uncharacterized protein T27E11.130	35.1	35	SU	AT4G27890	50.1	35.4118	27.1096	32.6957	29.7719	501	10	602	17	1979	73	1504	46		2-5
JCVI_40830	Salt tolerance protein 5	35.1	35	PU-SU	AT4G27890	41.5741	43.6829	11.1349	11.0297	21.7318	2245	54	1791	41	3218	289	2228	202		5-10
BG543167	T14P4.2 protein	35.2	35	PU-SU	AT1G02700	33.5294	86.1429	52.8333	53.6667	53.4952	2280	68	1206	14	7291	138	1288	24		10-50
JCVI_5128	Putative small heat shock protein	35.2	35	PU-SU	AT2G19310	30.7887	28.7477	27.2194	19.8652	26.3021	127927	4155	62670	2180	134627	4946	87228	4391		>50
JCVI_10857	T14P4.2 protein	35.2	35	PU-SU	AT1G02700	27.5743	21.3823	25.9747	26.457	25.2297	42492	1541	26621	1245	68833	2650	80535	3044
JCVI_39843	Four F5 protein	35.1	35	PU-SU	AT3G24100	27.2707	23.6999	14.7409	13.8449	19.0574	75649	2774	56145	2369	58020	3936	40427	2920
JCVI_28952	Four F5 protein	35.1	35	PU-SU	AT3G24100	26.5687	23.644	14.1558	14.4538	18.9344	73861	2780	56982	2410	59893	4231	44561	3083
BG544766	Putative uncharacterized protein At2g46240		35	PU	AT2G46240	24.1042	48.2222	13.1818	5.3125	34.0933	1157	48	868	18	435	33	85	16
JCVI_32565	P23	35.1.40	35	PU-SU	AT4G02450	23.6267	24.1071	32.3297	39.0602	29.122	44300	1875	37607	1560	47654	1474	45427	1163
JCVI_38933	Putative uncharacterized protein	35.2	35	PU-SU	AT1G01360	23.4725	17.0927	9.13201	10.561	14.0252	13215	563	10324	604	7817	856	2598	246
EE440983	T14P4.2 protein	35.2	35	PU-SU	AT1G02700	23.0186	22	19.0652	22.3193	21.5455	34666	1506	32428	1474	90369	4740	115815	5189
EV142953	AT4g26990/F10M23_330		35	PU	AT4G26990	22.1754	24.0714	30.0417	33.8929	23.104	1264	57	1011	42	721	24	949	28
JCVI_11606	Putative uncharacterized protein F15E12.12	35.2	35	PU-SU	AT1G66080	21.4146	61.3125	10.3927	20.8019	23.082	1756	82	981	16	2567	247	2205	106
EV212467	Putative transformer-SR ribonucleoprotein	35.1	35	PU-SU	AT1G07350	20.9136	19.5769	20.7047	47.6053	25.2043	6295	301	4072	208	7992	386	3618	76
EV133490	Putative transformer-SR ribonucleoprotein	35.1	35	PU-SU	AT1G07350	19.5901	13.5952	22.3379	25.0447	19.647	12283	627	16559	1218	19635	879	14576	582
JCVI_35301	Putative uncharacterized protein F14G6.16	35.1	35	PU-SU	AT1G76560	19.4831	17.1288	17.4373	31.5743	20.7038	38109	1956	24871	1452	20297	1164	17429	552
JCVI_34803	Protein At2g45380	35.2	35	PU-SU	AT2G45380	17.8474	27.3898	54.0433	135.74	43.5165	8888	498	8080	295	24968	462	10452	77
EX109193	Putative uncharacterized protein	35.2	35	PU-SU	AT4G01026	17.668	15.4827	9.37201	9.59158	12.5225	17456	988	12092	781	10984	1172	3875	404
JCVI_11094	Putative uncharacterized protein F14G6.16	35.1	35	PU	AT1G76560	17.5588	22.5971	57.2778	17.1538	19.9193	5970	340	3141	139	1031	18	446	26
JCVI_17021	At4g27460	35.1	35	PU-SU	AT4G27460	17.2597	23.236	2.18887	4.98647	8.13396	3987	231	2068	89	6293	2875	4792	961
JCVI_777	Putative transformer-SR ribonucleoprotein	35.1	35	PU-SU	AT1G07350	17.0739	13.3303	22.7441	21.2721	18.2164	57761	3383	42617	3197	29954	1317	28143	1323
EV077131	T26D22.2 protein	35.2	35	PU-SU	AT5G35320	16.6712	12.2994	19.9953	21.1243	17.155	19622	1177	15485	1259	12697	635	7309	346
JCVI_21918	Putative uncharacterized protein T27E11.130	35.1	35	PU-SU	AT4G27890	16.4157	17.228	6.45281	7.58254	10.8459	5844	356	5668	329	6427	996	5558	733
JCVI_5835	T26D22.2 protein	35.2	35	PU-SU	AT5G35320	16.1064	15.2532	13.4112	17.5085	15.4978	15736	977	11745	770	18883	1408	7231	413
BG544831	T26D22.2 protein	35.2	35	PU-SU	AT5G35320	16.0824	7.40805	8.30287	17.7412	11.5098	1367	85	2578	348	4633	558	1508	85
EV227283	Putative transformer-SR ribonucleoprotein	35.1	35	PU-SU	AT1G07350	15.6901	13.7106	18.5741	21.9833	17.2155	13619	868	16960	1237	12036	648	9189	418
EX060341	Putative uncharacterized protein	35.2	35	PU-SU	AT5G35320	15.2345	10.6087	14.0584	17.0639	14.0322	13056	857	19658	1853	14677	1044	11211	657
JCVI_17883	Putative uncharacterized protein At3g09350	35.1.3	35	PU-SU	AT3G09350	14.4728	11.4266	12.6665	15.7488	13.477	20233	1398	13552	1186	20621	1628	12788	812
EX036224	Putative uncharacterized protein	35.2	35	PU-SU	AT4G23493	14.1671	13.5309	30.8718	48.25	23.1162	5001	353	4154	307	1204	39	965	20
DY010300	Putative uncharacterized protein At5g10695	35.2	35	PU-SU	AT5G10695	13.8338	5.35021	6.80711	8.75661	8.1499	5326	385	3804	711	6705	985	3310	378
JCVI_1107	Putative uncharacterized protein T2I1_40	35.2	35	PU	AT5G07330	13.5628	15.1389	1.08043	1.97907	14.3292	2482	183	1090	72	1491	1380	851	430
CD829574	Putative uncharacterized protein	35.2	35	PU	AT4G23493	13.2684	10.6742	18.6543	20.0789	11.9008	2521	190	1900	178	1511	81	763	38
JCVI_17356	Hyothetical protein	35.2	35	PU-SU	AT5G40450	12.8901	15.0024	5.56512	14.4732	11.1716	5865	455	6256	417	4914	883	2967	205
JCVI_35480	Putative uncharacterized protein At2g44850	35.2	35	SU	AT2G44850	1.87582	1.72586	10.2723	14.1653	12.0628	2009	1071	2216	1284	2188	213	1714	121
EX071313	Lysophospholipase homolog, putative	35.1	35	PU	AT1G73480	12.0751	16.8026	27.0556	24.8	14.2441	3055	253	2554	152	487	18	496	20
JCVI_14141	Genomic DNA, chromosome 5, P1 clone:MUB3	35.2	35	PU-SU	AT5G64510	11.7296	11.1884	7.8483	7.41889	9.34957	17571	1498	9443	844	27006	3441	7775	1048
JCVI_11601	Arabidopsis thaliana genomic DNA, chromosome 5, P1 clone:MOK16	35.2	35	PU	AT5G03210	11.493	9.29412	8.50862	10.4737	10.3353	8252	718	4740	510	987	116	199	19
JCVI_15429	Putative uncharacterized protein	35.2	35	PU-SU	AT5G19875	11.012	10.5513	3.57771	3.88525	6.33941	20218	1836	11617	1101	6100	1705	3318	854
JCVI_2476	Uncharacterized GPI-anchored protein At3g06035 precursor	35.2	35	PU-SU	AT3G06035	10.9957	20.7404	7.03375	9.74475	11.1815	7598	691	6471	312	21467	3052	12064	1238
EE408514	F22G5.11	35.2	35	PU-SU	AT1G07500	10.7314	12.4931	13.8333	12.9086	12.439	3037	283	2711	217	5893	426	5228	405
JCVI_35645	Putative uncharacterized protein F12M12_190	35.2	35	PU-SU	AT3G46220	9.84532	12.2457	21.4167	94.0385	22.1982	2737	278	6380	521	2313	108	2445	26
JCVI_14983	Putative uncharacterized protein OSJNBb0053G03.20	35.2	35	PU-SU	AT5G64510	9.62332	9.82301	5.11307	7.30248	7.7078	15763	1638	17760	1808	15917	3113	6470	886
JCVI_3258	Putative uncharacterized protein At3g12050	35.1	35	PU-SU	AT3G12050	9.119	8.35508	8.24991	8.85318	8.63697	39312	4311	25742	3081	45160	5474	27135	3065
JCVI_11817	At5g47830	35.2	35	PU-SU	AT5G47830	8.96843	6.27101	12.7381	10.7281	9.36311	83532	9314	65877	10505	73639	5781	61461	5729
JCVI_6980	Putative uncharacterized protein F17I14_240	35.2	35	PU-SU	AT5G09570	8.86855	6.87786	7.66936	3.2311	6.23525	68279	7699	54961	7991	53164	6932	35681	11043
JCVI_2834	Gb|AAF43227.1	35.2	35	PU	AT3G18560	8.72794	7.10153	1.09045	1.19812	7.87285	9496	1088	5106	719	10573	9696	5098	4255
JCVI_17120	Expressed protein	35.1	35	PU	AT2G38310	8.01481	5.89256	1.29608	1.0877	6.87225	1082	135	1426	242	1322	1020	831	764
JCVI_2994	Putative uncharacterized protein At3g12050	35.1	35	PU-SU	AT3G12050	7.81689	6.48972	6.78488	6.35882	6.83982	25272	3233	21150	3259	23876	3519	13557	2132
JCVI_39692	Metal ion binding	35.1	35	PU	AT5G52750	7.65113	9.63609	1.23529	0.833333	8.58644	5417	708	6408	665	21	17	15	18
EX066022	At3g16040	35.2	35	PU	AT3G16040	7.35862	14.824	7.36515	4.21519	10.4443	1067	145	1853	125	5325	723	333	79
JCVI_14300	Putative uncharacterized protein F17I14_240	35.2	35	PU-SU	AT5G09570	7.30501	6.09386	5.42762	2.61343	5.01284	52019	7121	42657	7000	47204	8697	32843	12567
JCVI_24163	Unknown	35.2	35	PU-SU	AT4G33660	7.27468	4.95524	4.91643	4.91794	5.43348	5747	790	7750	1564	8589	1747	5813	1182
JCVI_5862	Putative uncharacterized protein At3g12050	35.1	35	PU-SU	AT3G12050	7.16192	7.2756	4.85063	7.45509	6.58851	51795	7232	30412	4180	20751	4278	19920	2672
JCVI_10525	Putative uncharacterized protein	35.2	35	SU	AT1G12805	0.116279	0.769231	7.4109	5.46104	6.3617	25	215	10	13	102263	13799	23761	4351
JCVI_14787	Putative uncharacterized protein At2g35900	35.2	35	PU-SU	AT2G35900	7.0538	7.3759	2.40269	2.11622	4.03296	6031	855	6122	830	12482	5195	8613	4070
EX122320	Expressed protein	35.1	35	PU	AT2G38310	7.02055	5.85646	1.15874	1.28374	6.41214	2050	292	2448	418	1365	1178	1208	941
EV131604	PREDICTED: hypothetical protein	35.1	35	PU-SU	AT3G52700	6.81026	5.45333	4.67232	5.26616	5.4981	1328	195	1227	225	1654	354	1385	263
JCVI_5353	Putative uncharacterized protein At4g14270	35.2	35	PU-SU	AT4G14270	6.78308	4.89403	4.36725	4.64908	5.09527	61977	9137	43503	8889	27339	6260	14189	3052
JCVI_35972	At2g31940/F20M17.2		35	PU	AT2G31940	6.73279	4.87381	13.5	4.74074	5.72838	4107	610	2047	420	270	20	128	27
JCVI_3057	Genomic DNA, chromosome 5, TAC clone:K21L19	35.2	35	PU-SU	AT5G58110	6.66574	5.60029	11.7375	10.6788	8.27064	31269	4691	45844	8186	33898	2888	22073	2067
JCVI_227	Expressed protein	35.1	35	PU	AT2G38310	6.43623	4.92545	1.215	1.18088	5.63039	8882	1380	7664	1556	4114	3386	3989	3378
JCVI_7966	Putative uncharacterized protein At4g08230	35.1.40	35	PU-SU	AT4G08230	6.36913	5.56025	6.07651	5.41025	5.84133	73124	11481	29992	5394	54403	8953	22063	4078
EE428891	Putative uncharacterized protein At5g10695	35.2	35	PU-SU	AT5G10695	6.33768	4.20222	5.58803	6.06794	5.48185	8258	1303	7190	1711	6538	1170	5091	839
JCVI_160	Expressed protein	35.1	35	PU	AT2G38310	6.21863	6.20719	1.1767	1.01195	6.21291	3271	526	3625	584	1838	1562	1524	1506
JCVI_34999	T23E23.25	35.2	35	PU-SU	AT1G24095	6.21856	5.17087	4.12429	4.41333	4.91861	2077	334	1846	357	2887	700	1655	375
CD828780	Putative uncharacterized protein	35.2	35	PU-SU	AT5G47400	6.20526	7.70667	4.5625	8.175	6.49874	1179	190	1156	150	1825	400	1308	160
JCVI_25899	F10O3.11 protein	35.1	35	PU-SU	AT1G03070	6.16432	6.66427	20.1533	39.9157	13.4829	7015	1138	4625	694	12092	600	6626	166
JCVI_10886	Putative uncharacterized protein	35.2	35	SU	AT4G33560	0.421053	0.8	6.33075	5.00315	5.62794	8	19	12	15	8996	1421	1586	317
JCVI_10990	Putative uncharacterized protein	35.2	35	PU-SU	AT4G39235	5.79719	5.37414	5.9533	7.26549	6.05881	8661	1494	8561	1593	12621	2120	8210	1130
EV009964	Putative uncharacterized protein	35.1	35	PU	AT4G25225	5.66667	4.84653	5.87586	13.0312	5.24058	1054	186	979	202	852	145	417	32
JCVI_15143	Expressed protein	35.2	35	PU-SU	AT2G16900	5.4902	6.94149	4.95635	5.54967	5.69007	1960	357	1305	188	1249	252	838	151
JCVI_11956	At1g26660/T24P13_4	35.2	35	PU-SU	AT1G26665	5.20615	4.71637	4.1044	4.85449	4.70305	6768	1300	4839	1026	2241	546	3136	646
JCVI_18068	Putative uncharacterized protein F4D11.190	35.1	35	PU-SU	AT4G32610	5.10744	5.03654	3.8155	3.98755	4.44783	71402	13980	56928	11303	25995	6813	32666	8192
JCVI_6445	Genomic DNA, chromosome 5, TAC clone:K21L19	35.2	35	PU-SU	AT5G58110	5.10188	4.21419	5.70259	5.16059	5.01538	34004	6665	40806	9683	30218	5299	25034	4851
JCVI_12781	Putative uncharacterized protein T6G15.70	35.2	35	PU	AT4G13520	5.07166	4.69758	5.08416	3.68657	4.88104	1557	307	1165	248	1027	202	494	134
JCVI_7787	Putative uncharacterized protein T16L4.270	35.2	35	PU-SU	AT4G29760	4.99912	6.0437	3.45484	3.14405	4.25626	5674	1135	4702	778	10634	3078	6395	2034
DY000839	Expressed protein	35.1.41	35	PU	AT2G18910	4.83886	4.10454	1.3509	1.18004	4.4566	18378	3798	8049	1961	3769	2790	2235	1894
EV107830	LacZ protein	35.1	35	PU	AT3G52700	4.79754	2.82653	2.27778	0.857143	3.68245	77346	16122	60663	21462	82	36	36	42
EV205285	Gb|AAF07368.1	35.1	35	SU	AT5G60050	4.25758	3.63388	4.99545	3.73543	4.31974	562	132	665	183	1099	220	833	223
JCVI_39565	Putative uncharacterized protein	35.2	35	PU-SU	AT4G29905	4.48516	3.17245	10.151	8.89249	5.98654	32643	7278	16998	5358	24271	2391	6038	679
EE548751	Gb|AAF04880.1	35.1	35	SU	AT3G26510	12.7059	9.25758	4.80172	6.63218	5.64322	648	51	611	66	1114	232	1154	174
JCVI_29714	Dbj|BAA87936.1	35.1	35	PU-SU	AT3G20370	2.35231	2.37721	9.27957	54.7778	7.3017	24497	10414	32292	13584	863	93	986	18
EH417775	Putative uncharacterized protein F28O16.3	35.2	35	PU	AT1G76660	4.60549	4.02515	15.0556	3.13462	4.30555	2183	474	2081	517	271	18	163	52
JCVI_25703	Similarity to unknown protein	35.1.27	35	PU-SU	AT5G17270	4.39196	4.55556	8.53279	7.25767	5.93297	2622	597	2296	504	1041	122	1183	163
JCVI_34849	T32N4.14 protein	35.2	35	PU-SU	AT4G05070	4.57083	4.47359	7.88066	14.0126	6.89339	22909	5012	17192	3843	34470	4374	13396	956
JCVI_6435	Putative uncharacterized protein	35.2	35	PU-SU	AT4G29905	3.21568	2.4566	7.25225	7.0403	4.48144	26047	8100	13074	5322	18515	2553	5590	794
JCVI_40175	Putative uncharacterized protein At2g40450	35.1.16	35	PU-SU	AT2G40450	3.45143	3.63731	6.72556	9.51988	5.32457	4335	1256	3139	863	6053	900	3113	327
EE567314	Putative uncharacterized protein At1g29790	35.2	35	PU-SU	AT1G29790	2.61381	3.24265	5.95143	5.61144	4.10173	1401	536	1323	408	6249	1050	2845	507
EV113394	Extensin-like region containing protein	35.2	35	PU-SU	AT4G08395	2.02695	2.55772	5.94475	6.14577	3.70981	54225	26752	25966	10152	6563	1104	2108	343
JCVI_17662	Putative uncharacterized protein F8B4.180	35.2	35	PU-SU	AT4G32480	2.1809	2.05128	5.8224	4.71154	3.32837	38120	17479	35561	17336	6655	1143	3920	832
JCVI_38498	T7N9.9	35.2	35	PU	AT1G27030	4.34848	3.28381	1.24134	1.12957	3.77884	23821	5478	19982	6085	10781	8685	5379	4762
JCVI_29793	80A08_3	35.2	35	PU-SU	AT5G10040	4.1795	2.5453	5.79397	7.67495	4.66368	48198	11532	26942	10585	15945	2752	12349	1609
JCVI_38978	Putative uncharacterized protein F16M2_160	35.1	35	PU-SU	AT3G63310	4.21589	3.55818	5.49509	5.50493	4.61542	10877	2580	7828	2200	10633	1935	5026	913
EV190158	Putative uncharacterized protein At2g43340; T1O24.8	35.2	35	PU-SU	AT2G43340	4.49322	4.22689	5.48086	6.05038	5.00959	6632	1476	6539	1547	13028	2377	7206	1191
JCVI_12734	Putative uncharacterized protein	35.2	35	SU	AT2G14247	0.0149254	0.769231	4.52846	3.61009	4.04329	3	201	10	13	54011	11927	15592	4319
JCVI_28270	Putative uncharacterized protein T22P22_70	35.2	35	PU-SU	AT5G11680	3.47338	2.93283	5.06722	4.30833	3.86171	9656	2780	3493	1191	14097	2782	4136	960
JCVI_25767	Dbj|BAA87936.1	35.1	35	PU	AT3G20370	4.19283	5.68818	1.82328	9.77273	4.8836	8306	1981	13043	2293	423	232	215	22
JCVI_14225	Putative uncharacterized protein At2g43340; T1O24.8	35.2	35	PU-SU	AT2G43340	4.53041	4.83107	4.85841	6.11224	5.04916	4023	888	2488	515	8784	1808	2995	490
JCVI_34354	Putative uncharacterized protein	35.2	35	PU	AT5G52900	4.13803	4.36864	1.10917	1.06787	4.25177	4527	1094	5321	1218	1717	1548	944	884
JCVI_124	F13E7.34 protein	35.1	35	PU-SU	AT3G02720	3.73194	3.55688	4.67842	4.30292	4.04312	29710	7961	19634	5520	18185	3887	9432	2192
JCVI_41222	Similarity to retroelement pol polyprotein	35.2	35	PU-SU	AT3G21000	3.93275	5.01837	4.59401	8.01754	5.19246	1813	461	2459	490	1686	367	1371	171
JCVI_12575	Putative uncharacterized protein AT3g24100	35.1	35	PU-SU	AT3G24100	4.33803	4.02786	4.58069	5.25641	4.52894	4312	994	2602	646	3037	663	2050	390
JCVI_8213	Uncharacterized protein At1g07170/At2g30000	35.2	35	PU-SU	AT2G30000	3.11243	3.04629	4.53269	4.52767	3.73487	12624	4056	5331	1750	13521	2983	4582	1012
JCVI_13803	At4g01650	35.2	35	PU-SU	AT4G01650	4.30165	5.08818	4.39227	5.21765	4.7325	4164	968	2712	533	1590	362	887	170
JCVI_9665	FAM10 family protein At4g22670	35.1.5	35	PU-SU	AT4G22670	3.32843	3.10082	4.36982	3.67167	3.58724	45007	13522	29771	9601	25109	5746	12961	3530
ES901586	Putative uncharacterized protein At2g29950	35.2	35	PU	AT2G29950	3.89308	5.16541	16.9659	28.1071	4.48435	1857	477	2061	399	1493	88	787	28
JCVI_18497	At4g33690	35.2	35	PU	AT4G33690	3.87137	3.65337	3.90785	4.92248	3.76079	933	241	1191	326	1145	293	635	129
JCVI_27285	Putative uncharacterized protein	35.1	35	PU-SU	AT5G03370	3.97725	3.27141	4.25134	6.70091	4.38778	24126	6066	9245	2826	3163	744	2218	331
EG021120	REF/SRPP-like protein At1g67360	35.1	35	PU-SU	AT1G67360	4.73414	4.75479	4.14009	5.27225	4.70809	24698	5217	31006	6521	32036	7738	16054	3045
JCVI_6807	Putative uncharacterized protein F27B13.10	35.2	35	PU-SU	AT4G29770	4.6824	6.97814	4.09948	3.14168	4.52923	2580	551	1277	183	4698	1146	3060	974
EV164347	Arabidopsis thaliana genomic DNA, chromosome 3, BAC clone: T19N8	35.2	35	PU-SU	AT3G28790	3.18169	2.91847	4.00356	4.36704	3.56953	4413	1387	4439	1521	3375	843	3153	722
JCVI_39422	F-box family protein	35.2	35	PU	AT5G38580	3.74615	4.27381	6.09701	6.86207	4.00129	2922	780	1077	252	1634	268	398	58
DY021707	At4g32050	35.1.3	35	PU-SU	AT4G32050	3.70588	3.47596	3.96084	6.30892	4.23572	1827	493	2892	832	1517	383	1981	314
JCVI_4806	Putative proton pump interactor protein	35.2	35	PU-SU	AT1G53110	2.19948	2.29423	3.85714	3.39183	2.85045	838	381	1193	520	999	259	1411	416
JCVI_17266	Genomic DNA, chromosome 5, P1 clone:MRH10	35.2	35	PU	AT5G43950	3.67908	3.49341	5.89831	5.9661	3.58505	5136	1396	4772	1366	696	118	704	118
EX024004	Unknown	35.1	35	PU-SU	AT3G63310	3.286	2.72385	3.84279	4.00455	3.42581	6687	2035	5287	1941	7040	1832	3524	880
JCVI_17851	AT4g22740/T12H17_130	35.1.40	35	PU-SU	AT4G22740	3.08085	2.59158	3.80874	3.28228	3.16081	6707	2177	5108	1971	9758	2562	3965	1208
CD812107	Putative uncharacterized protein At4g08230	35.1.40	35	PU-SU	AT4G08230	3.84118	3.53934	3.76421	3.57916	3.67883	43751	11390	20199	5707	34962	9288	16142	4510
JCVI_3243	Putative uncharacterized protein At4g33990	35.2	35	PU	AT4G33985	3.40098	2.4326	1.29805	1.68116	2.87632	6268	1843	2328	957	466	359	116	69
EX113721	Genomic DNA, chromosome 5, TAC clone:K19O4	35.2	35	PU	AT5G65480	3.40078	3.9782	1.08538	2.13826	3.67818	4353	1280	4014	1009	750	691	1129	528
ES911492	Putative uncharacterized protein dl4035c	35.2	35	PU	AT4G15990	3.39939	4.01175	2.27778	0.333333	3.6929	11167	3285	8196	2043	41	18	12	36
JCVI_6219	At2g46730/F19D11.1	35.2	35	PU-SU	AT2G46735	2.29973	2.11081	3.74856	3.7967	2.88303	5885	2559	5486	2599	1953	521	1382	364
EX089478	Putative uncharacterized protein AT4g22320	35.2	35	PU	AT4G22320	3.36766	3.15877	1.29096	1.11463	3.26155	2812	835	2467	781	914	708	457	410
EV014258	Putative uncharacterized protein	35.1	35	PU-SU	AT2G37970	3.9646	3.18978	3.73605	4.48609	3.81558	34944	8814	26539	8320	24699	6611	21937	4890
JCVI_9515	Putative uncharacterized protein AT4g30480	35.1.27	35	PU-SU	AT4G30480	3.8465	3.63941	3.69963	4.36019	3.8765	9497	2469	8680	2385	13167	3559	5411	1241
JCVI_14275	Putative uncharacterized protein T10O8_150	35.1	35	PU-SU	AT5G01440	2.00784	2.19058	3.68647	2.40989	2.50019	14348	7146	15713	7173	22093	5993	21342	8856
JCVI_23826	Putative uncharacterized protein F14F18_210	35.1	35	PU	AT5G12040	3.31767	2.93429	1.94363	1.87147	3.1201	14548	4385	12638	4307	6517	3353	5766	3081
JCVI_21269	Putative uncharacterized protein At5g57270; MJB24.8	35.2	35	PU-SU	AT5G57270	3.00695	2.79853	3.39769	2.86618	3.00875	7355	2446	7640	2730	3537	1041	1949	680
EV111324	Genomic DNA, chromosome 3, BAC clone:F1D9	35.1	35	PU-SU	AT3G52700	2.90607	2.97671	3.38876	4.07226	3.30544	5693	1959	4346	1460	2833	836	3156	775
EV038583	F5O8.11	35.1	35	PU-SU	AT1G23550	2.04946	2.46532	3.36237	3.84543	2.84299	1699	829	853	346	5057	1504	3284	854
JCVI_37570	Expressed protein	35.2	35	PU-SU	AT2G01100	3.13527	2.71939	3.35273	4.07391	3.28503	33469	10675	24072	8852	20284	6050	16426	4032
JCVI_12037	Similarity to SRC2 protein	35.1.19	35	PU-SU	AT3G16510	3.031	3.35863	3.30304	3.8226	3.3671	3422	1129	3540	1054	9668	2927	15558	4070
JCVI_27104	Expressed protein	35.1.41	35	PU	AT2G18910	3.15556	2.40306	1.47565	1.45614	2.75372	1136	360	942	392	1424	965	332	228
JCVI_14681	Uncharacterized protein At1g07170/At2g30000	35.2	35	PU-SU	AT2G30000	2.72242	3.11469	3.2125	2.42556	2.85106	2246	825	1548	497	2827	880	1727	712
JCVI_18091	MRNA, complete cds, clone: RAFL25-19-D04	35.2	35	PU-SU	AT1G34350	2.89252	2.8078	3.19431	3.20296	3.01921	8666	2996	7772	2768	18741	5867	14503	4528
JCVI_17090	Putative uncharacterized protein At1g78150	35.2	35	PU-SU	AT1G78150	3.95714	4.19898	3.16768	5.34146	4.09479	831	210	823	196	1568	495	876	164
JCVI_1475	Putative uncharacterized protein At2g35900	35.2	35	PU-SU	AT2G35900	3.82148	3.13316	3.15606	2.70778	3.18048	5266	1378	3647	1164	5804	1839	4874	1800
JCVI_5636	At2g39050/T7F6.22	35.1.41	35	PU-SU	AT2G39050	2.48004	2.14112	3.08947	2.84326	2.61336	19756	7966	9149	4273	12466	4035	10884	3828
JCVI_26328	Protein At2g43970	35.1	35	PU	AT2G43970	3.04727	2.59043	1.25292	1.10204	2.80958	5479	1798	4168	1609	1719	1372	810	735
CV546030	Arabidopsis thaliana genomic DNA, chromosome 5, P1 clone:MDC12	35.1	35	PU-SU	AT5G63130	4.33488	4.69957	3.08824	2.84548	3.65785	932	215	1095	233	1155	374	976	343
JCVI_32223	Unknown	35.2	35	PU	AT5G65480	3.01168	2.90282	1.43084	3.39241	2.95675	3352	1113	3913	1348	993	694	268	79
EE541109	Putative uncharacterized protein	35.1.27	35	PU-SU	AT4G30480	3.38185	3.39308	3.06085	3.83871	3.40756	8458	2501	7553	2226	6388	2087	4046	1054
JCVI_23712	Putative uncharacterized protein T16L4.30	35.2	35	PU	AT4G29520	3.00056	2.49025	1.61046	1.65143	2.73352	5344	1781	6512	2615	15855	9845	10873	6584
JCVI_2269	Putative uncharacterized protein At5g08540	35.2	35	SU	AT5G08540	1.45455	0.785714	4.51452	8.74011	6.28152	16	11	11	14	2176	482	1547	177
JCVI_242	Genomic DNA, chromosome 5, TAC clone:K18I23	35.1	35	PU	AT5G05440	2.9687	2.60772	0.822171	0.702857	2.78236	1802	607	811	311	356	433	246	350
JCVI_33238	Putative uncharacterized protein At3g17800; MEB5.2	35.2	35	PU-SU	AT3G17800	4.08961	3.3477	3.03406	3.06039	3.35782	29985	7332	17475	5220	12916	4257	6993	2285
JCVI_23650	Arabidopsis thaliana genomic DNA, chromosome 5, P1 clone:MOK9	35.2	35	PU-SU	AT5G35460	2.2614	2.00398	2.98163	3.11293	2.54668	19794	8753	17605	8785	23209	7784	17448	5605
JCVI_3873	Expressed protein	35.2	35	PU-SU	AT2G01100	2.87251	2.71559	2.96698	3.51726	3.00373	14848	5169	13969	5144	11141	3755	8765	2492
JCVI_41641	Gb|AAF00631.1	35.2	35	PU-SU	AT5G18130	2.71699	2.87487	2.93784	3.83318	3.06248	19777	7279	19943	6937	7515	2558	4090	1067
BQ704274	Putative uncharacterized protein T7H20_100	35.1	35	PU	AT5G02050	2.8473	2.47479	1.75388	2.29255	2.65452	3058	1074	2700	1091	3506	1999	3260	1422
JCVI_6866	At3g27100	35.2	35	PU-SU	AT3G27100	2.77519	2.76152	2.86267	3.64784	2.99097	1432	516	1019	369	2960	1034	1098	301
EE427441	Unknown	35.2	35	PU-SU	AT2G30000	2.44337	2.40016	2.83446	3.11013	2.68145	3775	1545	3017	1257	7517	2652	4575	1471
EV102415	Putative uncharacterized protein	35.2	35	PU	AT5G52900	2.83063	3.32376	1.08091	1.05343	3.0673	3142	1110	3819	1149	1376	1273	907	861
DW997962	Putative uncharacterized protein	35.2	35	PU-SU	AT1G49245	3.22022	3.27128	2.79966	3.22251	3.12231	2325	722	1230	376	3312	1183	1231	382
EV169816	Putative uncharacterized protein At2g32880	35.1	35	PU	AT2G32880	2.81481	4.65741	1.59184	1.2	3.62074	1444	513	2012	432	78	49	18	15
AM385226	Putative uncharacterized protein At1g61740	35.2	35	PU	AT1G61740	2.81379	3.01742	1.41453	2.61165	2.91383	816	290	866	287	662	468	269	103
JCVI_9347	unknown protein	35.2	35	PU-SU	AT3G27030	2.1962	2.30024	2.74387	2.40473	2.40281	1847	841	950	413	3471	1265	1729	719
JCVI_11784	Putative uncharacterized protein At4g03200; F4C21.12	35.2	35	SU	AT4G03200	1.72065	1.74737	4.33235	4.05486	4.19131	11771	6841	8480	4853	5853	1351	4509	1112
JCVI_12813	At5g35732	35.2	35	PU-SD	AT5G35732	2.78749	2.44732	0.306515	0.240368		28307	10155	24111	9852	1162	3791	705	2933
JCVI_9531	Arabidopsis thaliana genomic DNA, chromosome 5, P1 clone:MDC12	35.1	35	PU-SU	AT5G63130	3.14784	3.44374	2.74357	3.31682	3.15152	1533	487	1622	471	3520	1283	2544	767
JCVI_22440	At2g39050/T7F6.22	35.1.41	35	PU-SU	AT2G39050	2.0678	2.21206	2.7339	3.43318	2.55974	21075	10192	14416	6517	24791	9068	19988	5822
JCVI_33614	Putative uncharacterized protein At4g32295	35.2	35	PU-SU	AT4G32295	3.34426	3.65472	2.7308	2.48085	3.01656	1224	366	1122	307	6969	2552	3369	1358
JCVI_6208	Emb|CAB82975.1	35.2	35	PU	AT5G59080	2.75705	2.55662	1.86364	1.62295	2.65494	5765	2091	4290	1678	369	198	99	61
JCVI_19883	Putative uncharacterized protein At4g00780	35.1	35	PU	AT4G00780	2.75114	3.56301	1.47945	1.13043	3.13087	3018	1097	2601	730	216	146	26	23
JCVI_10182	Putative uncharacterized protein	35.2	35	PU	AT2G02590	2.7486	2.18164	1.31308	1.24291	2.44876	1957	712	1117	512	562	428	307	247
JCVI_12338	Putative uncharacterized protein At5g65207	35.2	35	SU	AT5G65207	0.48374	0.833333	3.87218	4.23855	4.05123	476	984	250	300	194310	50181	111016	26192
JCVI_33641	Unknown	35.2	35	PU	AT5G06043	2.73516	4.7619	1.61519	2.07512	3.60896	1198	438	1200	252	638	395	442	213
JCVI_19977	Putative uncharacterized protein At3g17800; MEB5.2	35.2	35	PU	AT3G17800	2.73157	2.80992	2.93478	2.23611	2.77047	1445	529	2380	847	540	184	161	72
JCVI_25942	Gb|AAF67766.1	35.2	35	PU	AT5G67390	2.7311	2.22336	0.343811	0.460039	2.46419	2529	926	1961	882	350	1018	236	513
JCVI_8054	Predicted protein	35.1.40	35	PU	AT4G22740	2.72783	3.04186	3.03882	2.93413	2.88057	1784	654	1308	430	1644	541	490	167
JCVI_6478	F22O13.6	35.2	35	PU-SU	AT1G08580	2.4412	2.40007	2.65497	2.10191	2.39125	9611	3937	6557	2732	26332	9918	12128	5770
JCVI_7710	unknown protein	35.2	35	PU	AT3G27030	2.72113	2.45167	1.7121	2.3431	2.58289	966	355	1395	569	3241	1893	1919	819
JCVI_41469	Putative uncharacterized protein AT4g11220	35.1	35	PU-SU	AT4G11220	2.33002	2.19486	2.6147	2.83042	2.48033	37793	16220	43175	19671	69585	26613	38740	13687
JCVI_15367	Putative uncharacterized protein At1g61670/T13M11_2	35.1	35	PU	AT1G61670	2.70923	3.12027	1.29245	1.50161	2.9075	2758	1018	2724	873	3014	2332	2338	1557
DY007153	At5g58020	35.2	35	PU-SU	AT5G58020	2.8285	2.53202	2.56973	2.86964	2.69578	15619	5522	8105	3201	7979	3105	4755	1657
JCVI_3364	Putative uncharacterized protein F4C21.10	35.2	35	PU	AT4G03180	2.66505	2.55569	1.88409	1.9149	2.6098	4933	1851	4222	1652	6063	3218	4703	2456
JCVI_36476	At1g78070/F28K19_28	35.1	35	PU	AT1G78070	2.66285	2.42794	2.06326	1.44132	2.54269	12321	4627	13276	5468	1533	743	872	605
JCVI_14108	T2H3.2	35.2	35	PU-SU	AT4G02210	3.19674	3.05072	2.54305	3.87209	3.13042	3331	1042	2767	907	4135	1626	1332	344
JCVI_19198	Putative uncharacterized protein T16L4.30	35.2	35	PU	AT4G29520	2.63982	2.24913	1.26981	1.53271	2.43666	2360	894	1291	574	4791	3773	1804	1177
EE467364	F22O13.6	35.2	35	PU-SU	AT1G08580	2.77598	2.8619	2.52926	2.27368	2.59985	2912	1049	2321	811	10676	4221	3888	1710
EE392442	1,2-dihydroxy-3-keto-5-methylthiopentene dioxygenase 4	35.1	35	PU	AT5G43850	2.57725	2.94717	5.83333	3.53846	2.75601	3670	1424	2343	795	280	48	92	26
JCVI_20277	Putative uncharacterized protein	35.2	35	PU-SU	AT5G54145	3.75954	3.0794	2.52609	3.83693	3.25468	985	262	1241	403	2953	1169	1600	417
JCVI_7153	Dbj|BAA96220.1	35.2	35	PU	AT5G64180	2.54584	2.26248	2.06385	1.79311	2.39998	18577	7297	10059	4446	19588	9491	8121	4529
JCVI_24392	Rev interacting protein mis3-like	35.2	35	PU-SU	AT5G08420	3.65809	3.09242	2.50875	2.98238	3.03315	12090	3305	8733	2824	10607	4228	9985	3348
JCVI_1874	Putative uncharacterized protein T10D10.5	35.2	35	PU	AT1G72480	2.53337	2.56798	1.93092	1.68696	2.55062	9984	3941	6705	2611	13138	6804	11500	6817
ES913095	Putative uncharacterized protein At3g07860	35.2	35	PU	AT3G07860	2.52964	2.51613	0.936918	0.824544	2.52287	1323	523	1404	558	3119	3329	3252	3944
JCVI_32152	At2g36480/F1O11.11	35.2	35	PU	AT2G36485	2.50974	2.79576	1.35878	1.6606	2.6489	3220	1283	1848	661	2314	1703	1003	604
JCVI_39290	Putative uncharacterized protein At1g14300/F14L17_5	35.2	35	PU-SU	AT1G14300	2.95412	2.38265	2.47892	2.18064	2.48361	3799	1286	4203	1764	2117	854	1847	847
JCVI_39911	Putative uncharacterized protein T23K23.23	35.2	35	PU	AT1G67920	2.48917	2.2675	2.19704	3.47059	2.37575	2183	877	907	400	446	203	295	85
JCVI_28998	Emb|CAB62355.1	35.2	35	PU-SU	AT5G63500	2.83526	2.63662	2.47694	2.55662	2.62304	6867	2422	4767	1808	5479	2212	2664	1042
JCVI_34298	F14L17.6 protein	35.2	35	PU-SU	AT1G14300	2.76172	2.15024	2.45783	2.38907	2.43003	2179	789	3163	1471	2040	830	1486	622
JCVI_6308	Putative uncharacterized protein	35.2	35	PU-SU	AT5G39530	4.46053	4.89194	2.45399	2.30779	3.33414	5424	1216	4980	1018	9600	3912	6988	3028
JCVI_27108	Putative uncharacterized protein	35.2	35	PU	AT1G70900	2.45301	2.984	2.74675	2.73653	2.70551	1305	532	1492	500	846	308	457	167
JCVI_12882	AT4g03420/F9H3_4	35.2	35	PU	AT4G03420	2.44399	2.07322	1.61683	1.75633	2.25099	25266	10338	19084	9205	4131	2555	3467	1974
JCVI_14815	F3O9.2 protein	35.2	35	PU-SU	AT1G16210	2.54508	2.40252	2.453	2.25135	2.41061	31307	12301	34577	14392	22624	9223	24247	10770
JCVI_38975	Putative uncharacterized protein At4g32295	35.2	35	PU-SU	AT4G32295	2.8115	3.58361	2.44583	2.47372	2.79421	880	313	1093	305	4696	1920	3342	1351
CD823211	At1g56440	35.1	35	PU	AT1G56440	2.4191	2.18173	1.91834	2.79685	2.29735	1241	513	2221	1018	1527	796	1597	571
ES953062	Unknown	35.1	35	SU	AT4G10265	0.294586	0.428571	3.7541	2.61832	3.13519	185	628	96	224	29541	7869	7690	2937
JCVI_2593	Putative uncharacterized protein T10D10.5	35.2	35	PU	AT1G72480	2.39675	2.81649	1.30174	1.60845	2.59816	1915	799	3177	1128	3434	2638	5102	3172
JCVI_6076	Proline-rich protein	35.1	35	PU	AT4G16380	2.38924	2.16797	4.0597	5.94915	2.27592	1909	799	1381	637	816	201	702	118
JCVI_15140	Putative uncharacterized protein	35.2	35	PU	AT2G17705	2.37739	2.34419	1.55601	1.21912	2.36073	1619	681	1008	430	764	491	306	251
CX191066	Lysophospholipase homolog, putative	35.1	35	PU	AT1G73480	2.37122	2.45747	10.2609	6.1	2.41396	2587	1091	1300	529	236	23	122	20
JCVI_9350	At2g16030	35.2	35	PU-SU	AT2G16030	2.84231	2.78322	2.4382	2.68499	2.68261	3641	1281	2388	858	5247	2152	2540	946
EX129843	Putative uncharacterized protein AT4g11220	35.1	35	PU-SU	AT4G11220	2.21398	2.09663	2.41417	2.475	2.29488	38417	17352	29705	14168	39363	16305	24849	10040
JCVI_31377	Putative uncharacterized protein F10B6.14	35.2	35	PU-SU	AT1G14740	2.45881	2.00868	2.4122	2.63636	2.36735	9759	3969	6249	3111	3915	1623	4553	1727
JCVI_4903	T10O24.14	35.2	35	PU	AT1G10522	2.32781	2.38655	1.65027	2.46711	2.357	4218	1812	2840	1190	1543	935	750	304
DY009766	Rev interacting protein mis3-like	35.2	35	PU	AT5G08420	2.32093	2.22035	1.83464	2.39766	2.27008	7550	3253	5915	2664	7744	4221	5131	2140
JCVI_26033	FPF1 protein-like	35.2	35	PU	AT5G10625	2.317	2.84792	1.08571	1.8125	2.56878	7755	3347	4588	1611	152	140	29	16
JCVI_4232	Putative uncharacterized protein	35.1.42	35	PU	AT1G12810	2.31623	2.15354	2.16015	1.55825	2.2334	15799	6821	9243	4292	9064	4196	6420	4120
JCVI_31277	LacZ protein	35.1	35	SU	AT3G52700	1.62102	1.93784	3.73611	3.19055	3.45257	41610	25669	34013	17552	41015	10978	27611	8654
JCVI_14306	Emb|CAB86899.1	35.1	35	PU	AT5G63490	2.3089	2.42755	1.81212	1.81013	2.36748	1764	764	1692	697	299	165	143	79
EV159611	F26F24.20	35.2	35	PU-SU	AT1G23330	2.47012	2.44619	2.34301	2.03891	2.3179	2191	887	3114	1273	4843	2067	5083	2493
JCVI_16231	Putative uncharacterized protein At5g46620/F10E10_10	35.2	35	PU	AT5G46620	2.29804	2.50121	2.57968	2.21171	2.39747	1758	765	1033	413	1295	502	491	222
JCVI_28550	Putative uncharacterized protein	35.2	35	PU	AT3G12510	2.28842	2.05302	1.46208	1.57194	2.16753	1087	475	1394	679	3297	2255	3070	1953
JCVI_18616	zinc finger (CCCH-type) family protein / GYF domain-containing protein	35.2	35	PU	AT2G16485	2.27128	2.56907	5.06667	3.70149	2.41559	1708	752	2027	789	532	105	1240	335
JCVI_36010	At5g58020	35.2	35	PU-SU	AT5G58020	2.56174	2.44792	2.31798	2.52108	2.46041	18734	7313	11728	4791	8857	3821	7354	2917
EE460834	Protein At5g12040	35.1	35	PU	AT5G12040	2.25242	2.06893	1.51531	1.46667	2.15872	1865	828	2071	1001	1435	947	462	315
BQ704437	Putative uncharacterized protein	35.1	35	PU	AT5G12040	2.25187	2.02325	1.50128	1.48297	2.1345	10246	4550	8180	4043	6436	4287	3832	2584
JCVI_15922	Protein At5g12040	35.1	35	PU	AT5G12040	2.25094	2.42836	1.43281	1.47239	2.33797	1803	801	1678	691	821	573	480	326
JCVI_19456	unknown protein	35.2	35	SU	AT3G27030	4.71845	4.47656	3.7328	5.17486	4.39508	972	206	573	128	2333	625	947	183
JCVI_2872	Dbj|BAA87936.1	35.1	35	PU	AT3G20370	2.2415	2.69553	2.32653	3.45	2.45806	1912	853	1992	739	114	49	69	20
JCVI_2438	Protein At5g12040	35.1	35	PU	AT5G12040	2.23628	2.34709	1.5308	1.36022	2.29102	1997	893	1535	654	1491	974	506	372
JCVI_13961	At1g24050/T23E23_11	35.2	35	PU	AT1G24050	2.22681	2.28117	1.60723	1.65554	2.25383	9867	4431	4738	2077	5336	3320	2182	1318
JCVI_2236	Putative uncharacterized protein	35.2	35	PU-SU	AT1G54460	2.50033	2.35223	2.21693	2.73477	2.44364	7686	3074	5643	2399	7593	3425	4939	1806
JCVI_34102	Putative uncharacterized protein	35.1	35	PU	AT4G22360	2.2115	2.39785	1.49367	1.34833	2.30279	1077	487	1338	558	826	553	809	600
JCVI_5366	Arabidopsis thaliana genomic DNA, chromosome 5, P1 clone:MLN1	35.1	35	PU-SU	AT5G44170	2.16854	2.26094	2.18131	2.49543	2.2729	1544	712	1499	663	2755	1263	1637	656
DY027143	Putative uncharacterized protein F16A16.130	35.2	35	SU	AT4G28760	1.17124	1.03831	3.63939	3.74227	3.69047	1067	911	786	757	1423	391	1452	388
JCVI_39745	Arabidopsis thaliana genomic DNA, chromosome 3, P1 clone:MOA2	35.2	35	PU-SU	AT3G14430	2.34989	2.09706	2.18124	2.27273	2.22319	2223	946	1642	783	3418	1567	1500	660
JCVI_23711	Serine-rich protein	35.1	35	PU-SU	AT5G25280	4.03231	3.22995	2.14908	2.648	2.93413	13726	3404	12080	3740	4541	2113	5815	2196
JCVI_9160	Genomic DNA, chromosome 5, P1 clone:MCK7	35.2	35	PU	AT5G58250	2.1798	2.21341	1.13721	1.35888	2.19654	6195	2842	3993	1804	6125	5386	5195	3823
EE432149	Putative uncharacterized protein At2g32870	35.1	35	PU	AT2G32870	2.17037	3.70588	1.49541	0.666667	2.83604	1172	540	1953	527	163	109	18	27
EX093806	Hypersensitive-induced response protein	35.1	35	PU-SU	AT5G62740	3.33047	3.2284	2.11871	2.11352	2.63416	1552	466	1046	324	1178	556	1266	599
JCVI_15458	AT5g03660/F17C15_80	35.1	35	PU	AT5G03660	2.16033	2.14115	1.27212	1.29924	2.15072	21882	10129	17202	8034	21350	16783	15791	12154
JCVI_25259	Formin-like protein	35.1.20	35	PU	AT5G67470	2.15044	2.49275	1.58235	1.69468	2.31528	1944	904	2408	966	2152	1360	3630	2142
JCVI_21130	Putative uncharacterized protein F4F15.150	35.2	35	PU	AT3G52040	2.1438	2.09048	1.6307	1.5942	2.11697	1297	605	878	420	2252	1381	880	552
EV019132	Genomic DNA, chromosome 5, P1 clone:MAC12	35.2	35	PU	AT5G13880	2.13617	2.20321	1.63333	1.68421	2.16943	2965	1388	1648	748	49	30	32	19
JCVI_16314	Putative uncharacterized protein orf286	35.2	35	PU	ATMG01020	2.11413	2.11424	1.02585	1.02532	2.11418	1556	736	1203	569	1627	1586	243	237
JCVI_9518	Transcription elongation factor 1 homolog	35.2	35	PU	AT5G46030	2.10714	2.0026	1.98506	1.58912	2.05421	1711	812	1540	769	2392	1205	1052	662
EX131086	Putative uncharacterized protein	35.2	35	PU	AT1G24575	2.09801	2.09853	1.06718	0.823529	2.09827	1263	602	1001	477	413	387	14	17
JCVI_8780	MtN19-like protein	35.2	35	PU	AT5G61820	2.09368	2.19167	1.50554	1.49284	2.14211	15198	7259	8473	3866	17249	11457	6043	4048
EV208614	Unknown	35.1	35	PU-SU	AT3G52700	2.6413	3.53205	2.08829	2.03787	2.51017	132612	50207	150112	42500	6812	3262	5865	2878
EV001589	Putative uncharacterized protein At5g61820	35.2	35	PU	AT5G61820	2.06721	2.11926	1.41277	1.543	2.09307	23775	11501	16846	7949	24893	17620	12307	7976
JCVI_9465	UPF0136 membrane protein At2g26240	35.2	35	SU	AT2G26240	1.71737	1.76684	3.48456	3.11489	3.29455	4302	2505	2675	1514	2934	842	1464	470
JCVI_32983	Putative uncharacterized protein At4g30490	35.1	35	SU	AT4G30490	1.8545	1.71572	3.26914	3.69928	3.47756	5519	2976	2215	1291	2648	810	1021	276
JCVI_4139	Putative uncharacterized protein At1g42480	35.2	35	PU	AT1G42480	2.0511	2.31481	1.32726	1.33685	2.17897	2047	998	1625	702	5025	3786	2536	1897
JCVI_30978	Putative uncharacterized protein	35.2	35	SU	AT1G12805	0.0930233	0.8125	3.25204	2.56846	2.89011	4	43	13	16	14735	4531	4577	1782
JCVI_2925	Emb|CAB89373.1	35.2	35	PU-SU	AT5G64400	4.40355	3.47074	2.07903	2.13146	2.86874	10912	2478	3915	1128	2499	1202	908	426
JCVI_11930	At2g01080/F23H14.5	35.2	35	PU	AT2G01080	2.04759	2.81157	1.14567	1.61111	2.39936	3098	1513	1507	536	291	254	145	90
JCVI_16549	Putative uncharacterized protein At2g30600	35.1.9	35	PU	AT2G30600	2.04569	2.51092	1.41497	1.65507	2.2664	2015	985	4369	1740	1115	788	571	345
EV174808	Extensin (Class II) precursor	35.1	35	SU	AT3G52700	1.94918	2.44512	3.2297	2.12315	2.61861	1419	728	2005	820	5090	1576	2586	1218
JCVI_36788	Putative uncharacterized protein At2g30600	35.1.9	35	PU	AT2G30600	2.03778	3.4433	1.47561	1.14563	2.6489	809	397	1002	291	242	164	118	103
JCVI_15811	Expressed protein	35.2	35	PU	AT2G46000	2.03341	2.31579	1.29401	1.94278	2.17001	1826	898	1100	475	691	534	713	367
JCVI_13609	Expressed protein	35.2	35	PU	AT2G46230	2.03208	2.21472	1.54057	1.54261	2.12144	1457	717	1444	652	1234	801	543	352
JCVI_911	Genomic DNA, chromosome 5, TAC clone:K2A18	35.2	35	PU	AT5G66090	2.03186	2.36629	1.74555	2.69633	2.19271	2487	1224	3566	1507	1667	955	2939	1090
ES978072	Putative uncharacterized protein AT4g22290	35.1	35	PU-SU	AT4G22285	2.68225	2.5641	2.05783	2.37852	2.40873	4533	1690	4700	1833	2313	1124	1860	782
JCVI_5425	Putative uncharacterized protein	35.1	35	SU	AT2G35760	1.21429	1.68627	3.22412	4.11264	3.64138	68	56	86	51	3208	995	1497	364
JCVI_7964	Putative uncharacterized protein	35.2	35	PU	AT1G70900	2.0087	2.24838	1.80982	2.53365	2.12516	2079	1035	2426	1079	1180	652	527	208
JCVI_21670	Putative uncharacterized protein	35.2	35	PU-SU	AT1G49245	3.13436	2.96774	2.04897	2.63218	2.66138	3056	975	2668	899	4393	2144	1603	609
ES914288	Putative uncharacterized protein T5K6_80	35.1	35	PU	AT5G11090	2.00412	2.12086	1.74939	1.72165	2.06166	1948	972	2562	1208	1431	818	835	485
JCVI_36075	Putative uncharacterized protein At4g03200; F4C21.12	35.2	35	SU	AT4G03200	1.60699	1.55575	3.16689	2.68282	2.91482	10063	6262	7018	4511	2334	737	2436	908
JCVI_4728	Thylakoid lumenal 15.0 kDa protein 2, chloroplast precursor	35.1	35	SU	AT5G52970	2.0237	1.82341	3.15898	2.7021	2.92162	18357	9071	11059	6065	9518	3013	4245	1571
JCVI_803	Emb|CAA17164.1	35.2	35	SU	AT3G15040	1.59512	1.48134	3.09627	2.54061	2.80471	1568	983	1548	1045	997	322	1001	394
JCVI_1990	Putative uncharacterized protein T2I1_40	35.2	35	SU	AT5G07330	6.14286	30.1667	3.06673	2.77694	2.91824	774	126	543	18	27714	9037	14018	5048
JCVI_3930	Dehydration stress-induced protein	35.1	35	SU	AT4G39730	1.536	1.65307	3.01624	2.51171	2.75244	8021	5222	5227	3162	16532	5481	7829	3117
JCVI_9284	Putative uncharacterized protein At2g43340; T1O24.8	35.2	35	SU	AT2G43340	2.24542	2.28571	3.01562	4.54688	3.70293	613	273	288	126	1737	576	873	192
EX103541	T1B9.26 protein	35.2	35	SU	AT3G07090	2.74214	2.63158	2.99128	3.05598	3.02346	436	159	250	95	2058	688	1201	393
JCVI_6949	PEE-rich protein	35.1.41	35	SU	AT5G09480	0.6	0.829268	2.96389	4.14155	3.50359	72	120	34	41	2709	914	1814	438
JCVI_20448	Putative uncharacterized protein At5g65207	35.2	35	SU	AT5G65207	0.869519	0.706344	2.90731	3.11742	3.01053	813	935	991	1403	40336	13874	35604	11421
JCVI_20939	Putative uncharacterized protein At5g65207	35.2	35	SU	AT5G65207	1.23172	0.930667	2.90391	3.12365	3.01178	2679	2175	2094	2250	30282	10428	24933	7982
JCVI_10895	At1g70350	35.2	35	SU	AT1G70350	1.35805	1.36538	2.89225	3.13043	3.00899	641	472	639	468	2389	826	1512	483
JCVI_12472	Putative uncharacterized protein At4g38440/F22I13_210	35.2	35	SU	AT4G38440	2.19622	1.93731	2.79692	2.44101	2.61291	2675	1218	1267	654	909	325	869	356
JCVI_5613	Putative uncharacterized protein T17F15.110	35.2	35	SU	AT3G48020	1.6104	1.37331	2.78267	3.24919	3.0069	1765	1096	916	667	2023	727	1004	309
JCVI_27177	F18B13.21 protein	35.2	35	SU	AT1G80130	1.5762	1.2334	2.7397	2.66434	2.70175	12132	7697	7393	5994	2526	922	1143	429
JCVI_29872	Putative uncharacterized protein F2A19.200	35.1.9	35	SU	AT3G61600	1.865	1.68515	2.72822	2.28947	2.49924	2238	1200	1033	613	1315	482	1131	494
JCVI_20258	Putative uncharacterized protein At5g65207	35.2	35	SU	AT5G65207	1.51949	1.29324	2.71021	3.00188	2.85232	2144	1411	2086	1613	32490	11988	20752	6913
JCVI_31513	Genomic DNA, chromosome 5, P1 clone:MQK4	35.2	35	SU	AT5G16520	1.47732	1.37283	2.7082	2.23252	2.45888	3225	2183	2688	1958	1717	634	1277	572
JCVI_41505	F28K20.6 protein	35.2	35	SU	AT1G31130	1.75297	1.64501	2.67399	2.35072	2.50715	13738	7837	8230	5003	5602	2095	3740	1591
JCVI_26900	Protein At4g02920	35.2	35	SU	AT4G02920	1.91207	1.73027	2.65412	2.62166	2.63784	38924	20357	24113	13936	11426	4305	5107	1948
JCVI_35207	AT4g33380/F17M5_140	35.2	35	SU	AT4G33380	1.9172	2.02253	2.64217	2.22328	2.42369	2385	1244	2514	1243	1366	517	936	421
JCVI_12056	Putative uncharacterized protein	35.2	35	SU	AT5G66985	0.037594	1.06667	2.62401	2.17759	2.3904	5	133	16	15	41210	15705	14383	6605
JCVI_5523	T22K18.16 protein	35.2	35	SU	AT3G10020	2.03946	1.20658	2.54874	4.6627	3.44732	22377	10972	11804	9783	1412	554	1175	252
JCVI_33336	Putative uncharacterized protein T16L4.270	35.2	35	SU	AT4G29770	4.74359	4.54545	2.542	2.62303	2.58219	370	78	500	110	3541	1393	2825	1077
EX037331	Putative uncharacterized protein	35.2	35	SU	AT4G19645	7.06667	22.9787	2.52036	2.66588	2.5921	742	105	1080	47	14918	5919	5617	2107
JCVI_20911	T24D18.4	35.1	35	SU	AT1G15940	1.77371	1.77177	2.50968	2.61299	2.56081	3347	1887	2950	1665	1556	620	2012	770
JCVI_14432	F28K20.6 protein	35.2	35	SU	AT1G31130	1.60573	1.45765	2.48818	2.63397	2.56004	12886	8025	4733	3247	3578	1438	1799	683
JCVI_9843	AT3g50910/F18B3_190	35.2	35	SU	AT3G50910	1.3508	1.26017	2.47689	2.97455	2.71434	3196	2366	2107	1672	1340	541	1169	393
JCVI_17124	At4g33690	35.2	35	SU	AT4G33690	1.73393	1.6283	2.45985	2.71236	2.58302	1753	1011	2037	1251	2022	822	1207	445
JCVI_6388	Putative uncharacterized protein F15A17_260	35.2	35	SU	AT5G03230	0.576811	0.617971	2.43512	2.63937	2.53519	2174	3769	2022	3272	17265	7090	17858	6766
EV150904	Putative uncharacterized protein	35.1	35	SU	AT3G52700	0.0462963	0.714286	2.34316	2.27916	2.31094	5	108	10	14	11608	4954	5315	2332
EE484361	Unknown	35.1.20	35	SU	AT2G43800	1.161	0.945137	2.33942	2.09162	2.21205	1810	1559	1137	1203	2819	1205	3219	1539
JCVI_4745	Putative uncharacterized protein	35.1.42	35	SU	AT1G12810	1.94045	2.09918	2.33155	2.04077	2.18132	12089	6230	5630	2682	7862	3372	5206	2551
CD819103	F13M7.5 protein	35.2	35	SU	AT1G04960	2.0624	1.94906	2.33098	2.31418	2.32256	5123	2484	2372	1217	1979	849	1208	522
EV103275	Putative uncharacterized protein T4I9.20	35.2	35	SU	AT4G02920	1.65316	1.57272	2.32688	2.53933	2.43078	46905	28373	40345	25653	12500	5372	7910	3115
EX020688	Putative uncharacterized protein At2g38370	35.2	35	SU	AT2G38370	1.27808	0.939331	2.31143	2.42624	2.36814	694	543	449	478	4854	2100	5197	2142
JCVI_10521	DAG-like protein	35.2	35	SU	AT4G20020	2.7933	2.73585	2.30137	3.16608	2.69932	500	179	1015	371	840	365	896	283
JCVI_41024	Genomic DNA, chromosome 5, TAC clone:K1F13	35.2	35	SU	AT5G66580	0.15625	0.8	2.29051	2.49686	2.39146	10	64	12	15	12142	5301	6759	2707
DY028164	Expressed protein	35.2	35	SU	AT2G16900	2.31383	2.33036	2.28617	3.68889	2.90404	435	188	261	112	1422	622	830	225
JCVI_12170	Serine-rich protein	35.1	35	SU	AT5G25280	0.978272	0.931641	2.27807	2.25994	2.26899	30121	30790	21356	22923	16819	7383	14615	6467
EL588328	Putative uncharacterized protein At5g02850	35.1.41	35	SU	AT5G02850	1.65663	1.63625	2.25117	2.07723	2.16245	5997	3620	4053	2477	3845	1708	4707	2266
JCVI_3563	Putative uncharacterized protein	35.2	35	SU	AT3G17800	2.0502	1.4815	2.22859	2.02778	2.12582	28754	14025	16381	11057	2837	1273	1460	720
JCVI_4821	T19F6.9 protein	35.2	35	SU	AT4G24110	0.221719	0.463855	2.22123	3.98292	2.97439	147	663	77	166	45433	20454	51081	12825
JCVI_22885	Putative uncharacterized protein	35.1.42	35	SU	AT2G27380	0.583333	0.916667	2.2208	2.15503	2.18767	21	36	11	12	3460	1558	7256	3367
EV176212	Protein At3g23080	35.1	35	SU	AT3G23080	1.80676	1.64266	2.20577	2.58689	2.38874	49760	27541	39363	23963	7268	3295	7101	2745
EV070701	Uncharacterized mitochondrial protein At3g15000	35.1	35	SU	AT3G15000	2.97388	2.70874	2.18798	2.02998	2.1075	797	268	837	309	1129	516	1151	567
JCVI_6844	Putative uncharacterized protein	35.2	35	SU	ATMG01330	1.04069	1.59083	2.18122	2.79634	2.4697	12558	12067	4685	2945	2973	1363	1222	437
EV111796	Retinitis pigmentosa GTPase regulator	35.1	35	SU	AT3G52700	1.41981	1.30495	2.17885	2.0976	2.13784	5188	3654	3847	2948	2205	1012	1483	707
JCVI_17679	Putative uncharacterized protein T5K6_80	35.1	35	SU	AT5G11090	1.74879	1.5958	2.17541	2.80726	2.47123	362	207	1216	762	3150	1448	2010	716
JCVI_11167	Emb|CAB61945.1	35.2	35	SU	AT5G58930	1.08913	1.104	2.17255	2.17535	2.17395	611	561	690	625	2153	991	1253	576
JCVI_23078	Putative uncharacterized protein	35.1.42	35	SU	AT2G27380	0.449275	0.785714	2.16691	2.0661	2.11591	31	69	11	14	4388	2025	10971	5310
JCVI_24856	T1B9.2 protein	35.2	35	SU	AT3G07310	1.80721	1.48668	2.15264	2.84579	2.47507	10574	5851	8205	5519	2327	1081	2399	843
JCVI_1094	Gb|AAF32477.1	35.1	35	SU	AT5G16330	1.76232	1.68266	2.15215	2.36964	2.25828	10403	5903	5191	3085	6648	3089	2045	863
JCVI_3837	Putative seed maturation protein	35.1	35	SU	AT2G23640	1.56303	2.42105	2.15153	2.07111	2.11094	186	119	46	19	7227	3359	4223	2039
JCVI_7093	Putative uncharacterized protein T5K6_80	35.1	35	SU	AT5G11090	1.97969	1.86731	2.14154	2.3255	2.23162	24657	12455	18942	10144	12513	5843	12074	5192
CV545491	Putative uncharacterized protein At1g72270	35.2	35	SU	AT1G72270	1.2179	1.11538	2.141	2.7661	2.43356	313	257	290	260	987	461	816	295
BP999959	Putative uncharacterized protein	35.1.42	35	SU	AT2G27380	0.142857	0.833333	2.12727	2.09194	2.10953	3	21	10	12	1638	770	3504	1675
JCVI_37041	Putative uncharacterized protein At2g38370	35.2	35	SU	AT2G38370	0.862205	1.23204	2.0994	2.17583	2.13727	219	254	223	181	3865	1841	5383	2474
JCVI_22804	Uncharacterized protein At3g03773	35.2	35	SU	AT3G03773	2.06015	2.23221	2.09704	2.11905	2.10801	1096	532	596	267	3112	1484	1157	546
JCVI_35571	F5O8.11	35.1	35	SU	AT1G23550	1.92424	2.26708	2.09302	2.77907	2.41177	508	264	365	161	900	430	956	344
JCVI_33342	ubiquitin family protein	35.2	35	SU	AT2G30105	1.82821	1.93901	2.08333	2.13078	2.10692	1309	716	1526	787	2200	1056	1336	627
JCVI_18360	Emb|CAB77570.1	35.2	35	SU	AT3G12320	1.22469	0.940553	2.07377	2.03212	2.05284	7816	6382	5506	5854	7140	3443	1835	903
JCVI_5073	F26K24.6 protein	35.2	35	SU	AT3G11770	1.64641	1.76007	2.0664	2.07145	2.06892	10053	6106	5766	3276	21412	10362	8814	4255
JCVI_23284	histidine triad family protein / HIT family protein	35.1	35	SU	AT5G48545	1.42913	1.38753	2.0491	2.23947	2.14217	2904	2032	2270	1636	1252	611	851	380
JCVI_27750	Putative uncharacterized protein T5K6_80	35.1	35	SU	AT5G11090	1.44241	1.43321	2.04083	2.5194	2.26752	3306	2292	3927	2740	6498	3184	5389	2139
JCVI_12719	Putative uncharacterized protein At2g43340	35.2	35	SU	AT2G43340	1.7146	1.69147	2.03829	2.23158	2.13275	3100	1808	2341	1384	3673	1802	1696	760
JCVI_31634	Putative uncharacterized protein	35.2	35	SU	AT3G15040	1.33203	1.25919	2.03647	2.14443	2.08975	2046	1536	1953	1551	1731	850	2539	1184
JCVI_1268	AtE1	35.1	35	SU	AT1G13690	1.74777	1.70092	2.03443	2.02043	2.02742	3922	2244	1854	1090	4372	2149	2374	1175
JCVI_10257	Putative uncharacterized protein	35.2	35	SU	AT5G57345	1.38785	1.31404	2.01737	2.76449	2.36157	18500	13330	9352	7117	5227	2591	3052	1104
JCVI_38862	Putative uncharacterized protein At2g25130/F13D4.90	35.1.3	35	SD	AT2G25130	1.81818	1.65152	0.495913	0.472877	0.484258	20	11	109	66	910	1835	401	848
JCVI_14637	Putative uncharacterized protein CW7	35.2	35	SD	AT1G59520	0.907743	1.08611	0.495521	0.455621	0.475153	551	607	1110	1022	1051	2121	539	1183
JCVI_11285	Protein At1g15400	35.2	35	SD	AT1G15400	1.02188	1.0191	0.493086	0.479296	0.486142	5230	5118	7468	7328	2710	5496	4005	8356
JCVI_1632	At4g27438	35.2	35	SD	AT4G27435	0.8377	0.753693	0.488827	0.455954	0.472104	21358	25496	7347	9748	7547	15439	2443	5358
EE559801	Putative uncharacterized protein	35.2	35	SD	AT4G17790	0.544014	0.535248	0.481566	0.387569	0.432019	309	568	205	383	849	1763	767	1979
JCVI_13941	Gb|AAF02129.1	35.2	35	SD	AT5G06270	0.368098	0.418231	0.479029	0.352846	0.411124	180	489	156	373	1953	4077	1742	4937
EE422276	PREDICTED: hypothetical protein	35.2	35	SD	AT1G76780	0.431193	0.653509	0.478904	0.426926	0.452169	94	218	149	228	1521	3176	1186	2778
CD823906	Unknown	35.2	35	SD	AT1G19397	0.572607	0.734821	0.474586	0.454444	0.464406	694	1212	2239	3047	803	1692	409	900
JCVI_29404	Putative uncharacterized protein T10M13.23	35.2	35	SD	AT4G02160	0.675862	1.02128	0.47435	0.424401	0.448681	98	145	48	47	17522	36939	5350	12606
JCVI_21959	Genomic DNA, chromosome 3, P1 clone: MJK13	35.2	35	SD	AT3G15530	0.831783	0.801961	0.47136	0.489398	0.480294	2235	2687	1636	2040	790	1676	577	1179
EV216858	Fasciclin-like arabinogalactan protein 16 precursor	35.1	35	SD	AT2G35860	1.27141	1.06087	0.467398	0.347157	0.402816	3429	2697	1952	1840	724	1549	519	1495
JCVI_5414	Putative uncharacterized protein	35.2	35	SD	AT2G27290	0.894234	0.819682	0.466611	0.415971	0.440564	7026	7857	4273	5213	559	1198	349	839
JCVI_18011	Gb|AAF02129.1	35.2	35	SD	AT5G06270	0.702532	0.28828	0.464789	0.292639	0.368803	1110	1580	305	1058	1221	2627	489	1671
EE409324	Emb|CAB72147.1	35.2	35	SD	AT5G60760	0.440476	0.907407	0.462721	0.478042	0.470319	37	84	49	54	993	2146	664	1389
JCVI_26820	Expressed protein	35.2	35	SD	AT2G27260	0.648427	0.682131	0.459016	0.486154	0.47239	1979	3052	1191	1746	476	1037	474	975
EV188499	Putative uncharacterized protein F12A12.130	35.1.5	35	SD	AT3G46610	0.479527	0.54073	0.458772	0.415398	0.436546	2635	5495	3080	5696	523	1140	491	1182
JCVI_10035	Arabidopsis thaliana genomic DNA, chromosome 3, TAC clone: K16N12	35.2	35	SD	AT3G27880	0.525839	0.418987	0.457562	0.349119	0.399679	580	1103	331	790	717	1567	317	908
JCVI_18346	Putative uncharacterized protein F23C21.1	35.2	35	SD	AT1G60870	0.791802	0.74334	0.447172	0.498812	0.472286	27101	34227	21122	28415	11859	26520	10073	20194
JCVI_12539	Arabidopsis thaliana genomic DNA, chromosome 3, TAC clone: K16N12	35.2	35	SD	AT3G27880	0.538614	0.342282	0.446314	0.39749	0.421195	544	1010	306	894	557	1248	380	956
JCVI_24858	Gb|AAF21159.1	35.2	35	SD	AT5G57000	0.568356	0.662698	0.445549	0.313293	0.373614	370	651	334	504	1031	2314	568	1813
JCVI_22600	Putative uncharacterized protein T24C20_60	35.2	35	SD	AT3G48180	0.608941	0.605277	0.442577	0.426538	0.434483	1621	2662	1170	1933	1422	3213	749	1756
JCVI_18775	Putative uncharacterized protein	35.2	35	SD	AT5G65300	0.506849	0.440433	0.442088	0.404876	0.423073	296	584	244	554	1626	3678	847	2092
EV184036	Extensin precursor	35.2	35	SD	AT1G24310	0.564306	0.532396	0.441848	0.428571	0.435159	2852	5054	1249	2346	1683	3809	654	1526
AM395845	Glucosidase like protein	35.1	35	SD	AT4G22100	0.702638	0.705768	0.441006	0.453818	0.447366	586	834	1456	2063	684	1551	737	1624
JCVI_11387	T19F11.1 protein	35.1	35	SD	AT3G11600	0.86629	1.10174	0.439208	0.356016	0.39543	1840	2124	2274	2064	932	2122	790	2219
JCVI_9228	Putative uncharacterized protein F15N18_190	35.2	35	SD	AT5G11600	0.587717	0.559986	0.439097	0.411932	0.425297	1866	3175	1643	2934	1186	2701	1015	2464
EE569713	Seed specific protein Bn15D14A	35.2	35	SD	AT3G23090	0.904216	0.595276	0.434375	0.4956	0.463978	11045	12215	4158	6985	6480	14918	6138	12385
JCVI_36811	Putative uncharacterized protein	35.1	35	SD	AT5G55950	0.51348	0.482533	0.431382	0.376855	0.403198	1638	3190	884	1832	877	2033	381	1011
JCVI_22151	SLL3 ORF2 protein, putative	35.2	35	SD	AT4G03740	0.686123	0.669863	0.428654	0.452273	0.440305	623	908	489	730	742	1731	398	880
AM394536	Protein At5g20190	35.2	35	SD	AT5G20190	0.56197	0.536636	0.428258	0.430993	0.429623	1061	1888	1040	1938	782	1826	356	826
JCVI_27083	AT3g50440/T20E23_40	35.1	35	SD	AT3G50440	0.416867	0.223827	0.427771	0.30861	0.363338	173	415	62	277	1451	3392	595	1928
EV146640	Glycine-rich protein like	35.1.40	35	SD	AT4G29020	1.66667	0.875	0.426745	0.415741	0.421207	30	18	14	16	868	2034	449	1080
JCVI_15424	Protein At5g19090	35.1.40	35	SD	AT5G19090	0.224719	0.1625	0.419741	0.35881	0.388081	60	267	13	80	842	2006	615	1714
JCVI_19416	Putative uncharacterized protein At5g19090	35.1.40	35	SD	AT5G19090	0.159363	0.230303	0.408667	0.322178	0.362855	40	251	38	165	877	2146	722	2241
EX104540	Emb|CAB40985.1	35.2	35	SD	AT3G27390	0.707097	0.611837	0.407685	0.393087	0.400319	1335	1888	796	1301	817	2004	671	1707
EV102814	Emb|CAB77570.1	35.2	35	PD	AT3G12320	0.498774	0.481555	1.14713	0.995318	0.490089	3255	6526	3133	6506	2378	2073	1063	1068
JCVI_28171	Putative uncharacterized protein T22E16.10	35.2	35	PD	AT3G55350	0.497754	0.481771	0.492183	0.550273	0.489697	665	1336	740	1536	850	1727	1007	1830
ES264729	Putative uncharacterized protein At3g13275	35.2	35	PD	AT3G13275	0.492308	0.483616	0.431129	0.315175	0.487942	448	910	428	885	313	726	162	514
JCVI_23070	F17O7.20	35.2	35	PD	AT1G70270	0.491604	0.446409	0.954198	0.833333	0.468462	527	1072	404	905	125	131	15	18
JCVI_8491	Putative uncharacterized protein AT4g12580	35.2	35	PD-SD	AT4G12580	0.485704	0.488523	0.473191	0.34	0.442021	50078	103104	52336	107131	1668	3525	1173	3450
JCVI_40808	Glycine-rich protein like	35.1.40	35	SD	AT4G29020	0.848485	1	0.401182	0.491992	0.444273	28	33	11	11	3597	8966	3164	6431
JCVI_2658	Putative uncharacterized protein T8M16_210	35.1	35	PD	AT3G56880	0.482069	0.471484	1.00599	0.915029	0.476747	4987	10345	2199	4664	11083	11017	8798	9615
EV111274	LacZ-alpha peptide	35.1	35	SD	AT3G52700	1.38934	1.49541	0.396642	0.173999	0.262708	860	619	652	436	1063	2680	352	2023
EX132242	Putative hydrolase	35.1	35	PD	AT2G32150	0.478605	0.347018	1.07989	0.98153	0.407535	5861	12246	3229	9305	1568	1452	372	379
JCVI_36060	Expressed protein	35.2	35	PD	AT2G28305	0.475042	0.465181	0.608696	0.777778	0.470085	4825	10157	4696	10095	14	23	14	18
JCVI_20447	Putative uncharacterized protein	35.2	35	PD	AT2G40480	0.474467	0.489251	0.998623	0.653358	0.481802	1180	2487	751	1535	2901	2905	1080	1653
EE455964	Unknown	35.2	35	PD	AT5G44005	0.47314	0.35635	0.471354	0.397143	0.410613	1189	2513	578	1622	543	1152	139	350
JCVI_533	Putative uncharacterized protein F7H19.100	35.2	35	PD	AT4G22920	0.4703	0.467227	0.6514	0.740327	0.468761	2977	6330	3778	8086	1977	3035	995	1344
JCVI_7456	Pirin-like protein At2g43120	35.1	35	PD	AT2G43120	0.469867	0.271175	0.124902	0.151471	0.356954	920	1958	397	1464	160	1281	103	680
EV110392	Uncharacterized protein PRB4	35.2	35	PD	AT1G15830	0.467729	0.382353	0.946297	0.965309	0.422892	587	1255	559	1462	4229	4469	1280	1326
EV136662	Gb|AAD55470.1	35.2	35	PD	AT3G15810	0.467616	0.427481	1.2994	0.75	0.447098	2989	6392	1624	3799	651	501	18	24
JCVI_18931	Putative uncharacterized protein	35.2	35	PD	AT2G30930	0.466467	0.288007	0.478261	1.47059	0.366532	7303	15656	3086	10715	33	69	25	17
JCVI_9478	Unknown	35.2	35	PD-SD	AT1G19397	0.462923	0.470687	0.329708	0.357143	0.400224	1080	2333	1686	3582	576	1747	365	1022
DY028190	Putative uncharacterized protein At2g34510	35.2	35	PD	AT2G34510	0.460233	0.425908	0.819422	0.663972	0.442738	434	943	434	1019	1502	1833	575	866
EG019818	F23A5.35	35.1	35	PD	AT1G80990	0.456319	0.405245	0.637481	0.298343	0.430025	1029	2255	819	2021	415	651	54	181
JCVI_10768	F5O11.6	35.2	35	PD	AT1G12330	0.454086	0.437819	0.797779	0.696467	0.445879	539	1187	514	1174	2083	2611	966	1387
JCVI_20956	Putative uncharacterized protein At4g16490/dl4270c	35.1.3	35	PD	AT4G16490	0.452059	0.432816	0.962249	1.0299	0.442332	1669	3692	1923	4443	4843	5033	4133	4013
CV546543	At1g17620	35.2	35	PD	AT1G17620	0.450174	0.446736	0.409747	0.759292	0.448452	1423	3161	1451	3248	227	554	429	565
JCVI_13985	Expressed protein	35.2	35	PD	AT2G24150	0.450017	0.463695	0.915398	1.04484	0.456805	2584	5742	2018	4352	541	591	233	223
JCVI_9369	Putative uncharacterized protein F12E4_250	35.2	35	SD	AT5G03480	0.173077	1.46154	0.391587	0.447066	0.418408	9	52	19	13	8862	22631	8906	19921
EX126607	Putative uncharacterized protein At2g17550	35.2	35	PD	AT2G17550	0.446509	0.4	1.27612	3.7037	0.422615	697	1561	372	930	171	134	100	27
JCVI_40791	Putative uncharacterized protein F14F18_60	35.2	35	PD	AT5G11890	0.44508	0.349478	0.45679	0.280992	0.394393	389	874	368	1053	148	324	68	242
EE407403	At2g40150 protein	35.2	35	PD	AT2G40150	0.444279	0.306004	0.502304	0.451163	0.368716	598	1346	474	1549	218	434	194	430
JCVI_13603	Putative uncharacterized protein	35.2	35	PD	AT2G30930	0.443631	0.308715	0.591549	1.17647	0.370075	4305	9704	2855	9248	42	71	20	17
JCVI_40743	Putative uncharacterized protein F1P2.180	35.2	35	SD	AT3G47630	0.662757	0.89384	0.386826	0.411765	0.399101	226	341	682	763	646	1670	504	1224
JCVI_3872	T20M3.14 protein	35.2	35	PD	AT1G05870	0.438938	0.441755	0.922619	0.79564	0.440344	744	1695	584	1322	465	504	292	367
JCVI_11539	Putative uncharacterized protein T14E10_170	35.1	35	PD	AT3G54600	0.43649	0.411446	0.324397	0.257732	0.423783	4536	10392	2430	5906	121	373	50	194
JCVI_5040	Gb|AAF34833.1	35.2	35	PD	AT5G53900	0.436488	0.465855	0.380849	0.586784	0.450933	2670	6117	2640	5667	57191	150167	666	1135
JCVI_22830	Expressed protein	35.2	35	PD-SD	AT2G34340	0.435705	0.448934	0.467049	0.482517	0.458208	349	801	400	891	815	1745	414	858
JCVI_38838	Putative uncharacterized protein	35.2	35	PD	AT1G69890	0.432763	0.199307	0.777778	0.846154	0.293688	708	1636	230	1154	14	18	11	13
JCVI_37606	Gb|AAD43151.1	35.2	35	PD	AT3G19030	0.432356	0.209748	0.789474	0.961538	0.301141	1534	3548	624	2975	15	19	25	26
JCVI_36523	Putative uncharacterized protein T9C5.160	35.2	35	SD	AT3G49570	0.364865	0.571429	0.383222	0.12822	0.221668	27	74	12	21	973	2539	219	1708
EV183286	Uncharacterized protein	35.2	35	PD	AT4G26130	0.430189	0.393344	0.493151	0.587097	0.411354	912	2120	1442	3666	252	511	182	310
JCVI_13004	T23J18.11	35.2	35	PD	AT1G11440	0.426772	0.399117	0.678061	0.795285	0.412713	813	1905	904	2265	2658	3920	2564	3224
JCVI_21320	Dbj|BAA87936.1	35.1	35	PD	AT3G20370	0.424525	0.46786	1.00545	0.575758	0.445666	3462	8155	3894	8323	369	367	38	66
JCVI_11024	Uncharacterized protein At5g22580	35.2	35	PD	AT5G22580	0.422174	0.287709	0.604505	0.422945	0.348516	1169	2769	412	1432	671	1110	247	584
JCVI_23937	Protein At3g01310	35.2	35	PD	AT3G01310	0.421281	0.446307	0.936992	0.896648	0.433614	388	921	852	1909	461	492	321	358
JCVI_30661	Arabidopsis thaliana Col-0 cDNA-5-encoded protein	35.2	35	PD	AT4G26130	0.421167	0.430159	0.578039	0.598407	0.425639	2527	6000	3560	8276	737	1275	526	879
JCVI_422	Gb|AAF04893.1	35.2	35	SD	AT3G23090	0.855244	0.61505	0.382657	0.449111	0.414555	24070	28144	14827	24107	7515	19639	6266	13952
AM059362	F6F3.23 protein	35.2	35	PD	AT1G01430	0.420116	0.377197	0.754945	0.632029	0.398079	1228	2923	880	2333	687	910	517	818
JCVI_5787	Putative uncharacterized protein F12E4_250	35.2	35	SD	AT5G03480	0.267857	0.590909	0.375094	0.429421	0.401339	15	56	13	22	7976	21264	8375	19503
JCVI_19879	Putative uncharacterized protein At5g38980/K15E6_160	35.2	35	PD	AT5G38980	0.412142	0.403254	1.05572	0.789474	0.407674	3082	7478	2330	5778	360	341	15	19
ES953581	Expressed protein	35.2	35	PD	AT2G45450	0.407598	0.334848	0.81962	0.932692	0.369437	633	1553	442	1320	259	316	194	208
JCVI_20096	Polygalacturonase inhibitor-like protein	35.1	35	PD	AT3G20820	0.407501	0.371304	0.962903	0.987974	0.388981	4694	11519	2549	6865	3556	3693	3204	3243
JCVI_16017	Gb|AAB82637.1	35.2	35	PD	AT5G58960	0.40638	0.473625	0.824568	0.780975	0.438716	586	1442	422	891	2195	2662	1954	2502
JCVI_20572	Gb|AAD30575.1	35.1	35	PD	AT3G14810	0.40255	0.292325	0.614035	0.823529	0.343039	663	1647	259	886	70	114	14	17
JCVI_32591	Protein At3g10260	35.1	35	PD	AT3G10260	0.401865	0.459943	0.576117	0.579394	0.429924	1896	4718	1441	3133	13272	23037	5393	9308
JCVI_95	T11I18.10 protein	35.1	35	PD	AT3G03990	0.39935	0.417901	0.785904	0.712531	0.40852	8598	21530	6882	16468	591	752	290	407
EE453112	Expressed protein	35.2	35	PD	AT2G28870	0.397628	0.365393	1.05396	0.992647	0.38117	2146	5397	832	2277	293	278	135	136
EV167741	AT4g10060/T5L19_190	35.2	35	PD	AT4G10060	0.395604	0.462995	0.402062	0.545455	0.427975	432	1092	538	1162	39	97	36	66
JCVI_13890	At1g21440	35.1	35	SD	AT1G21440	0.232662	0.238158	0.369305	0.446532	0.406086	208	894	181	760	616	1668	618	1384
EE453468	Gb|AAF63775.1	35.2	35	PD	AT5G13760	0.39322	0.305576	0.603995	0.285992	0.346639	348	885	411	1345	514	851	147	514
JCVI_7925	F15K9.22	35.2	35	PD	AT1G03170	0.389916	0.423117	0.653333	0.444444	0.406177	696	1785	410	969	98	150	12	27
DT317662	Gb|AAD43151.1	35.2	35	PD	AT3G19030	0.389535	0.228816	0.484277	1.16279	0.29855	7698	19762	4056	17726	308	636	50	43
JCVI_35535	Putative uncharacterized protein F4M15.3	35.2	35	PD	AT1G50740	0.385813	0.329617	0.917127	0.797963	0.356609	2132	5526	1212	3677	830	905	470	589
JCVI_10262	Putative uncharacterized protein	35.2	35	PD	AT1G21010	0.38439	0.351304	0.589849	0.804795	0.367475	394	1025	606	1725	430	729	235	292
JCVI_42402	HIPL2 protein precursor	35.2	35	PD	AT5G62630	0.380338	0.348733	0.987249	0.891457	0.364193	472	1241	702	2013	2013	2039	2546	2856
JCVI_3956	Putative uncharacterized protein At1g51630	35.2	35	PD	AT1G51630	0.379575	0.482972	0.950918	0.904882	0.428164	1483	3907	780	1615	6161	6479	3596	3974
JCVI_12392	F5O11.10	35.2	35	PD	AT1G12380	0.377871	0.380446	0.653704	0.702638	0.379156	362	958	358	941	353	540	293	417
JCVI_24785	F14O23.3 protein	35.2	35	PD	AT1G71690	0.376981	0.395155	0.772279	0.772921	0.385961	452	1199	473	1197	3683	4769	3271	4232
JCVI_11213	Putative uncharacterized protein At2g38640	35.2	35	PD	AT2G38640	0.374957	0.449515	0.367232	0.527957	0.410547	2162	5766	2315	5150	325	885	491	930
JCVI_20208	F9L1.20 protein	35.2	35	PD	AT1G15260	0.37229	0.283254	0.537037	1.11864	0.324735	790	2122	658	2323	87	162	66	59
JCVI_14379	Putative uncharacterized protein T8O5.140	35.2	35	PD	AT4G21930	0.371875	0.391725	0.594828	0.792271	0.381671	1071	2880	890	2272	207	348	164	207
EV091194	T23J18.11	35.2	35	PD	AT1G11440	0.370923	0.417222	0.617349	0.591175	0.393392	1467	3955	1439	3449	1402	2271	1313	2221
JCVI_36532	Expressed protein	35.2	35	PD	AT2G24150	0.369909	0.293476	1.06714	1.42236	0.329484	2434	6580	1534	5227	302	283	229	161
CD831313	Putative uncharacterized protein F3C22_140	35.2	35	PD-SD	AT3G52740	0.369802	0.41412	0.396354	0.404614	0.395872	1085	2934	1179	2847	1522	3840	1754	4335
EV024762	F1C9.7 protein	35.2	35	SD	AT3G02140	1.37521	1.33875	0.360976	0.456697	0.406025	5637	4099	4857	3628	962	2665	849	1859
JCVI_5650	Putative uncharacterized protein F12E4_250	35.2	35	SD	AT5G03480	0.939394	0.8	0.344765	0.378361	0.361173	31	33	12	15	2101	6094	1759	4649
JCVI_500	Dbj|BAA87936.1	35.1	35	PD	AT3G20370	0.363989	0.481132	0.658031	0.655738	0.418481	657	1805	918	1908	127	193	40	61
JCVI_1834	Expressed protein	35.2	35	PD	AT2G46550	0.362448	0.299906	0.983217	1.02676	0.329698	527	1454	320	1067	2109	2145	1573	1532
JCVI_32495	Genomic DNA, chromosome 5, P1 clone:MYJ24	35.2	35	PD	AT5G23100	0.360773	0.429838	0.851583	1.04326	0.393794	859	2381	582	1354	1641	1927	1254	1202
JCVI_6699	Putative uncharacterized protein At1g70700; F5A18.12	35.2	35	PD	AT1G70700	0.357708	0.385664	0.8	0.777778	0.371423	1536	4294	2206	5720	40	50	14	18
JCVI_29549	T20H2.25 protein	35.2	35	PD-SD	AT1G19960	0.354158	0.325931	0.298886	0.356479	0.333017	1763	4978	1321	4053	3112	10412	1381	3874
JCVI_26147	Putative uncharacterized protein At1g70700	35.2	35	PD	AT1G70700	0.353945	0.3392	1.08556	0.740741	0.346494	10698	30225	8152	24033	203	187	60	81
JCVI_20640	Protein At5g20190	35.2	35	PD-SD	AT5G20190	0.338795	0.381163	0.272624	0.289489	0.317732	1530	4516	1206	3164	958	3514	504	1741
JCVI_17174	Protein At4g27595	35.1	35	PD	AT4G27595	0.332828	0.375696	0.537143	0.589147	0.353613	658	1977	405	1078	188	350	228	387
JCVI_40853	Putative uncharacterized protein F5A18.4	35.2	35	PD	AT1G70780	0.328111	0.284591	1.16726	1.20142	0.305577	356	1085	543	1908	2289	1961	3376	2810
JCVI_38889	F1L3.32	35.2	35	PD	AT1G17620	0.326772	0.356632	0.355305	0.535446	0.341376	5329	16308	4990	13992	663	1866	1352	2525
JCVI_19573	unknown protein	35.2	35	PD	AT3G02500	0.322836	0.370237	0.583916	0.689498	0.345725	1589	4922	1030	2782	334	572	151	219
JCVI_15605	Expressed protein	35.2	35	PD	AT2G46550	0.322625	0.22548	1.37273	1.30481	0.269714	472	1463	223	989	7933	5779	4255	3261
JCVI_22310	Putative uncharacterized protein	35.2	35	PD	AT3G47295	0.319143	0.209057	0.659574	0.353659	0.2583	1117	3500	554	2650	403	611	116	328
JCVI_13199	Putative uncharacterized protein F5A18.4	35.2	35	PD	AT1G70780	0.318356	0.302189	1.13831	1.24822	0.310167	666	2092	980	3243	3901	3427	5969	4782
EE557377	At5g26910	35.2	35	PD	AT5G26910	0.318331	0.402556	1.06897	1.04553	0.357975	389	1222	504	1252	527	493	666	637
JCVI_1371	Putative uncharacterized protein At1g61260	35.2	35	PD	AT1G11210	0.318132	0.279108	0.777778	0.653846	0.297982	293	921	338	1211	14	18	17	26
JCVI_17950	G protein-coupled receptor-like protein	35.1	35	PD	AT5G65280	0.317673	0.296683	1.60385	1.50166	0.306999	6640	20902	4741	15980	26194	16332	15374	10238
JCVI_32624	F14J22.4 protein	35.1	35	PD	AT1G49750	0.316297	0.195993	0.107914	0.294964	0.248982	328	1037	225	1148	15	139	41	139
JCVI_13917	G protein-coupled receptor-like protein	35.1	35	PD	AT5G65280	0.315735	0.329294	1.1865	1.13405	0.322443	610	1932	951	2888	1845	1555	1379	1216
JCVI_20636	Protein At5g20190	35.2	35	SD	AT5G20190	0.134956	0.198428	0.344209	0.274693	0.307493	61	452	101	509	1266	3678	470	1711
JCVI_12489	Genomic DNA, chromosome 3, BAC clone:F14O13	35.2	35	PD	AT3G23930	0.309655	0.269929	0.777778	0.789474	0.28911	789	2548	684	2534	14	18	15	19
JCVI_18453	F1L3.32	35.2	35	PD	AT1G17620	0.307274	0.311875	0.368747	0.51502	0.309566	3785	12318	5523	17709	715	1939	1663	3229
EV092256	Unknown	35.2	35	PD	AT5G08440	0.306947	0.233136	1.35	0.777778	0.267508	1268	4131	985	4225	27	20	14	18
JCVI_22700	Ripening-related protein-like; hydrolase-like	35.1	35	SD	AT5G59490	1.25	0.875	0.339221	0.240564	0.285665	15	12	14	16	1037	3057	478	1987
JCVI_21771	Genomic DNA, chromosome 5, TAC clone:K19P17	35.2	35	PD-SD	AT5G53880	0.298082	0.353177	0.266465	0.210581	0.277234	1181	3962	1234	3494	352	1321	402	1909
EX096295	Protein At1g70700	35.2	35	PD	AT1G70700	0.296777	0.334672	0.958333	0.535714	0.315156	1943	6547	3083	9212	253	264	15	28
JCVI_39791	F4P13.20 protein	35.1	35	SD	AT3G01660	0.962813	0.952554	0.332209	0.360049	0.345849	3806	3953	3674	3857	591	1779	292	811
JCVI_30901	Putative uncharacterized protein T29A15.210	35.2	35	PD-SD	AT4G27720	0.294201	0.371108	0.46946	0.320468	0.357999	832	2828	727	1959	930	1981	548	1710
JCVI_6703	T19F6.7 protein	35.2	35	PD	AT4G24130	0.291211	0.317051	0.625385	0.878223	0.303856	666	2287	344	1085	1626	2600	2589	2948
JCVI_13095	Putative uncharacterized protein F13M23.170	35.2	35	PD	AT4G25030	0.288798	0.278987	0.796816	0.598965	0.28385	1057	3660	705	2527	1702	2136	463	773
JCVI_3004	Putative uncharacterized protein	35.2	35	PD	AT5G38980	0.285064	0.416769	0.651114	0.480176	0.344682	2317	8128	2381	5713	1549	2379	327	681
CO750226	PREDICTED: hypothetical protein	35.2	35	PD-SD	AT5G53880	0.284965	0.36267	0.285011	0.225496	0.28548	1196	4197	1092	3011	405	1421	375	1663
JCVI_1604	T31J12.3 protein	35.2	35	PD	AT1G09310	0.281054	0.240136	0.764706	0.823529	0.25979	1163	4138	919	3827	13	17	14	17
EV088843	Putative uncharacterized protein F5A18.4	35.2	35	PD	AT1G70780	0.278212	0.327061	0.834641	1.14184	0.301649	249	895	365	1116	1489	1784	1602	1403
JCVI_10092	F10K1.20 protein	35.2	35	SD	AT1G07090	0.315315	0.189024	0.329969	0.291025	0.309886	70	222	31	164	1079	3270	1096	3766
CD820575	Expressed protein	35.2	35	SD	AT2G34340	0.629014	0.621241	0.327914	0.33871	0.333268	1136	1806	971	1563	948	2891	630	1860
JCVI_24589	Genomic DNA, chromosome 5, P1 clone:MUK11	35.1	35	PD	AT5G04820	0.267737	0.221198	0.882353	0.898058	0.243358	517	1931	240	1085	945	1071	370	412
JCVI_15729	Putative uncharacterized protein T7H20_280	35.1	35	PD	AT5G02230	0.253129	0.334554	0.750294	0.985507	0.291008	809	3196	822	2457	637	849	544	552
JCVI_5780	Putative phospholipase	35.1	35	PD	AT2G39420	0.252646	0.15736	1.48077	1.17647	0.19939	382	1512	217	1379	77	52	20	17
EE559228	Genomic DNA, chromosome 5, P1 clone:MUK11	35.1	35	PD	AT5G04820	0.246648	0.219195	0.828092	0.992647	0.232517	791	3207	354	1615	1185	1431	540	544
JCVI_33510	F28L1.7 protein	35.1	35	PD	AT3G06130	0.245325	0.352727	0.633116	0.614576	0.294165	328	1337	388	1100	1843	2911	1872	3046
JCVI_2257	T31J12.3 protein	35.2	35	PD	AT1G09310	0.243967	0.249359	1.57447	0.8	0.246648	1668	6837	681	2731	74	47	16	20
JCVI_24132	T31J12.3 protein	35.2	35	PD	AT1G09310	0.24115	0.269175	1.03704	0.8	0.254778	4939	20481	3362	12490	112	108	12	15
EV130748	Putative uncharacterized protein	35.1	35	PD	AT5G02230	0.234233	0.280762	0.783871	0.859223	0.256444	1519	6485	1725	6144	486	620	354	412
JCVI_29217	Putative uncharacterized protein At3g47070	35.2	35	SD	AT3G47070	0.615723	0.586319	0.325987	0.371468	0.347985	6156	9998	4680	7982	2411	7396	1604	4318
JCVI_30473	Putative uncharacterized protein	35.2	35	PD	AT5G49100	0.226588	0.237317	0.933186	0.954315	0.231891	346	1527	276	1163	1271	1362	1504	1576
JCVI_9174	Hypersensitive-induced response protein	35.1	35	SD	AT5G62740	0.222222	0.5	0.320121	0.331255	0.325641	44	198	14	28	6671	20839	2338	7058
JCVI_466	Putative uncharacterized protein	35.1	35	SD	AT5G02600	1.01583	1.48356	0.318182	0.342727	0.330227	2246	2211	3384	2281	266	836	377	1100
ES923768	Putative uncharacterized protein T15N1_180	35.2	35	SD	AT5G14690	0.272727	0.8	0.312158	0.293421	0.302645	3	11	12	15	1027	3290	446	1520
JCVI_6275	Putative phospholipase; alternative splicing isoform	35.1	35	PD	AT2G39410	0.205148	0.168088	0.666667	0.809524	0.185696	263	1282	138	821	74	111	17	21
JCVI_27965	Putative uncharacterized protein	35.2	35	SD	AT1G26210	1.9	0.833333	0.299118	0.206349	0.248441	19	10	10	12	373	1247	182	882
JCVI_8767	T20H2.11 protein	35.2	35	PD-SD	AT1G20100	0.196567	0.180029	0.393796	0.239199	0.240282	481	2447	631	3505	584	1483	454	1898
EV147448	Putative uncharacterized protein	35.1	35	PD	AT3G52700	0.193601	0.15873	0.622465	0.467152	0.175301	357	1844	230	1449	14946	24011	6165	13197
EV031214	F26K24.1 protein	35.2	35	PD	AT3G11720	0.192032	0.279843	0.611888	1.08081	0.231816	241	1255	286	1022	175	286	107	99
JCVI_13741	Gb|AAF26028.1	35.2	35	SD	AT5G47870	0.395498	0.286885	0.291695	0.308326	0.299895	123	311	70	244	425	1457	337	1093
JCVI_35511	Glycine-rich protein like	35.1.40	35	SD	AT4G29020	0.2	0.818182	0.291467	0.362689	0.325133	2	10	9	11	789	2707	696	1919
JCVI_15772	Putative uncharacterized protein F9N11.30	35.2	35	SD	AT4G30180	0.6	0.818182	0.289324	0.264613	0.276693	6	10	9	11	1122	3878	335	1266
JCVI_35966	MZB10.8 protein	35.2	35	SD	AT3G09050	0.763658	0.748054	0.286238	0.390663	0.334399	5144	6736	4804	6422	547	1911	477	1221
JCVI_6083	Uncharacterized protein At1g24000		35	SD	AT1G24000	1.4	0.857143	0.26557	0.188472	0.223724	14	10	12	14	904	3404	291	1544
JCVI_737	Acetyl-CoA:benzylalcohol acetyltranferase-like protein	35.1	35	SD	AT3G30280	0.558917	0.55348	0.261065	0.150936	0.198505	351	628	326	589	1858	7117	1185	7851
JCVI_38038	Putative uncharacterized protein MSN2.2	35.2	35	SD	AT5G66650	0.502854	0.417274	0.25379	0.202899	0.226922	793	1577	744	1783	1038	4090	462	2277
JCVI_31681	LacZ protein	35.1	35	SD	AT3G52700	0.306709	0.337931	0.246753	0.278831	0.262302	96	313	98	290	2394	9702	2500	8966
JCVI_9485	Similarity to unknown protein	35.2	35	SD	AT5G66650	2.41121	2.48276	0.240582	0.240256	0.240419	258	107	288	116	645	2681	376	1565
JCVI_33595	Putative uncharacterized protein At5g53420	35.2	35	SD	AT5G53420	0.922619	0.653595	0.17024	0.171886	0.171061	155	168	100	153	675	3965	236	1373
