# Supplementary material for: Identification of Heat Responsive Genes in Brassica napus Siliques at the Seed-Filling Stage through Transcriptional Profiling
Source: PLoS One. 2014 Jul 11;9(7):e101914. doi: 10.1371/journal.pone.0101914 (PMC4094393; doi:10.1371/journal.pone.0101914)
Supplement: Table S8 — Genes with unknown functions (not conserved with A. thaliana ) that were differentially expressed (fold-change ≥2 or ≤0.5) in the SW or seeds. (XLSX) [file pone.0101914.s011.xlsx]

## Sheet: Sheet 1
Table S8. Genes with unknown functions (not conserved with A. thaliana) that were differentially expressed (fold-change ≥2 or ≤0.5) in the SW or seeds.
Gene	Decription	Bincode	Type	ATH	Fold change					Expression (AU)
					SW (24h)	SW (48h)	Seed (24h)	Seed (48h)	Average	SW (24h)		SW (48h)		Seed (24h)		Seed (48h)
										Heat	Control	Heat	Control	Heat	Control	Heat	Control
ES902576	Unknown	35	PU		355.5	141.615	4.02604	28.9091	224.375	2844	8	1841	13	773	192	636	22		>50
JCVI_24049	Unknown	35	PU		119.111	63.3333	25.325	24.36	86.8545	1072	9	950	15	1013	40	609	25		10-50
RC_EV226929	Unknown	35	PU-SU		45.2915	69.9108	42.7085	94.0374	59.7165	67892	1499	49357	706	194281	4549	165882	1764		5-10
JCVI_6019	Unknown	35	SU		19.3243	24.52	7.89301	6.55689	7.19399	715	37	613	25	9369	1187	3285	501		2-5
EE408737	Unknown	35	PU-SU		17.6127	12.6806	17.9466	18.3742	16.4736	83484	4740	56137	4427	69902	3895	38347	2087		0.5-2
JCVI_24714	Unknown	35	PU-SU		17.1601	18.5082	19.7155	21.7262	19.2052	6967	406	9032	488	6723	341	5714	263		0.2-0.5
ES966250	Unknown	35	PU-SU		16.4806	17.807	27.6336	70.4884	27.4967	17008	1032	18270	1026	9202	333	9093	129		0.1-0.2
JCVI_8291	Unknown	35	PU-SU		15.1333	16.4398	3.90182	6.47311	8.90333	3178	210	2729	166	12201	3127	5897	911		<0.1
EV062738	Unknown	35	PU		14.199	27.0714	2.78959	6.74107	19.6058	5566	392	5306	196	1233	442	755	112
ES982268	Unknown	35	PU-SU		11.8194	21.0732	9.1573	24.3953	15.3586	851	72	864	41	1630	178	1049	43
EV146007	Unknown	35	PU-SU		10.2239	8.95461	7.22973	5.04657	7.60231	59360	5806	47352	5288	64482	8919	47468	9406
EE421604	Unknown	35	PU		8.9292	8.91	2.13384	2.69524	8.9196	1009	113	891	100	845	396	566	210
EV011846	Unknown	35	PU-SU		8.59962	8.95963	5.30942	7.02703	7.32229	4575	532	2885	322	3552	669	1040	148
JCVI_34413	Unknown	35	PU		8.37631	7.10511	14.4444	13.7222	7.71457	2404	287	2501	352	260	18	247	18
EL587035	Unknown	35	PU-SU		7.32098	6.19146	2.44791	2.6605	4.14505	15008	2050	12612	2037	21500	8783	11645	4377
EX088015	Unknown	35	PU-SU		6.84976	7.80523	3.60122	3.49563	5.09341	8617	1258	18514	2372	2366	657	2800	801
EG019756	Unknown	35	PU		6.34216	3.91622	2.47475	1.58824	4.9837	6710	1058	2898	740	245	99	27	17
JCVI_29088	Unknown	35	PU-SU		6.0045	5.68269	6.6008	8.60736	6.63551	4005	667	2364	416	8251	1250	2806	326
JCVI_29448	Unknown	35	PU-SU		5.71042	4.79558	3.63827	3.74658	4.39552	105066	18399	114250	23824	12301	3381	10408	2778
EV142034	Unknown	35	PU-SU		5.5885	4.55829	7.66561	6.84772	6.0471	51811	9271	21310	4675	9651	1259	5396	788
JCVI_36439	Unknown	35	SU		5.47191	4.81609	3.67113	3.79675	3.73341	487	89	419	87	6028	1642	3736	984
JCVI_12041	Unknown	35	SU		4.95692	5.64539	3.66043	3.28775	3.46909	1611	325	796	141	14078	3846	3462	1053
EV111066	Unknown	35	PU		4.6587	2.78724	2.36585	2.17391	3.60346	81667	17530	58755	21080	97	41	50	23
EE438201	Unknown	35	SU		4.65385	5.5	4.74549	4.16418	4.44534	605	130	242	44	2368	499	837	201
EV111322	Unknown	35	PU		4.53111	2.79709	2.42424	2.04	3.56005	84777	18710	61606	22025	80	33	51	25
JCVI_38529	Unknown	35	PU-SU		4.40198	4.92839	2.69656	2.42585	3.45149	2672	607	1927	391	7607	2821	5856	2414
EV135593	Unknown	35	PU		4.36978	2.96799	0.735656	0.894861	3.60132	10470	2396	2689	906	6103	8296	1515	1693
CX191826	Unknown	35	PU-SU		4.28931	4.07876	4.24194	5.14513	4.42048	7665	1787	5282	1295	3682	868	2907	565
JCVI_30962	Unknown	35	PU-SU		4.05405	3.5866	3.20291	3.48096	3.56824	9150	2257	4763	1328	5288	1651	3474	998
ES897684	Unknown	35	PU		3.97872	3.60782	1.69558	1.65608	3.78874	65454	16451	94128	26090	42610	25130	54606	32973
EE546605	Unknown	35	PU		3.89974	3.70112	2.77079	2.44928	3.79913	1517	389	1325	358	2466	890	676	276
RC_ES964477	Unknown	35	PU		3.79613	3.04535	1.8027	2.82582	3.40008	42623	11228	27667	9085	2138	1186	1817	643
RC_AM387233	Unknown	35	PU-SU		3.79028	3.85033	3.88569	3.81236	3.83449	30038	7925	33109	8599	24985	6430	21597	5665
JCVI_38917	Unknown	35	PU-SU		3.78985	4.26528	2.42919	2.40506	3.11738	4779	1261	3071	720	8456	3481	3420	1422
EV000236	Unknown	35	PU		3.78462	3.7875	3.13812	7	3.78606	984	260	1212	320	568	181	476	68
JCVI_3170	Unknown	35	PU		3.59196	6.09145	1.75579	1.50124	4.67763	4648	1294	4130	678	56747	32320	9048	6027
EV134796	Unknown	35	PU		3.59158	2.81533	1.15686	0.52381	3.17986	1451	404	808	287	118	102	44	84
AM389654	Unknown	35	PU-SU		3.55292	3.30854	4.70827	6.16435	4.29777	7653	2154	5383	1627	3018	641	2663	432
JCVI_40723	Unknown	35	PU		3.41483	5.13145	1.4319	1.63105	4.18605	27165	7955	13429	2617	9094	6351	1786	1095
EE407894	Unknown	35	PU-SU		3.10254	4.10992	2.92371	2.22277	3.01714	20756	6690	21051	5122	108265	37030	65474	29456
JCVI_30950	Unknown	35	PU-SU		3.09064	2.83338	2.64946	2.68147	2.80848	13333	4314	10662	3763	3953	1492	3140	1171
EV042467	Unknown	35	PU-SU		3.07391	2.81229	2.56594	2.43299	2.71041	1414	460	824	293	4942	1926	1652	679
EX083955	Unknown	35	PU		2.94105	3.13855	2.91667	3.25	3.0382	1347	458	1042	332	1190	408	533	164
CB617603	Unknown	35	PU		2.93516	2.56282	1.69529	0.970199	2.74268	2671	910	1999	780	612	361	293	302
EE479646	Unknown	35	PU		2.92323	2.06174	1.17387	0.823529	2.45498	17896	6122	11521	5588	1087	926	14	17
JCVI_31486	Unknown	35	PU-SU		2.90643	2.71886	3.1578	3.38073	3.03065	7051	2426	9255	3404	8425	2668	11366	3362
ES959341	Unknown	35	PU-SU		2.90214	2.76626	3.20649	3.35275	3.04797	23339	8042	14379	5198	14131	4407	10132	3022
RC_EE561759	Unknown	35	PU-SU		2.84773	2.80942	2.6397	2.41689	2.6729	8210	2883	9420	3353	16411	6217	9757	4037
RC_EV110197	Unknown	35	PU		2.80929	2.40138	0.963956	1.04981	2.59734	120642	42944	109700	45682	3129	3246	2782	2650
JCVI_40726	Unknown	35	PU-SU		2.72911	2.52143	3.53147	3.42398	3.02022	2841	1041	1412	560	3030	858	1599	467
JCVI_25414	Unknown	35	PU		2.6954	2.71787	1.20719	0.867435	2.70661	2345	870	1840	677	571	473	301	347
ES950503	Unknown	35	PU-SU		2.54402	2.1131	2.44751	2.18054	2.31437	1936	761	1532	725	3287	1343	1860	853
JCVI_16221	Unknown	35	PU		2.48843	2.40984	1.88925	1.57414	2.44882	3011	1210	1617	671	4623	2447	828	526
ES954637	Unknown	35	PU		2.46191	2.29691	2.11314	2.91192	2.37798	1519	617	967	421	1158	548	562	193
JCVI_13751	Unknown	35	PU		2.44205	2.26915	1.35368	1.88889	2.35401	906	371	1096	483	1730	1278	442	234
EV134359	Unknown	35	PU		2.38462	2.43874	2.22181	1.85354	2.41152	2604	1092	1851	759	2975	1339	1177	635
EX141255	Unknown	35	PU		2.33748	2.1257	3.72059	6.68354	2.22908	2819	1206	2266	1066	506	136	528	79
RC_EH427517	Unknown	35	PU		2.28985	2.18349	2.13263	1.5984	2.23603	13304	5810	7140	3270	7718	3619	4784	2993
EE468939	Unknown	35	PU		2.26262	2.22386	1.44483	1.56305	2.24316	9098	4021	8464	3806	12073	8356	9891	6328
EE435374	Unknown	35	PU		2.24154	2.45784	1.52095	1.5985	2.3472	5234	2335	4402	1791	5299	3484	2775	1736
ES955671	Unknown	35	PU		2.14227	2.25798	1.50935	1.55166	2.19936	71012	33148	59929	26541	56181	37222	24628	15872
RC_CB617706	Unknown	35	SU		2.13222	1.99556	2.58783	2.77609	2.68031	3580	1679	1798	901	3020	1167	1277	460
DY011332	Unknown	35	PU		2.09311	2.09016	1.97942	2.18439	2.09164	12521	5982	10409	4980	16639	8406	13991	6405
JCVI_37712	Unknown	35	PU		2.03698	2.04351	2.11751	1.30303	2.04024	34429	16902	9723	4758	3640	1719	215	165
EV059775	Unknown	35	PU		2.02423	2.51781	1.29841	1.32328	2.25757	2506	1238	1838	730	409	315	307	232
AM057562	Unknown	35	SU		2.01189	1.78845	2.79638	4.15503	3.40867	5247	2608	4058	2269	2939	1051	2439	587
JCVI_42497	Unknown	35	PU		2.00348	2.34665	1.46823	1.03733	2.16829	155308	77519	237103	101039	86542	58943	101253	97609
EV205538	Unknown	35	SU		1.82815	1.51122	4.36965	2.07057	3.00794	7819	4277	6131	4057	2246	514	1555	751
CX271735	Unknown	35	SU		1.72727	2.5614	2.45902	2.55182	2.50499	209	121	146	57	1800	732	1822	714
ES957953	Unknown	35	SU		1.64954	1.81376	2.78232	5.46774	3.90039	2504	1518	2425	1337	1700	611	1356	248
RC_AM387521	Unknown	35	SU		1.62578	1.80512	2.51562	3.68197	3.04343	2598	1598	1834	1016	1127	448	1123	305
JCVI_24969	Unknown	35	SU		1.54944	1.62964	2.5026	2.17083	2.33082	19399	12520	19660	12064	12010	4799	14779	6808
JCVI_15494	Unknown	35	SD		1.42105	0.785714	0.480482	0.441095	0.460368	27	19	11	14	2191	4560	1112	2521
JCVI_5149	Unknown	35	SU		1.41343	1.11304	3.61864	3.49139	3.55445	22017	15577	11520	10350	2989	826	2636	755
EX129600	Unknown	35	SU		1.19447	1.31711	2.01515	2.27946	2.14324	1382	1157	785	596	3591	1782	2031	891
RC_ES952325	Unknown	35	SU		1.08	0.818182	2.51546	2.12946	2.31443	27	25	9	11	1220	485	954	448
JCVI_4670	Unknown	35	SU		0.984894	0.819188	2.62974	2.42257	2.52403	326	331	222	271	4226	1607	3113	1285
EE554961	Unknown	35	SU		0.937023	0.868201	2.05795	2.21593	2.13548	491	524	415	478	5575	2709	4228	1908
JCVI_25018	Unknown	35	SD		0.9	0.8	0.498879	0.497602	0.49824	9	10	8	10	445	892	415	834
JCVI_2285	Unknown	35	SU		0.898848	0.881148	2.62235	2.73704	2.67908	702	781	430	488	3590	1369	1478	540
RC_EX130376	Unknown	35	SD		0.860125	0.85739	0.418022	0.424436	0.421217	2761	3210	2477	2889	617	1476	997	2349
JCVI_38395	Unknown	35	SD		0.858871	0.836541	0.358302	0.414847	0.385539	7595	8843	5737	6858	287	801	380	916
JCVI_10239	Unknown	35	SD		0.800797	0.756156	0.452575	0.482639	0.467365	402	502	952	1259	501	1107	556	1152
JCVI_40421	Unknown	35	SD		0.769381	0.655252	0.464413	0.326561	0.389435	5498	7146	4267	6512	1690	3639	659	2018
JCVI_3915	Unknown	35	SD		0.72561	0.851613	0.353799	0.312292	0.332399	119	164	132	155	582	1645	282	903
RC_H07525	Unknown	35	SD		0.706564	0.790438	0.464767	0.408583	0.43577	3660	5180	4745	6003	2071	4456	1352	3309
CD830236	Unknown	35	SD		0.684807	0.641026	0.452264	0.457685	0.454967	302	441	125	195	8598	19011	3234	7066
EV110385	Unknown	35	SD		0.638621	0.727574	0.42767	0.404992	0.416177	128103	200593	122084	167796	13558	31702	6409	15825
JCVI_6783	Unknown	35	SD		0.609386	0.656105	0.429529	0.459344	0.444187	883	1449	849	1294	3203	7457	2045	4452
EE438290	Unknown	35	SU		0.6	1.22222	37.2222	45.2273	41.03	6	10	11	9	1005	27	995	22
ES937037	Unknown	35	SU		0.573306	0.468691	2.00425	2.03774	2.02092	1701	2967	741	1581	3299	1646	1836	901
JCVI_26429	Unknown	35	SD		0.571429	0.785714	0.245269	0.218889	0.231704	24	42	22	28	3266	13316	1678	7666
JCVI_23571	Unknown	35	SD		0.525154	0.516854	0.394005	0.245329	0.310903	595	1133	460	890	723	1835	302	1231
ES953802	Unknown	35	SD		0.5236	0.576087	0.470702	0.390817	0.428904	477	911	265	460	972	2065	349	893
JCVI_39770	Unknown	35	SD		0.523554	0.46202	0.469143	0.490425	0.479666	3512	6708	2804	6069	1528	3257	1050	2141
EX103442	Unknown	35	PD		0.491094	0.462357	0.567296	0.320215	0.476509	772	1572	1216	2630	451	795	179	559
JCVI_19241	Unknown	35	PD		0.486461	0.458655	0.463235	0.485557	0.472354	521	1071	416	907	630	1360	353	727
EV197431	Unknown	35	PD		0.481605	0.380176	1.25	0.866667	0.427896	2736	5681	1166	3067	75	60	13	15
JCVI_11652	Unknown	35	PD-SD		0.475942	0.453266	0.399507	0.406733	0.432698	14600	30676	11566	25517	4540	11364	5002	12298
JCVI_27028	Unknown	35	PD		0.468979	0.420335	1.03119	0.799679	0.443991	1852	3949	1356	3226	3604	3495	1493	1867
ES957753	Unknown	35	SD		0.467742	0.846154	0.427108	0.422117	0.424605	29	62	11	13	1793	4198	1420	3364
EE569909	Unknown	35	PD		0.466732	0.498705	0.825105	0.848171	0.482454	4279	9168	3658	7335	2741	3322	2782	3280
EV020611	Unknown	35	PD		0.464116	0.451174	0.889195	0.857755	0.457599	4488	9670	2920	6472	3547	3989	2002	2334
RC_ES966207	Unknown	35	PD		0.459464	0.389974	0.91195	0.993695	0.423295	5231	11385	3695	9475	870	954	788	793
RC_EE567807	Unknown	35	PD		0.456658	0.353088	0.56671	0.417143	0.401548	1670	3657	989	2801	1304	2301	438	1050
RC_H74774	Unknown	35	PD		0.455348	0.478088	0.540851	0.533857	0.46658	1392	3057	2651	5545	2072	3831	2105	3943
JCVI_41872	Unknown	35	PD		0.454739	0.303583	0.471161	0.242616	0.371552	854	1878	483	1591	678	1439	115	474
CD819532	Unknown	35	PD		0.453621	0.499304	0.918209	0.745562	0.475914	6377	14058	9324	18674	2728	2971	2646	3549
RC_EL592036	Unknown	35	PD		0.449793	0.378281	0.995806	0.863476	0.41249	2177	4840	1470	3886	6885	6914	4636	5369
EX027590	Unknown	35	PD-SD		0.437704	0.484357	0.273594	0.250284	0.347114	938	2143	1254	2589	287	1049	220	879
JCVI_3850	Unknown	35	PD		0.43767	0.211006	0.958384	0.48763	0.303893	804	1837	556	2635	783	817	611	1253
EV204118	Unknown	35	PD		0.431522	0.438822	0.566543	0.596268	0.435157	27428	63561	17613	40137	13171	23248	13806	23154
EV136436	Unknown	35	PD		0.422466	0.348416	0.833333	0.6875	0.383659	692	1638	539	1547	40	48	22	32
JCVI_32063	Unknown	35	PD		0.421703	0.492924	0.603175	0.45	0.455925	4912	11648	4772	9681	912	1512	567	1260
L46441	Unknown	35	PD		0.417882	0.490892	1.12615	1.67935	0.452918	2407	5760	1563	3184	4178	3710	2383	1419
JCVI_17990	Unknown	35	PD		0.411994	0.44984	0.5	0.583491	0.430501	1161	2818	982	2183	1848	3696	615	1054
JCVI_30240	Unknown	35	PD		0.409949	0.466203	0.588614	0.474013	0.437172	1368	3337	938	2012	4022	6833	3037	6407
ES957833	Unknown	35	PD		0.407839	0.463468	0.5325	0.398714	0.434765	385	944	425	917	213	400	124	311
EH425932	Unknown	35	PD-SD		0.407452	0.321124	0.315723	0.270171	0.32503	1006	2469	1657	5160	502	1590	442	1636
EV129185	Unknown	35	PD		0.405123	0.250293	1.00769	0.952381	0.318433	18156	44816	6185	24711	262	260	40	42
JCVI_6912	Unknown	35	PD		0.400744	0.319746	0.707593	0.56599	0.357962	323	806	353	1104	438	619	446	788
DY000357	Unknown	35	PD		0.393605	0.358618	1.3911	1.77476	0.375705	5355	13605	2222	6196	14843	10670	17295	9745
JCVI_24198	Unknown	35	SD		0.388309	0.498403	0.338993	0.395176	0.366008	186	479	156	313	1178	3475	639	1617
EV148706	Unknown	35	PD-SD		0.385542	0.299651	0.438424	0.288144	0.347574	1248	3237	1975	6591	890	2030	593	2058
JCVI_39334	Unknown	35	PD		0.37986	0.408311	0.811281	0.551535	0.393829	5549	14608	3213	7869	3869	4769	1204	2183
ES948249	Unknown	35	PD		0.374838	0.345008	0.510911	0.370378	0.359614	4630	12352	3369	9765	4144	8111	1783	4814
JCVI_33345	Unknown	35	PD		0.372093	0.219429	0.666977	0.412152	0.285741	352	946	192	875	4294	6438	1438	3489
EV015302	Unknown	35	PD		0.370836	0.41841	0.955626	0.771052	0.393906	13682	36895	14518	34698	25412	26592	23322	30247
JCVI_417	Unknown	35	PD		0.370037	0.341244	0.319712	0.347039	0.355349	904	2443	949	2781	266	832	211	608
EV005652	Unknown	35	PD		0.368285	0.342673	1.00543	0.625351	0.355249	7288	19789	3889	11349	6299	6265	1559	2493
EV068933	Unknown	35	PD		0.367764	0.411722	1.64176	0.738722	0.389123	2770	7532	1131	2747	747	455	393	532
JCVI_19908	Unknown	35	PD		0.359401	0.439234	0.753247	0.579992	0.397318	4683	13030	4337	9874	2378	3157	1374	2369
JCVI_32096	Unknown	35	PD		0.359226	0.28978	0.307365	0.766917	0.32264	1133	3154	896	3092	868	2824	714	931
EE544532	Unknown	35	PD		0.358302	0.275876	0.777778	0.846154	0.3144	574	1602	661	2396	14	18	11	13
ES991015	Unknown	35	PD-SD		0.334667	0.37519	0.297314	0.262248	0.314556	2676	7996	2716	7239	8081	27180	3035	11573
JCVI_39547	Unknown	35	PD		0.322984	0.226779	1.04983	0.902439	0.27064	749	2319	376	1658	927	883	148	164
AM057799	Unknown	35	PD		0.313065	0.213675	0.833333	0.789474	0.258639	381	1217	200	936	15	18	15	19
EV030761	Unknown	35	PD		0.30742	0.227835	1.12486	0.890282	0.264652	1127	3666	663	2910	991	881	284	319
EV209243	Unknown	35	PD-SD		0.302941	0.414015	0.293239	0.314386	0.327917	2266	7480	2706	6536	2277	7765	2428	7723
JCVI_30367	Unknown	35	PD-SD		0.302541	0.410037	0.299934	0.301106	0.325341	2250	7437	2639	6436	2275	7585	2504	8316
JCVI_24399	Unknown	35	PD-SD		0.299008	0.33988	0.298676	0.219316	0.285641	4733	15829	4759	14002	20617	69028	3631	16556
JCVI_4817	Unknown	35	PD-SD		0.285714	0.377504	0.374696	0.370781	0.349875	1006	3521	1319	3494	5849	15610	1472	3970
EE475612	Unknown	35	PD		0.276553	0.33188	0.806366	0.274892	0.302956	1518	5489	1294	3899	912	1131	127	462
ES952325	Unknown	35	SU		0.25	0.769231	2.57025	2.43296	2.50066	3	12	10	13	1555	605	871	358
ES935088	Unknown	35	SD		0.236735	0.265473	0.224444	0.163244	0.191414	174	735	519	1955	696	3101	318	1948
BQ791333	Unknown	35	SD		0.235772	0.253333	0.318148	0.225034	0.267571	29	123	19	75	866	2722	498	2213
JCVI_13019	Unknown	35	PD		0.222408	0.303534	0.601389	0.423936	0.259824	532	2392	1005	3311	1732	2880	1424	3359
JCVI_11774	Unknown	35	PD		0.220012	0.160241	0.784	0.25641	0.187763	354	1609	133	830	196	250	10	39
JCVI_41947	Unknown	35	PD		0.219447	0.220126	0.430894	0.567568	0.219786	246	1121	210	954	53	123	84	148
JCVI_31746	Unknown	35	PD-SD		0.150135	0.228737	0.367649	0.399646	0.266521	1559	10384	1463	6396	13503	36728	8797	22012
EV062731	Unknown	35	SD		0.145161	0.75	0.45758	0.466482	0.46201	9	62	12	16	11310	24717	9283	19900
EX056879	Unknown	35	PD		0.142533	0.155057	0.865055	0.633853	0.148663	377	2645	325	2096	1109	1282	895	1412
ES986730	Unknown	35	SD		0.141892	0.4	0.356948	0.290152	0.321821	21	148	54	135	655	1835	766	2640
EV217091	Unknown	35	PD		0.139526	0.213526	1.04372	0.764706	0.172605	2459	17624	2491	11666	740	709	13	17
JCVI_10422	RNA-directed DNA polymerase-like protein	35	SU		0.181818	0.875	2.41888	2.12572	2.26757	2	11	7	8	8945	3698	1843	867
JCVI_25623	Retrotransposon Tto1 DNA	35	SU		3.91489	4.33333	29.5686	28.2927	28.9236	184	47	65	15	1508	51	1160	41
JCVI_37714	Putative uncharacterized protein orf115b	35	PU		3.21701	4.52913	1.49206	3.375	3.8171	1097	341	933	206	94	63	81	24
JCVI_15120	Putative uncharacterized protein orf111-b	35	PU-SU		3.31103	3.27201	5.93839	2.40544	3.52704	88888	26846	38649	11812	171293	28845	31860	13245
JCVI_39508	Putative uncharacterized protein	35	PU-SU		58.2435	63.6604	131.881	139.857	90.9381	141124	2423	165326	2597	51961	394	84194	602
JCVI_29837	Putative uncharacterized protein	35	PU		10.3708	10.6098	1.82553	10.15	10.4896	923	89	1305	123	429	235	203	20
JCVI_35816	Putative uncharacterized protein	35	PU		3.77509	4.07855	24.0556	14.8421	3.92389	2031	538	1350	331	433	18	282	19
JCVI_13118	Putative uncharacterized protein	35	PU		2.29825	2.29208	1.83807	1.87065	2.29516	1048	456	926	404	840	457	376	201
JCVI_11374	Putative uncharacterized protein	35	PU-SU		2.23077	2.08375	2.90278	2.71192	2.4595	3799	1703	3359	1612	1463	504	1798	663
JCVI_38463	Putative uncharacterized protein	35	SU		0.693849	0.507943	3.00294	2.8307	2.91555	1974	2845	1183	2329	4087	1361	1973	697
JCVI_18914	Putative uncharacterized protein	35	PD-SD		0.495274	0.469254	0.468962	0.364513	0.446453	4716	9522	3640	7757	2901	6186	1664	4565
JCVI_21752	Putative uncharacterized protein	35	PD		0.484919	0.431425	0.633663	0.463504	0.45739	1254	2586	972	2253	448	707	127	274
CD827809	Putative uncharacterized protein	35	PD		0.476687	0.469392	0.758993	0.664957	0.473025	3384	7099	2193	4672	211	278	389	585
JCVI_42338	Putative retrotransposon protein, identical	35	PU-SU		2.93029	5.3843	11.5956	15.1598	7.25699	5002	1707	3909	726	7827	675	7777	513
DY004157	Pre-mRNA-splicing factor SLU7	35	PU-SU		19.2073	19.8376	56.4255	197.821	45.4125	7414	386	10137	511	5304	94	5539	28
EV112269	LF3	35	PU-SU		46.071	49.1826	21.375	72.5321	43.2931	121950	2647	110169	2240	197334	9232	331399	4569
EV127408	LacZ protein	35	SD		0.668171	0.588901	0.404699	0.302059	0.349633	5330	7977	3693	6271	913	2256	396	1311
EE560648	Glycine-rich RNA-binding protein 10	35	PD		0.376943	0.475774	0.61886	0.895662	0.423485	10064	26699	10713	22517	13053	21092	12327	13763
EV041892	F-box family protein	35	PU		2.11111	2.1684	3.15421	2.74074	2.13956	912	432	1043	481	675	214	296	108
JCVI_11119	ENSANGP00000030087	35	PU		2.54496	3.50111	0.888889	0.789474	2.98499	1868	734	1572	449	16	18	15	19
JCVI_33592	DNA binding / ligand-dependent nuclear receptor	35	PU		2.26544	2.57753	2.74286	3.00546	2.41645	1357	599	1147	445	864	315	550	183
EV182269	CG11458-PA	35	SU		1.84709	1.8435	3.1002	3.83451	3.44786	1365	739	907	492	1547	499	1089	284
EV144707	Basic proline-rich peptide IB-8a	35	PU-SU		8.56462	7.08618	8.63031	6.05859	7.5055	27835	3250	27544	3887	49374	5721	25440	4199
EV205170	Ascorbate peroxidase	35	PU-SU		3.26161	2.84096	2.73958	2.64448	2.8624	66987	20538	65879	23189	63120	23040	52276	19768
JCVI_28768	Alpha-2C adrenergic receptor	35	SD		1.34741	0.828798	0.368359	0.406513	0.386966	702	521	731	882	936	2541	1061	2610
JCVI_36395	AAA-type ATPase family protein	35	PU		2.46997	2.15531	1.60202	1.04762	2.30728	1645	666	1360	631	1429	892	704	672
ES951677	17.5 kDa class I heat shock protein	35	PU-SU		27.0972	17.3708	11.0964	15.6011	16.8955	129335	4773	103200	5941	199535	17982	46429	2976
