# Supplementary material for: Identification of Heat Responsive Genes in Brassica napus Siliques at the Seed-Filling Stage through Transcriptional Profiling
Source: PLoS One. 2014 Jul 11;9(7):e101914. doi: 10.1371/journal.pone.0101914 (PMC4094393; doi:10.1371/journal.pone.0101914)
Supplement: Table S9 — Validation of microarray data by qRT-PCR. (XLSX) [file pone.0101914.s012.xlsx]

## Sheet: Sheet1
Table S9. Validation of microarray data via qRT-PCR.
Gene	Description	Gene name	Bin	ATH	Fold Change (H/C)
					SW (24 h)		SW (48 h)		Seed (24 h)		Seed (48 h)
					qRT-PCR	Microarray	qRT-PCR	Microarray	qRT-PCR	Microarray	qRT-PCR	Microarray
Up-regulated genes
heat-maker genes
JCVI_12018	heat shock protein	Hsp101-1	20	AT1G74310	12.2±2.96	38.7843	6.15±1.31	38.7007	133.63±10.17	22.9799	29.7±1.01	50.5825
JCVI_3832	heat shock protein	Hsp17.6-CII	20	AT5G12020	46.75±8.11	126.318	77.66±6.98	473.507	3643.75±415.75	194.673	1851.85±30.11	743.232
JCVI_21312	Peptidylprolyl isomerase	ROF2	31	AT5G48570	75.86±13.13	156.177	204.2±20.22	440.389	1221.06±48.83	146.54	32.13±2.28	693.633
JCVI_26215	GolS1	GolS1	3	AT2G47180	443.53±87.45	50.5606	142.55±25.62	232.326	6.55±2.4	164.506	109.75±6.12	364.996
JCVI_15005	A member of Arabidopsis BAG (Bcl-2-associated athanogene) proteins	BAG6	20	AT2G46240	17.37±1.41	92.8586	32.24±13.44	155.989	217.32±9.88	91.0282	359.95±15.32	182.862
newly undentified or unknown genes
EE530313	DnaJ-A63		20	AT3G08970	3.54±0.56	14.3383	3.65±1.62	18.178	7.99±1.45	6.6661	2.92±0.57	11.0298
JCVI_4805	heat shock protein		20	AT1G71000	3.9±0.81	53.9906	5.12±1.76	108.249	169.24±8.09	5.9659	62.49±2.41	6.1897
JCVI_14133	myo-inositol-1-phosphate synthase (MIPS) 2	MIPS2	3	AT2G22240	167.03±13.8	5.10803	40.92±9.12	5.77881	37.22±6.06	9.07163	26.52±5.54	8.73421
JCVI_33865	Cytochrome bd ubiquinol oxidase, 14kDa subunit		9	AT5G25450	22.18±5.69	41.3348	19.31±1.3	61.4501	168.78±6.08	91.6494	336.3±82.94	115.955
JCVI_27680	Encodes a protein with pyridoxal phosphate synthase activity	PDX1.2	17	AT3G16050	10.07±0.83	28.7431	14.41±1.74	31.4988	34.5±0.97	12.5243	60.58±6	13.7833
JCVI_5623	SGS domain-containing protein		29	AT1G30070	2.37±0.4	18.0396	3.2±1.36	15.2939	133.02±46.8	20.3873	67.84±5.7	21.6845
EX036224	Putative uncharacterized protein		35	AT4G23493	6.74±0.87	14.1671	8.89±1.44	13.5309	25.57±5.15	30.8718	7.42±0.89	48.25
JCVI_17883	FES1A		35	AT3G09350	3.64±0.39	14.8958	2.41±0.41	11.4266	23.65±3.96	12.6665	2.37±0.45	15.7488
JCVI_5835	unknown protein		35	AT5G35320	3.75±0.64	16.5663	2.3±0.23	15.2532	59.96±14.01	13.4112	13.25±2.8	17.5085
EV077131	unknown protein		35	AT5G35320	4.09±0.4	16.997	2.44±0.26	13.1677	54.26±5.07	19.9953	105.71±34.9	25.2907
EV212467	Encodes a serine/arginine rich-like protein, SR45a. Involved in the regulation of stress-responsive alternative splicing.	SR45a	35	AT1G07350	2.58±0.43	21.3636	2.43±0.58	19.5769	25.73±0.59	20.7047	3.63±0.85	47.6053
JCVI_25899	Bax inhibitor-1 family protein	BI-1	35	AT1G03070	29.28±3.5	6.3379	12.94±1.03	6.6643	155.53±59.56	20.1533	91.64±14.1	39.9157
JCVI_32565	HSP20-like chaperones superfamily protein		35	AT4G02450	13.55±0.63	24.3202	20.84±3.04	24.1071	57.88±15.38	32.3297	115.27±17.3	39.0602
Down-regulated genes
dramatically changed
ES911529	Protein At5g04380	S-adenosyl-L-methionine-dependent methyltransferases superfamily protein	17	AT5G04380	0.0025±0.002	0.103239	0.06±0.04	0.0847176	ND		ND
JCVI_12895	Flavonol 3-O-glucosyltransferase-like protein	UDP-Glycosyltransferase superfamily protein	16	AT5G54010	ND		ND		0.22±0.01	0.105042	0.0298±0.0006	0.0589888
glucosinolate pathway
EV198826	Adenylyl-sulfate kinase 1, chloroplast precursor	APK1	14	AT2G14750	0.28±0.02	0.331818
JCVI_4650	Cytochrome P450 83B1	CYP83B1	16	AT4G31500	0.27±0.02	0.329887
JCVI_6034	Putative flavonol sulfotransferase; 7673-8689	SOT16	16	AT1G74100	0.3±0.03	0.301551
JCVI_9973	Putative dioxygenase	GS-OH	16	AT2G25450	0.53±0.17	0.158709
JCVI_129	Glutathione S-transferase	GSTF9	26	AT2G30860	0.35±0.03	0.376337
ﬂavonoid synthesis
EV152862	Phenylalanine ammonia-lyase 3	PAL1	16	AT2G37040					0.04±0.02	0.314732
JCVI_24588	Glutathione S-transferase-like protein	GST	26	AT5G17220					0.06±0.01	0.214025
JCVI_19465	Flavonol synthase/flavanone 3-hydroxylase	FLS1	16	AT5G08640					0.65±0.03	0.469869
EX137858	Cinnamate 4-hydroxylase isoform 1	C4H	16	AT2G30490					0.58±0.16	0.451909
JCVI_1334	Chalcone synthase 3	CHS	16	AT5G13930					0.08±0.02	0.270196
lipid metabolism
JCVI_8087	Delta-9 acyl-lipid desaturase 1	ADS1	11	AT1G06080					4.5±1.42	2.98085
JCVI_23874	Delta-9 acyl-lipid desaturase 2	ADS2	11	AT2G31360					0.65±0.14	0.244567
ND: not detected
