# Supplementary material for: Identification of Heat Responsive Genes in Brassica napus Siliques at the Seed-Filling Stage through Transcriptional Profiling
Source: PLoS One. 2014 Jul 11;9(7):e101914. doi: 10.1371/journal.pone.0101914 (PMC4094393; doi:10.1371/journal.pone.0101914)
Supplement: Table S10 — Primers used in this study. (XLSX) [file pone.0101914.s013.xlsx]

## Sheet: Sheet1
Table S10. Primers were used in this study.
Gene	Primer name	Sequence	Purpose
EE530313	AT3G08970F	ACTCCTGTCATCTGGCGTGTTCTT	qRT-PCR & RT-PCR
	AT3G08970R	ATGACCAGCCAACTATCGCTGGAA	qRT-PCR & RT-PCR
JCVI_4805	AT1G71000F	TACAGCTTGGAGGAGTTGCAGACA	qRT-PCR & RT-PCR
	AT1G71000R	CCGGTTGGTTCAGGTCGAATTTCA	qRT-PCR & RT-PCR
JCVI_26215	AT2G47180F	TTACCCACCCGAGAACCAAACTCA	qRT-PCR & RT-PCR
	AT2G47180R	ACAGAAACAGTCCATCACCGCGTA	qRT-PCR & RT-PCR
JCVI_15005	At2G46240F	CGTAAACCCAACCGTGGAAAGCAA	qRT-PCR & RT-PCR
	At2G46240R	ACAAGATACGTGGAGACAAGGGCA	qRT-PCR & RT-PCR
JCVI_33865	At5g25450F	TGCGATGGACCTCTCGATGAAACA	qRT-PCR & RT-PCR
	At5g25450R	CGCTTCACAAGAGCCAGCATTTCT	qRT-PCR & RT-PCR
JCVI_27680	AT3G16050F	TCCAGCCCTCGTCAAAGAAGTGAA	qRT-PCR & RT-PCR
	AT3G16050R	ACCTTCGTCTGCAACCGAGATGAT	qRT-PCR & RT-PCR
JCVI_5623	AT1G30070F	TCAGACAACTCCAGAACATCGCCA	qRT-PCR & RT-PCR
	AT1G30070R	GGTTCGACCTCTGGCTTTGCATTT	qRT-PCR & RT-PCR
JCVI_17883	At3G09350F	ATCAAACTTCACCTCCGACGCAGA	qRT-PCR
	At3G09350R	ATGCTGCGGTCTGAATCATCCTCT	qRT-PCR
JCVI_5835	AT5G35320F(A)	ATACGATTGTGTGCCGACGAGGAT	qRT-PCR
	AT5G35320R(A)	AGGAGGAGGCTTGAAGAGCACAAT	qRT-PCR
EV077131	AT5G35320F(B)	TTGACCGAGTGAACGACGACTTCT	qRT-PCR
	AT5G35320R(B)	AGGAGGAGGCTTGAAGAGCACAAT	qRT-PCR
EV212467	AT1G07350F	AAGCGATGCAGAGAACCCTGGTAA	qRT-PCR
	AT1G07350R	AAGATGTCTGATGCAGCGGTTAGC	qRT-PCR
JCVI_25899	AT1G03070F	GCATTCACCAGCGGGAAAGTGATT	qRT-PCR
	AT1G03070R	AGAATGGGCCGAGGAAGTTGAAGT	qRT-PCR
JCVI_32565	P23F	ATAACAGTGGAGTTGCCAGACGCT	qRT-PCR
	P23R	TCCACCACTTGCTCTCAGCTTTCT	qRT-PCR
JCVI_12018	JCVI_12018F	CCGAGTATATGGAACAGCACTC	qRT-PCR
	JCVI_12018R	TCTCCTCACAGCCTCAGTTA	qRT-PCR
JCVI_3832	JCVI_3832F	TTCAGGTGGAGAACGAGAATG	qRT-PCR
	JCVI_3832R	GCAGCTGAAACTTCCTCATAAAC	qRT-PCR
JCVI_21312	JCVI_21312F	GAAGGTGAGGGAGTACAACAAG	qRT-PCR
	JCVI_21312R	CATCCTTGCGTGCTTCTTTATG	qRT-PCR
ES911529	ES911529F	CCGACCAAGGAAGAAGTTAAGG	qRT-PCR
	ES911529R	CGTAACTATGGCCGAGATCAAA	qRT-PCR
JCVI_12895	JCVI_12895F	TCGAAGAAGCGGTTCGATTAG	qRT-PCR
	JCVI_12895R	TCACACACTTGGCTCCATAC	qRT-PCR
JCVI_14133	JCVI_14133F	GACGAGTACACCTCGGAGATA	qRT-PCR
	JCVI_14133R	TGATTGGAGCAGCCAATAGAG	qRT-PCR
EX036224	EX036224F	GAAGAAGATTGAGGAATCGGTAGAG	qRT-PCR
	EX036224R	CGGCTAGACCATGATTGAAGAA	qRT-PCR
EV198826	EV198826F	TCGGAAACTCGACGAACATAAA	qRT-PCR
	EV198826R	ACTAAGACCAGTGACCCAAATC	qRT-PCR
JCVI_4650	JCVI_4650F	CTTGGAGTCGCAATGGTAGAG	qRT-PCR
	JCVI_4650R	CGGTCATGACGTCCATCTTTAT	qRT-PCR
JCVI_6034	JCVI_6034F	GGAAAGGGAAGGTTGGAGATT	qRT-PCR
	JCVI_6034R	CATGTTCAAGCAAGCCAGTATC	qRT-PCR
JCVI_9973	JCVI_9973F	CGCACTTCGATTGCATCTTTC	qRT-PCR
	JCVI_9973R	CGGAGTTGTTTCCCTGTACTT	qRT-PCR
JCVI_129	JCVI_129F	ATCTCGCCTTACAGCCTTTC	qRT-PCR
	JCVI_129R	GTCCTTGTGACCTGTACTTCTC	qRT-PCR
EV152862	EV152862F	GCTAGAGTGGCGTACGATAAC	qRT-PCR
	EV152862R	TCCTCCCTCACGAACCTATAC	qRT-PCR
JCVI_24588	JCVI_24588F	GGTTCTTGGCTGGTGATGAA	qRT-PCR
	JCVI_24588R	CATATTCGCCCGATCCTTAACA	qRT-PCR
JCVI_19465	JCVI_19465F	GTATATTCCTTCCGCCGTCATT	qRT-PCR
	JCVI_19465R	ACATCCTCGTCCTGTCCTTAT	qRT-PCR
EX137858	EX137858F	CTGGAAGAAGCCTGAAGAGTT	qRT-PCR
	EX137858R	CAACACCAAACGGCACATAC	qRT-PCR
JCVI_1334	JCVI_1334F	GGACTCAAGGCAGAGAAGATG	qRT-PCR
	JCVI_1334R	TCCTCCTCATCTCGTCCAATA	qRT-PCR
JCVI_8087	JCVI_8087F	GGGTTGCACTCGTTGTCTAT	qRT-PCR
	JCVI_8087R	TCGAGCCATTTAGGGACTTTG	qRT-PCR
JCVI_23874	JCVI_23874F	CGATTGGTGGTCTCGGTATT	qRT-PCR
	JCVI_23874R	GGCACAATAGGCCAAGAGATA	qRT-PCR
BnActin	BactinF	CCCTCAGCACTTTCCAACAGATGT	qRT-PCR
	BactinR	CACACTCACCACCACGAACCAG	qRT-PCR
AT1G18330	H15aL1	CCACAGAATCTTTTTCTGTACGG	Genotyping
	H15aR1	TCATGCTCTTCCTCACTCCAC	Genotyping
	H15L2	TTTATGGTCGTGGTTGGCGT	RT-PCR
	H15R2	TTCCGCGACAAGGACAATCT	RT-PCR
AT3G12050	H17L1	TAACCCCGGAAATTTAACAACG	Genotyping
	H17R1	TCTTCGCCTTCTTCTTCTCCTT	Genotyping
	H17L2	CCGATTAGTGTCTTTGATGGGTC	RT-PCR
	H17R2	GGATGCTGATCAAGGGCCTAT	RT-PCR
AT2G22240	H23L1	AAGCCAATAGATTCTCCGTCG	Genotyping
	H23R1	CGAGATCACACACACAACCAC	Genotyping
	H23L2	GCACCAGAATCCAATTTAAAGC	RT-PCR
	H23R2	TTTTGCCCTTCGTGTCTTTATT	RT-PCR
AT1G07350	H25bL1	CAAATCACTAAGAGATTTGTGCATATC	Genotyping
	H25bR1	TCCAGATCCAGGTCATACTCG	Genotyping
	H25L2	CTCATCTGATCGGGGCAGA	RT-PCR
	H25R2	TCTCTCACGACTCGTCGCC	RT-PCR
AT1G03070	H26aL1	TTTAGGGGAAAAGTTGTCGCA	Genotyping
	H26aR1	GAAAGCCAAAGCTACCGTGAA	Genotyping
	H26L2	AAGTGATTCTTGAGGCAGCGAT	RT-PCR
	H26R2	TACACTGCCAGGTTATGTTTTG	RT-PCR
AT2G36460	H29L1	CACCAATCTTAAGAACCGCAC	Genotyping
	H29R1	GGCTGAAAAAGCTTACCTTGG	Genotyping
	H29L2	CTTGCCTCAGTGGTGTTATCCT	RT-PCR
	H29R2	CTTCCAAAGGAGAAAGACAACG	RT-PCR
AT3G10500	H34L1	GGTCGTGGCTCAGTAACATCG	Genotyping
	H34R1	CGGTCACGGATGATAGGCTTC	Genotyping
	H34L2	GCAACTATTTGATTGGTGAGGC	RT-PCR
	H34R2	AAGCGGAGCAGGAATAGCAC	RT-PCR
AT4G23493	H38L1	CCCGACTAACAAAACAAATTTTTAC	Genotyping
	H38R1	ATACATGAGCACTGGACCGAC	Genotyping
	H38L2	GCGACGTTTTCCTGCTCTTA	RT-PCR
	H38R2	TGAGCACTGGACCGACAAAT	RT-PCR
AT5G09810	ACT7 F	GCCAAGAGCAGTTCTTCA	RT-PCR
	ACT7 R	CACCACGAACCAGATAAG	RT-PCR

## Sheet: Sheet2
JCVI_12018
JCVI_3832
JCVI_21312
JCVI_26215
JCVI_15005
newly undentified or unknown genes
EE530313
JCVI_4805
JCVI_14133
JCVI_33865
JCVI_27680
JCVI_5623
EX036224
JCVI_17883
JCVI_5835
EV077131
EV212467
JCVI_25899
JCVI_32565
Down-regulated genes
dramatically changed
ES911529
JCVI_12895
glucosinolate pathway
EV198826
JCVI_4650
JCVI_6034
JCVI_9973
JCVI_129
ﬂavonoid synthesis
EV152862
JCVI_24588
JCVI_19465
EX137858
JCVI_1334
lipid metabolism
JCVI_8087
JCVI_23874
